# Supplementary material for: Identification of new transmembrane proteins concentrated at the nuclear envelope using organellar proteomics of mesenchymal cells
Source: Nucleus. 2019 May 29;10(1):126–43. doi: 10.1080/19491034.2019.1618175 (PMC6550788; doi:10.1080/19491034.2019.1618175)
Supplement: Supplemental Material [file kncl-10-01-1618175-s001.zip]

Archive with 6 entries (5 files):
- Supplementary information/
- Supplementary information/Supp Legends and Table S4-S5_revision1.docx
- Supplementary information/Supplementary Figures.pptx
- Supplementary information/Supplementary Table S1_complete list.xlsx
- Supplementary information/Supplementary Table S2_benchmarks.xlsx
- Supplementary information/Supplementary Table S3_clustering & peptide seq.xlsx
