# Supplementary material for: Identification of new transmembrane proteins concentrated at the nuclear envelope using organellar proteomics of mesenchymal cells
Source: Nucleus. 2019 May 29;10(1):126–43. doi: 10.1080/19491034.2019.1618175 (PMC6550788; doi:10.1080/19491034.2019.1618175)
Supplement: Supplemental Material [file kncl-10-01-1618175-s001.zip › Supplementary information/Supplementary Table S1_complete list.xlsx]

## Sheet: U
Supplementary Table S1								Spec Counts (SPC)												Normalized spectral abundance factor (NSAF)												Protein sequence coverage %
No.	VALID	Accession No.	Protein	Description	Protein Evidence	TM Region	Total SPC	U2_NE	U2_NC	U2_CM	U3_NE	U3_NC	U3_CM	U4_NE	U4_NC	U4_CM	U4_NE	U4_NC	U4_CM	U2_NE	U2_NC	U2_CM	U3_NE	U3_NC	U3_CM	U4_NE	U4_NC	U4_CM	U4_NE	U4_NC	U4_CM	U2_NE	U2_NC	U2_CM	U3_NE	U3_NC	U3_CM	U4_NE	U4_NC	U4_CM	U4_NE	U4_NC	U4_CM
								rep1	rep1	rep1	rep1	rep1	rep1	rep1	rep1	rep1	rep2	rep2	rep2	rep1	rep1	rep1	rep1	rep1	rep1	rep1	rep1	rep1	rep2	rep2	rep2	rep1	rep1	rep1	rep1	rep1	rep1	rep1	rep1	rep1	rep2	rep2	rep2
1	VALID	Q8R480	Nup85	Nuclear pore complex protein Nup85	CONCLUSIVE	FALSE	25	0	0	0	8	0	0	9	0	0	8	0	0	0	0	0	8.37958e-05	0	0	0.00012045	0	0	9.09526e-05	0	0	0	0	0	0.044	0	0	0.101	0	0	0.081	0	0
2	VALID	P21981	Tgm2	Protein-glutamine gamma-glutamyltransferase 2	CONCLUSIVE	FALSE	25	0	0	0	0	0	0	12	0	0	13	0	0	0	0	0	0	0	0	0.000153577	0	0	0.000141335	0	0	0	0	0	0	0	0	0.108	0	0	0.144	0	0
3	VALID	Q8CIC2	Nupl2	Nucleoporin-like protein 2	CONCLUSIVE	FALSE	17	0	0	0	3	0	0	8	0	0	6	0	0	0	0	0	4.90804e-05	0	0	0.000167229	0	0	0.000106544	0	0	0	0	0	0.081	0	0	0.186	0	0	0.186	0	0
4	VALID	Q8BH07	Arl6ip6	ADP-ribosylation factor-like protein 6-interacting protein 6	CONCLUSIVE	TRUE	15	4	0	0	3	0	0	4	0	0	4	0	0	0.000256596	0	0	9.12114e-05	0	0	0.000155389	0	0	0.000132002	0	0	0.204	0	0	0.221	0	0	0.257	0	0	0.221	0	0
5	VALID	Q8VCM7	Fgg	Fibrinogen gamma chain	CONCLUSIVE	FALSE	12	0	0	0	2	0	0	4	0	0	6	0	0	0	0	0	3.15195e-05	0	0	8.05458e-05	0	0	0.000102635	0	0	0	0	0	0.025	0	0	0.025	0	0	0.046	0	0
6	VALID	Q920G9	Gmcl1	Germ cell-less protein-like 1	CONCLUSIVE	FALSE	10	1	0	0	0	0	0	4	0	0	5	0	0	2.76673e-05	0	0	0	0	0	6.70191e-05	0	0	7.11652e-05	0	0	0.036	0	0	0	0	0	0.034	0	0	0.071	0	0
7	VALID	Q91ZX6	Senp2	Sentrin-specific protease 2	CONCLUSIVE	FALSE	9	0	0	0	0	0	0	6	0	0	3	0	0	0	0	0	0	0	0	8.95867e-05	0	0	3.80516e-05	0	0	0	0	0	0	0	0	0.099	0	0	0.1	0	0
8	VALID	Q3TNL8	Itprip	Inositol 1,4,5-trisphosphate receptor-interacting protein	CONCLUSIVE	FALSE	8	0	0	0	4	0	0	3	0	0	1	0	0	0	0	0	4.95226e-05	0	0	4.74567e-05	0	0	1.3438e-05	0	0	0	0	0	0.025	0	0	0.025	0	0	0.027	0	0
9	VALID	Q9CZB9	Tmem128	Transmembrane protein 128	CONCLUSIVE	TRUE	7	0	0	0	4	0	0	3	0	0	0	0	0	0	0	0	0.00016862	0	0	0.000161586	0	0	0	0	0	0	0	0	0.16	0	0	0.16	0	0	0	0	0
10	VALID	O88343	Slc4a4	Electrogenic sodium bicarbonate cotransporter 1	CONCLUSIVE	TRUE	6	3	0	0	2	0	0	0	0	0	1	0	0	4.03086e-05	0	0	1.27363e-05	0	0	0	0	0	6.91206e-06	0	0	0.034	0	0	0.016	0	0	0	0	0	0.016	0	0
11	VALID	Q6ZQE4	Nemp1	Nuclear envelope integral membrane protein 1	CONCLUSIVE	TRUE	5	0	0	0	0	0	0	1	0	0	4	0	0	0	0	0	0	0	0	2.00904e-05	0	0	6.82665e-05	0	0	0	0	0	0	0	0	0.027	0	0	0.089	0	0
12	VALID	Q64331	Myo6	Unconventional myosin-VI	CONCLUSIVE	FALSE	5	0	0	0	0	0	0	2	0	0	3	0	0	0	0	0	0	0	0	1.38806e-05	0	0	1.76872e-05	0	0	0	0	0	0	0	0	0.017	0	0	0.016	0	0
13	VALID	A2AJQ3	Dpy19l4	Probable C-mannosyltransferase DPY19L4	CONCLUSIVE	TRUE	5	0	0	0	0	0	0	2	0	0	3	0	0	0	0	0	0	0	0	2.43199e-05	0	0	3.09894e-05	0	0	0	0	0	0	0	0	0.025	0	0	0.025	0	0
14	VALID	Q8K3Z9	Pom121	Nuclear envelope pore membrane protein POM 121	CONCLUSIVE	TRUE	51	11	0	0	4	1	0	16	0	0	19	0	0	0.000132895	0	0	2.29042e-05	3.9452e-06	0	0.00011706	0	0	0.000118087	0	0	0.041	0	0	0.057	0.024	0	0.128	0	0	0.156	0	0
15	VALID	Q6ZWQ0	Syne2	Nesprin-2	CONCLUSIVE	TRUE	200	17	4	0	33	0	0	79	0	0	67	0	0	3.5854e-05	2.24528e-06	0	3.29868e-05	0	0	0.000100899	0	0	7.26933e-05	0	0	0.029	0.014	0	0.069	0	0	0.099	0	0	0.095	0	0
16	VALID	Q4FZC9	Syne3	Nesprin-3	CONCLUSIVE	TRUE	132	32	0	0	17	0	0	39	2	1	41	0	0	0.00047582	0	0	0.000119807	0	0	0.00035118	2.14623e-05	5.08656e-06	0.000313623	0	0	0.121	0	0	0.166	0	0	0.227	0.026	0.013	0.219	0	0
17	VALID	Q9WU40	Lemd3	Inner nuclear membrane protein Man1	CONCLUSIVE	TRUE	117	19	2	0	27	1	1	26	1	0	39	1	0	0.000299083	8.37896e-06	0	0.000201438	5.14033e-06	9.41584e-06	0.000247847	1.13603e-05	0	0.000315816	8.47324e-06	0	0.257	0.02	0	0.314	0.02	0.024	0.32	0.018	0	0.296	0.018	0
18	VALID	Q8R322	Gle1	Nucleoporin GLE1	CONCLUSIVE	FALSE	23	0	0	0	2	0	0	11	0	0	9	0	1	0	0	0	1.96602e-05	0	0	0.000138161	0	0	9.60272e-05	0	7.74416e-06	0	0	0	0.082	0	0	0.189	0	0	0.119	0	0.049
19	VALID	Q9WUU9	Mcm3ap	Germinal-center associated nuclear protein	CONCLUSIVE	FALSE	80	7	4	0	14	0	0	28	0	0	27	0	0	5.14884e-05	7.83056e-06	0	4.88065e-05	0	0	0.000124721	0	0	0.000102166	0	0	0.026	0.008	0	0.091	0	0	0.125	0	0	0.129	0	0
20	VALID	Q6ZWR6	Syne1	Nesprin-1	CONCLUSIVE	TRUE	229	21	2	0	35	0	0	87	4	0	79	0	1	3.46006e-05	8.77033e-07	0	2.7332e-05	0	0	8.68072e-05	4.75638e-06	0	6.69611e-05	0	6.15202e-07	0.027	0.005	0	0.042	0	0	0.084	0.004	0	0.078	0	0.002
21	VALID	Q91W53	Golga7	Golgin subfamily A member 7	CONCLUSIVE	FALSE	16	5	0	0	0	0	0	3	0	1	7	0	0	0.000529111	0	0	0	0	0	0.000192252	0	3.62e-05	0.000381072	0	0	0.117	0	0	0	0	0	0.182	0	0.109	0.263	0	0
22	VALID	Q9D666	Sun1	SUN domain-containing protein 1	CONCLUSIVE	TRUE	190	30	0	1	32	0	0	50	2	0	70	2	3	0.000476374	0	5.29355e-06	0.000240833	0	0	0.000480805	2.29197e-05	0	0.000571816	1.7095e-05	1.7787e-05	0.215	0	0.018	0.262	0	0	0.28	0.034	0	0.279	0.034	0.034
23	VALID	Q8BH74	Nup107	Nuclear pore complex protein Nup107	CONCLUSIVE	FALSE	99	22	5	0	20	1	0	19	1	1	28	1	1	0.000344437	2.08343e-05	0	0.000148407	5.11257e-06	0	0.000180141	1.1299e-05	5.35572e-06	0.000225515	8.42749e-06	5.84575e-06	0.148	0.041	0	0.157	0.022	0	0.152	0.012	0.016	0.186	0.019	0.01
24	VALID	Q9CPW5	Ssr2	Translocon-associated protein subunit beta	CONCLUSIVE	TRUE	8	7	0	1	0	0	0	0	0	0	0	0	0	0.000554555	0	2.64099e-05	0	0	0	0	0	0	0	0	0	0.087	0	0.224	0	0	0	0	0	0	0	0	0
25	VALID	Q8CG19	Ltbp1	Latent-transforming growth factor beta-binding protein 1	CONCLUSIVE	FALSE	8	7	0	1	0	0	0	0	0	0	0	0	0	5.92778e-05	0	2.82302e-06	0	0	0	0	0	0	0	0	0	0.023	0	0.011	0	0	0	0	0	0	0	0	0
26	VALID	Q8BN21	Vrk2	Serine/threonine-protein kinase VRK2	CONCLUSIVE	TRUE	14	4	1	1	0	0	0	3	0	0	5	0	0	0.000115289	7.67099e-06	9.60836e-06	0	0	0	5.23628e-05	0	0	7.41363e-05	0	0	0.07	0.022	0.034	0	0	0	0.085	0	0	0.082	0	0
27	VALID	Q6ZPR5	Smpd4	Sphingomyelin phosphodiesterase 4	CONCLUSIVE	TRUE	42	0	0	0	1	0	2	19	0	0	19	0	1	0	0	0	8.34904e-06	0	2.10741e-05	0.000202686	0	0	0.00017218	0	6.57736e-06	0	0	0	0.021	0	0.022	0.106	0	0	0.094	0	0.015
28	VALID	P21619	Lmnb2	Lamin-B2	CONCLUSIVE	FALSE	427	136	3	0	80	8	0	80	5	1	99	11	4	0.00330819	1.9422e-05	0	0.000922316	6.35468e-05	0	0.00117846	8.77756e-05	8.32114e-06	0.00123885	0.000144031	3.633e-05	0.51	0.042	0	0.487	0.099	0	0.52	0.114	0.032	0.633	0.074	0.077
29	VALID	Q9D2V8	Mfsd10	Major facilitator superfamily domain-containing protein 10	CONCLUSIVE	TRUE	21	0	0	0	1	0	0	8	0	0	9	0	3	0	0	0	1.50685e-05	0	0	0.000154026	0	0	0.0001472	0	3.56129e-05	0	0	0	0.033	0	0	0.099	0	0	0.132	0	0.033
30	VALID	Q8C0L0	Tmx4	Thioredoxin-related transmembrane protein 4	CONCLUSIVE	TRUE	31	9	0	2	3	0	0	10	0	1	5	0	1	0.000389489	0	2.88538e-05	6.15336e-05	0	0	0.000262075	0	1.48042e-05	0.000111315	0	1.61587e-05	0.093	0	0.075	0.075	0	0	0.122	0	0.039	0.116	0	0.075
31	VALID	P59235	Nup43	Nucleoporin Nup43	CONCLUSIVE	FALSE	46	4	5	0	7	0	0	19	1	0	10	0	0	0.000152607	5.07698e-05	0	0.000126576	0	0	0.000438975	2.75338e-05	0	0.000196266	0	0	0.121	0.174	0	0.116	0	0	0.224	0.045	0	0.192	0	0
32	VALID	Q8R0G9	Nup133	Nuclear pore complex protein Nup133	CONCLUSIVE	FALSE	267	42	15	2	46	3	1	73	2	1	79	3	0	0.000527187	5.01105e-05	8.36884e-06	0.00027366	1.22967e-05	7.50821e-06	0.000554895	1.81175e-05	4.29385e-06	0.000510122	2.02697e-05	0	0.158	0.16	0.014	0.21	0.029	0.012	0.308	0.017	0.014	0.289	0.036	0
33	VALID	Q8BJS4	Sun2	SUN domain-containing protein 2	CONCLUSIVE	TRUE	333	38	2	0	63	11	7	82	3	8	114	4	1	0.00075364	1.05568e-05	0	0.000592188	7.12403e-05	8.30423e-05	0.000984841	4.29392e-05	5.42752e-05	0.0011631	4.27023e-05	7.40515e-06	0.192	0.034	0	0.401	0.068	0.086	0.342	0.081	0.13	0.404	0.078	0.021
34	VALID	Q9QZ49	Ubxn8	UBX domain-containing protein 8	CONCLUSIVE	TRUE	8	0	0	0	0	0	0	4	0	1	3	0	0	0	0	0	0	0	0	0.00012678	0	1.7904e-05	8.07738e-05	0	0	0	0	0	0	0	0	0.079	0	0.051	0.079	0	0
35	VALID	Q9Z2T6	Krt85	Keratin, type II cuticular Hb5	CONCLUSIVE	FALSE	10	0	0	0	0	0	0	7	1	0	2	0	0	0	0	0	0	0	0	0.000121216	2.06368e-05	0	2.94206e-05	0	0	0	0	0	0	0	0	0.059	0.022	0	0.041	0	0
36	VALID	P59110	Senp1	Sentrin-specific protease 1	CONCLUSIVE	FALSE	14	3	1	0	2	0	0	1	0	0	6	1	0	6.79578e-05	6.02892e-06	0	2.14727e-05	0	0	1.3718e-05	0	0	6.99198e-05	1.21935e-05	0	0.064	0.033	0	0.07	0	0	0.039	0	0	0.122	0.031	0
37	VALID	Q7TPN9	Prr14	Proline-rich protein 14	CONCLUSIVE	FALSE	26	5	2	0	5	1	0	4	1	0	8	0	0	0.000118445	1.26095e-05	0	5.61377e-05	7.73569e-06	0	5.73823e-05	1.70962e-05	0	9.74917e-05	0	0	0.065	0.083	0	0.088	0.046	0	0.054	0.031	0	0.142	0	0
38	VALID	Q9CZ30	Ola1	Obg-like ATPase 1	CONCLUSIVE	FALSE	6	0	0	1	0	0	0	3	0	0	2	0	0	0	0	1.22046e-05	0	0	0	6.65113e-05	0	0	3.76672e-05	0	0	0	0	0.033	0	0	0	0.033	0	0	0.033	0	0
39	VALID	Q8R143	Pttg1ip	Pituitary tumor-transforming gene 1 protein-interacting protein	CONCLUSIVE	TRUE	9	7	0	0	0	0	1	0	0	1	0	0	0	0.000583239	0	0	0	0	4.9839e-05	0	0	2.85023e-05	0	0	0	0.08	0	0	0	0	0.052	0	0	0.046	0	0	0
40	VALID	Q3TP92	Ctdnep1	CTD nuclear envelope phosphatase 1	CONCLUSIVE	TRUE	5	0	0	0	4	0	0	0	0	1	0	0	0	0	0	0	0.000112644	0	0	0	0	2.03254e-05	0	0	0	0	0	0	0.094	0	0	0	0	0.094	0	0	0
41	VALID	Q9CZ52	Antxr1	Anthrax toxin receptor 1	CONCLUSIVE	TRUE	15	6	0	1	1	0	0	3	0	1	2	0	1	0.000154779	0	8.59966e-06	1.22264e-05	0	0	4.68656e-05	0	8.82456e-06	2.65413e-05	0	9.63197e-06	0.055	0	0.027	0.027	0	0	0.073	0	0.025	0.025	0	0.025
42	VALID	P29788	Vtn	Vitronectin	CONCLUSIVE	FALSE	9	0	0	0	0	0	0	3	1	0	5	0	0	0	0	0	0	0	0	5.51014e-05	2.18888e-05	0	7.80137e-05	0	0	0	0	0	0	0	0	0.031	0.031	0	0.031	0	0
43	VALID	P63011	Rab3a	Ras-related protein Rab-3A	CONCLUSIVE	FALSE	15	0	0	0	0	0	0	6	1	1	6	0	1	0	0	0	0	0	0	0.000239441	4.75584e-05	2.25427e-05	0.000203403	0	2.46053e-05	0	0	0	0	0	0	0.086	0.055	0.073	0.086	0	0.073
44	VALID	Q07076	Anxa7	Annexin A7	CONCLUSIVE	FALSE	11	0	0	1	0	0	0	6	0	1	3	0	0	0	0	1.04385e-05	0	0	0	0.000113773	0	1.07114e-05	4.83247e-05	0	0	0	0	0.019	0	0	0	0.108	0	0.019	0.082	0	0
45	VALID	Q6DVA0	Lemd2	LEM domain-containing protein 2	CONCLUSIVE	TRUE	79	7	0	3	8	1	2	21	0	2	27	1	7	0.000198598	0	2.83738e-05	0.000107574	9.26466e-06	3.39412e-05	0.000360801	0	1.94106e-05	0.000394069	1.52717e-05	7.4153e-05	0.049	0	0.053	0.067	0.02	0.047	0.284	0	0.057	0.25	0.033	0.092
46	VALID	Q05769	Ptgs2	Prostaglandin G/H synthase 2	CONCLUSIVE	FALSE	24	2	0	0	1	0	0	9	0	2	8	0	2	4.80055e-05	0	0	1.13763e-05	0	0	0.00013082	0	1.64219e-05	9.8783e-05	0	1.79244e-05	0.038	0	0	0.028	0	0	0.139	0	0.028	0.119	0	0.045
47	VALID	Q8BRG8	Tmem209	Transmembrane protein 209	CONCLUSIVE	TRUE	56	7	0	2	3	0	0	21	0	5	16	0	2	0.000180898	0	1.723e-05	3.67447e-05	0	0	0.000328644	0	4.42014e-05	0.000212709	0	1.92983e-05	0.071	0	0.039	0.068	0	0	0.246	0	0.168	0.283	0	0.052
48	VALID	P58742	Aaas	Aladin	CONCLUSIVE	FALSE	44	0	0	2	1	0	4	15	0	1	19	0	2	0	0	1.77033e-05	1.25847e-05	0	6.3531e-05	0.000241195	0	9.08315e-06	0.000259531	0	1.98284e-05	0	0	0.059	0.013	0	0.137	0.198	0	0.02	0.249	0	0.029
49	VALID	P14733	Lmnb1	Lamin-B1	CONCLUSIVE	FALSE	1513	624	40	5	206	56	8	202	25	15	282	27	23	0.0153853	0.000262484	4.1097e-05	0.00240728	0.00045088	0.000117986	0.00301609	0.000444849	0.000126515	0.00357685	0.00035834	0.000211739	0.755	0.469	0.08	0.747	0.388	0.148	0.697	0.359	0.267	0.69	0.308	0.286
50	VALID	Q921T2	Tor1aip1	Torsin-1A-interacting protein 1	CONCLUSIVE	TRUE	269	58	1	8	40	1	2	52	6	13	70	7	11	0.00141322	6.48489e-06	6.49816e-05	0.000461933	7.9567e-06	2.91495e-05	0.000767284	0.000105508	0.000108357	0.000877425	9.181e-05	0.000100075	0.341	0.035	0.103	0.363	0.029	0.089	0.402	0.082	0.252	0.398	0.158	0.274
51	VALID	Q9ERE2	Krt81	Keratin, type II cuticular Hb1	CONCLUSIVE	FALSE	8	0	0	0	0	0	0	3	1	0	4	0	0	0	0	0	0	0	0	5.47578e-05	2.17523e-05	0	6.20217e-05	0	0	0	0	0	0	0	0	0.075	0.023	0	0.091	0	0
52	VALID	Q8K3K7	Agpat2	1-acyl-sn-glycerol-3-phosphate acyltransferase beta	CONCLUSIVE	TRUE	5	0	0	0	0	0	0	3	0	1	1	0	0	0	0	0	0	0	0	9.47428e-05	0	1.78396e-05	2.68277e-05	0	0	0	0	0	0	0	0	0.09	0	0.09	0.09	0	0
53	VALID	Q70IV5	Synm	Synemin	CONCLUSIVE	FALSE	119	5	0	1	7	0	0	43	0	11	41	0	11	4.64371e-05	0	3.0961e-06	3.08128e-05	0	0	0.000241844	0	3.49477e-05	0.000195889	0	3.81453e-05	0.054	0	0.02	0.054	0	0	0.165	0	0.124	0.176	0	0.11
54	VALID	Q99P88	Nup155	Nuclear pore complex protein Nup155	CONCLUSIVE	FALSE	280	32	18	5	73	5	2	69	10	5	54	5	2	0.000333519	4.99304e-05	1.73724e-05	0.000360605	1.70174e-05	1.24687e-05	0.000435503	7.52182e-05	1.78267e-05	0.000289531	2.80512e-05	7.78313e-06	0.084	0.127	0.046	0.162	0.065	0.019	0.191	0.061	0.05	0.173	0.05	0.032
55	VALID	Q8R4R6	Nup35	Nucleoporin NUP53	CONCLUSIVE	FALSE	169	49	11	6	51	4	5	14	4	3	15	4	3	0.0021858	0.000130596	8.92247e-05	0.00107826	5.82676e-05	0.000133415	0.000378194	0.000128774	4.57791e-05	0.000344221	9.60474e-05	4.99677e-05	0.388	0.292	0.126	0.498	0.055	0.169	0.222	0.185	0.154	0.348	0.172	0.114
56	VALID	Q9CXC3	Mgme1	Mitochondrial genome maintenance exonuclease 1	CONCLUSIVE	FALSE	7	4	0	0	1	0	0	0	0	0	0	0	2	0.00017157	0	0	2.03292e-05	0	0	0	0	0	0	0	3.20306e-05	0.065	0	0	0.065	0	0	0	0	0	0	0	0.065
57	VALID	Q8BM72	Hspa13	Heat shock 70 kDa protein 13	CONCLUSIVE	FALSE	5	0	0	0	0	0	0	3	0	0	1	0	1	0	0	0	0	0	0	5.59204e-05	0	0	1.58346e-05	0	1.14929e-05	0	0	0	0	0	0	0.068	0	0	0.021	0	0.047
58	VALID	Q4LDD4	Arap1	Arf-GAP with Rho-GAP domain, ANK repeat and PH domain-containing protein 1	CONCLUSIVE	FALSE	5	3	0	1	0	0	0	1	0	0	0	0	0	2.99538e-05	0	3.32852e-06	0	0	0	6.04649e-06	0	0	0	0	0	0.01	0	0.016	0	0	0	0.016	0	0	0	0	0
59	VALID	Q8K072	Reep4	Receptor expression-enhancing protein 4	CONCLUSIVE	TRUE	17	11	0	1	0	0	1	1	0	0	2	0	1	0.000620522	0	1.88055e-05	0	0	3.37431e-05	3.41615e-05	0	0	5.80398e-05	0	2.10629e-05	0.086	0	0.086	0	0	0.086	0.086	0	0	0.086	0	0.086
60	VALID	P61082	Ube2m	NEDD8-conjugating enzyme Ubc12	CONCLUSIVE	FALSE	9	0	0	1	0	0	1	4	0	0	3	0	0	0	0	2.64099e-05	0	0	4.73879e-05	0.000191902	0	0	0.000122264	0	0	0	0	0.087	0	0	0.087	0.148	0	0	0.148	0	0
61	VALID	Q6PFD9	Nup98	Nuclear pore complex protein Nup98-Nup96	CONCLUSIVE	FALSE	407	53	31	4	78	8	3	89	15	3	108	13	2	0.000423114	6.58666e-05	1.06454e-05	0.000295131	2.08557e-05	1.4326e-05	0.000430273	8.64223e-05	8.19284e-06	0.000443544	5.58646e-05	5.96164e-06	0.135	0.181	0.041	0.259	0.05	0.021	0.228	0.093	0.028	0.26	0.084	0.022
62	VALID	P50427	Sts	Steryl-sulfatase	CONCLUSIVE	TRUE	8	0	0	0	0	0	1	2	0	1	4	0	0	0	0	0	0	0	1.38974e-05	2.81394e-05	0	7.94776e-06	4.78084e-05	0	0	0	0	0	0	0	0.018	0.019	0	0.018	0.037	0	0
63	VALID	Q9Z0W3	Nup160	Nuclear pore complex protein Nup160	CONCLUSIVE	FALSE	125	7	12	1	15	2	0	43	8	0	35	1	1	7.23849e-05	3.30257e-05	3.44722e-06	7.35156e-05	6.75355e-06	0	0.000269271	5.97025e-05	0	0.000186187	5.56623e-06	3.86103e-06	0.023	0.085	0.008	0.081	0.026	0	0.168	0.05	0	0.155	0.009	0.014
64	VALID	Q9CWU9	Nup37	Nucleoporin Nup37	CONCLUSIVE	FALSE	93	7	8	0	16	1	0	21	5	1	23	6	5	0.000311299	9.46873e-05	0	0.00033724	1.45222e-05	0	0.00056555	0.000160473	1.52129e-05	0.000526186	0.000143629	8.3024e-05	0.061	0.132	0	0.313	0.037	0	0.368	0.166	0.046	0.322	0.239	0.098
65	VALID	Q9D081	Alg14	UDP-N-acetylglucosamine transferase subunit ALG14 homolog	CONCLUSIVE	TRUE	7	2	0	0	0	0	0	1	0	1	2	0	1	0.000133619	0	0	0	0	0	4.04585e-05	0	2.28544e-05	6.87384e-05	0	2.49455e-05	0.046	0	0	0	0	0	0.06	0	0.046	0.111	0	0.06
66	VALID	Q9ER41	Tor1b	Torsin-1B	CONCLUSIVE	FALSE	53	0	0	5	4	0	2	13	1	3	20	0	5	0	0	7.19197e-05	8.18007e-05	0	5.1619e-05	0.000339683	3.11395e-05	4.42804e-05	0.000443935	0	8.05531e-05	0	0	0.071	0.071	0	0.071	0.113	0.071	0.077	0.113	0	0.077
67	VALID	Q9CQ40	Mrpl49	39S ribosomal protein L49, mitochondrial	CONCLUSIVE	FALSE	14	5	0	1	3	0	1	1	0	0	2	0	1	0.000436676	0	2.91145e-05	0.000124179	0	5.22409e-05	5.28885e-05	0	0	8.98568e-05	0	3.26094e-05	0.151	0	0.157	0.12	0	0.072	0.072	0	0	0.193	0	0.048
68	VALID	Q8R0H9	Gga1	ADP-ribosylation factor-binding protein GGA1	CONCLUSIVE	FALSE	10	0	0	1	0	0	1	6	0	1	0	0	1	0	0	7.61104e-06	0	0	1.36567e-05	8.29559e-05	0	7.81008e-06	0	0	8.52467e-06	0	0	0.036	0	0	0.047	0.047	0	0.047	0	0	0.047
69	VALID	Q8CJF7	Ahctf1	Protein ELYS	CONCLUSIVE	FALSE	332	64	30	0	36	2	0	81	23	0	85	11	0	0.000413665	5.16073e-05	0	0.000110283	4.22135e-06	0	0.000317048	0.000107287	0	0.00028263	3.82712e-05	0	0.169	0.138	0	0.219	0.013	0	0.276	0.114	0	0.321	0.066	0
70	VALID	P11531	Dmd	Dystrophin	CONCLUSIVE	FALSE	5	3	0	0	0	0	0	0	0	1	0	0	1	1.18252e-05	0	0	0	0	0	0	0	1.3484e-06	0	0	1.47177e-06	0.005	0	0	0	0	0	0	0	0.002	0	0	0.002
71	VALID	Q9D958	Spcs1	Signal peptidase complex subunit 1	CONCLUSIVE	TRUE	17	0	0	1	1	0	1	6	1	2	4	0	1	0	0	3.00187e-05	4.26786e-05	0	5.38633e-05	0.000327186	6.49867e-05	6.16075e-05	0.000185295	0	3.36222e-05	0	0	0.081	0.081	0	0.081	0.174	0.081	0.193	0.174	0	0.081
72	VALID	O35345	Kpna6	Importin subunit alpha-7	CONCLUSIVE	FALSE	8	0	1	0	0	0	0	2	0	0	4	0	1	0	7.19871e-06	0	0	0	0	3.27593e-05	0	0	5.56576e-05	0	1.00992e-05	0	0.021	0	0	0	0	0.063	0	0	0.086	0	0.021
73	VALID	Q922B9	Ssfa2	Sperm-specific antigen 2 homolog	CONCLUSIVE	FALSE	35	15	1	4	2	0	2	3	0	1	2	0	5	0.000173694	3.08188e-06	1.54409e-05	1.09765e-05	0	1.3853e-05	2.10371e-05	0	3.96118e-06	1.19139e-05	0	2.16181e-05	0.042	0.017	0.034	0.062	0	0.039	0.024	0	0.011	0.024	0	0.09
74	VALID	Q9CXE7	Tmed5	Transmembrane emp24 domain-containing protein 5	CONCLUSIVE	TRUE	38	10	0	8	7	0	0	6	0	1	6	0	0	0.000633085	0	0.000168839	0.000210038	0	0	0.00023003	0	2.16568e-05	0.000195409	0	0	0.122	0	0.175	0.17	0	0	0.24	0	0.127	0.074	0	0
75	VALID	Q61029	Tmpo	Lamina-associated polypeptide 2, isoforms beta/delta/epsilon/gamma	CONCLUSIVE	TRUE	1325	159	67	24	634	56	6	146	27	7	142	42	15	0.00509984	0.000571947	0.00025662	0.009638	0.000586543	0.000115115	0.00283585	0.000624994	7.68049e-05	0.00234304	0.000725137	0.00017964	0.648	0.485	0.434	0.617	0.511	0.15	0.6	0.392	0.217	0.608	0.372	0.347
76	VALID	O35623	Bet1	BET1 homolog	CONCLUSIVE	TRUE	22	0	0	1	2	0	2	5	0	1	8	0	3	0	0	4.09577e-05	0.000116462	0	0.000146983	0.000372013	0	4.20288e-05	0.000505635	0	0.000137623	0	0	0.093	0.093	0	0.093	0.568	0	0.322	0.568	0	0.093
77	VALID	Q9CQS8	Sec61b	Protein transport protein Sec61 subunit beta	CONCLUSIVE	TRUE	22	10	0	2	1	0	1	1	0	3	1	0	3	0.00151017	0	0.000100688	7.15756e-05	0	9.03332e-05	9.14531e-05	0	0.000154981	7.76887e-05	0	0.000169161	0.198	0	0.115	0.115	0	0.115	0.115	0	0.115	0.115	0	0.115
78	VALID	Q9WUP4	Srd5a3	Polyprenol reductase	CONCLUSIVE	TRUE	13	7	0	4	0	0	0	0	0	1	0	0	1	0.000307526	0	5.85819e-05	0	0	0	0	0	1.50285e-05	0	0	1.64035e-05	0.024	0	0.024	0	0	0	0	0	0.024	0	0	0.024
79	VALID	Q63850	Nup62	Nuclear pore glycoprotein p62	CONCLUSIVE	FALSE	63	1	8	2	10	4	1	18	4	0	14	1	0	2.75621e-05	5.86845e-05	1.83765e-05	0.000130632	3.60018e-05	1.64867e-05	0.000300439	7.95655e-05	0	0.000198505	1.48362e-05	0	0.027	0.183	0.027	0.086	0.053	0.027	0.105	0.053	0	0.086	0.027	0
80	VALID	Q8K1A5	Tmem41b	Transmembrane protein 41B	CONCLUSIVE	TRUE	26	10	0	2	1	0	2	3	0	3	2	0	3	0.000498201	0	3.32165e-05	2.36126e-05	0	5.96013e-05	9.05103e-05	0	5.11278e-05	5.12585e-05	0	5.58058e-05	0.072	0	0.062	0.062	0	0.069	0.062	0	0.069	0.069	0	0.062
81	VALID	Q8K2C8	Gpat4	Glycerol-3-phosphate acyltransferase 4	CONCLUSIVE	TRUE	22	11	0	7	0	0	0	0	0	2	0	0	2	0.000349724	0	7.41909e-05	0	0	0	0	0	2.17518e-05	0	0	2.3742e-05	0.066	0	0.116	0	0	0	0	0	0.053	0	0	0.046
82	VALID	Q9R1A8	Rfwd2	E3 ubiquitin-protein ligase RFWD2	CONCLUSIVE	FALSE	14	0	2	0	1	0	0	2	0	0	7	2	0	0	1.0528e-05	0	9.37416e-06	0	0	2.3955e-05	0	0	7.12235e-05	2.12929e-05	0	0	0.038	0	0.015	0	0	0.057	0	0	0.078	0.057	0
83	VALID	Q9D0Z3	Tmem53	Transmembrane protein 53	CONCLUSIVE	TRUE	9	0	0	0	2	0	0	1	0	2	4	0	0	0	0	0	4.97917e-05	0	0	3.18098e-05	0	3.59377e-05	0.000108089	0	0	0	0	0	0.051	0	0	0.051	0	0.08	0.08	0	0
84	VALID	Q8C827	Zfp62	Zinc finger protein 62	CONCLUSIVE	FALSE	11	2	1	0	1	0	0	3	1	0	2	1	0	3.17235e-05	4.22156e-06	0	7.51779e-06	0	0	2.88167e-05	1.14473e-05	0	1.63197e-05	8.53813e-06	0	0.04	0.013	0	0.013	0	0	0.027	0.015	0	0.026	0.014	0
85	VALID	Q9JIX0	Eny2	Transcription and mRNA export factor ENY2	CONCLUSIVE	FALSE	26	0	2	0	6	4	0	9	0	0	2	3	0	0	7.64061e-05	0	0.000408194	0.000187495	0	0.000782331	0	0	0.000147685	0.000231798	0	0	0.168	0	0.168	0.168	0	0.168	0	0	0.168	0.168	0
86	VALID	Q9D162	Ccdc167	Coiled-coil domain-containing protein 167	CONCLUSIVE	TRUE	13	2	0	3	2	0	0	3	0	0	3	0	0	0.000298921	0	0.000149474	0.000141675	0	0	0.000271531	0	0	0.000230663	0	0	0.206	0	0.289	0.113	0	0	0.289	0	0	0.289	0	0
87	VALID	Q9D2M8	Ube2v2	Ubiquitin-conjugating enzyme E2 variant 2	CONCLUSIVE	FALSE	15	1	1	1	0	0	1	4	0	2	3	0	2	9.99838e-05	2.66104e-05	3.33311e-05	0	0	5.98068e-05	0.000242193	0	6.84055e-05	0.000154306	0	7.46644e-05	0.069	0.069	0.062	0	0	0.069	0.386	0	0.103	0.214	0	0.103
88	VALID	Q8K358	Pigu	Phosphatidylinositol glycan anchor biosynthesis class U protein	CONCLUSIVE	TRUE	25	0	0	5	0	0	3	6	0	2	7	0	2	0	0	5.56798e-05	0	0	5.99446e-05	0.000121376	0	2.28544e-05	0.000120292	0	2.49455e-05	0	0	0.039	0	0	0.062	0.039	0	0.039	0.039	0	0.039
89	VALID	Q6QD59	Bnip1	Vesicle transport protein SEC20	CONCLUSIVE	TRUE	30	2	0	5	1	0	2	8	0	2	9	0	1	0.000127172	0	0.000105987	3.01371e-05	0	7.607e-05	0.000308053	0	4.35035e-05	0.000294399	0	2.3742e-05	0.092	0	0.219	0.083	0	0.189	0.175	0	0.18	0.224	0	0.083
90	VALID	Q8R570	Snap47	Synaptosomal-associated protein 47	CONCLUSIVE	FALSE	7	0	0	0	0	0	1	2	0	0	3	0	1	0	0	0	0	0	2.09975e-05	4.25157e-05	0	0	5.41752e-05	0	1.31069e-05	0	0	0	0	0	0.046	0.097	0	0	0.097	0	0.053
91	VALID	Q9CYN9	Atp6ap2	Renin receptor	CONCLUSIVE	TRUE	26	0	0	1	4	0	0	6	0	1	8	0	6	0	0	1.38086e-05	7.85287e-05	0	0	0.000150506	0	1.41697e-05	0.000170471	0	9.27971e-05	0	0	0.057	0.054	0	0	0.054	0	0.054	0.114	0	0.063
92	VALID	Q9DCG2	Cd302	CD302 antigen	CONCLUSIVE	TRUE	20	0	0	1	0	0	2	6	0	1	6	0	4	0	0	2.11974e-05	0	0	7.607e-05	0.000231039	0	2.17518e-05	0.000196266	0	9.49678e-05	0	0	0.066	0	0	0.083	0.149	0	0.083	0.083	0	0.149
93	VALID	Q5EG47	Prkaa1	5'-AMP-activated protein kinase catalytic subunit alpha-1	CONCLUSIVE	FALSE	19	3	0	3	1	0	1	5	0	2	3	0	1	7.78049e-05	0	2.59374e-05	1.22921e-05	0	1.55134e-05	7.85286e-05	0	1.77438e-05	4.00257e-05	0	9.68366e-06	0.03	0	0.059	0.018	0	0.03	0.086	0	0.036	0.048	0	0.03
94	VALID	Q9ER64	Osbpl5	Oxysterol-binding protein-related protein 5	CONCLUSIVE	TRUE	11	0	0	0	0	0	1	1	0	3	5	0	1	0	0	0	0	0	9.92218e-06	1.00452e-05	0	1.70231e-05	4.26666e-05	0	6.19355e-06	0	0	0	0	0	0.019	0.014	0	0.019	0.053	0	0.016
95	VALID	Q8R366	Igsf8	Immunoglobulin superfamily member 8	CONCLUSIVE	TRUE	37	18	0	2	2	0	6	1	0	5	1	0	2	0.000427099	0	1.582e-05	2.24918e-05	0	8.51586e-05	1.43691e-05	0	4.05843e-05	1.22064e-05	0	1.7719e-05	0.147	0	0.02	0.062	0	0.062	0.033	0	0.056	0.033	0	0.043
96	VALID	Q9CQD1	Rab5a	Ras-related protein Rab-5A	CONCLUSIVE	FALSE	73	4	0	12	3	0	6	16	1	8	18	2	3	0.000269724	0	0.000269749	9.5878e-05	0	0.000242009	0.000653358	4.86645e-05	0.000184536	0.0006244	7.2594e-05	7.55326e-05	0.065	0	0.27	0.116	0	0.256	0.284	0.065	0.288	0.284	0.181	0.233
97	VALID	Q91X78	Erlin1	Erlin-1	CONCLUSIVE	TRUE	79	10	1	10	1	0	3	15	1	8	21	0	9	0.000419007	1.11518e-05	0.000139682	1.98591e-05	0	7.51906e-05	0.000380614	3.02395e-05	0.000114668	0.00045266	0	0.000140805	0.162	0.055	0.197	0.035	0	0.09	0.171	0.035	0.231	0.162	0	0.228
98	VALID	Q8BJ71	Nup93	Nuclear pore complex protein Nup93	CONCLUSIVE	FALSE	312	75	40	12	37	15	2	45	19	3	45	17	2	0.00132762	0.00018845	7.08133e-05	0.000310423	8.67077e-05	2.1177e-05	0.00048239	0.000242728	1.81663e-05	0.000409786	0.000161985	1.3219e-05	0.167	0.269	0.125	0.252	0.193	0.05	0.287	0.12	0.079	0.261	0.211	0.039
99	VALID	Q91XB0	Trex1	Three-prime repair exonuclease 1	CONCLUSIVE	FALSE	28	0	2	4	5	0	0	6	3	1	7	0	0	0	2.45765e-05	6.1567e-05	0.000109415	0	0	0.000167761	9.99636e-05	1.57943e-05	0.000166264	0	0	0	0.064	0.14	0.105	0	0	0.064	0.064	0.064	0.064	0	0
100	VALID	Q9CXR1	Dhrs7	Dehydrogenase/reductase SDR family member 7	CONCLUSIVE	FALSE	74	0	0	18	7	0	1	16	2	6	18	1	5	0	0	0.000257379	0.000142304	0	2.56568e-05	0.000415597	6.19104e-05	8.80367e-05	0.000397178	2.30883e-05	8.00764e-05	0	0	0.139	0.092	0	0.036	0.145	0.044	0.163	0.172	0.065	0.163
101	VALID	Q5DTX6	Jcad	Junctional protein associated with coronary artery disease	CONCLUSIVE	FALSE	14	6	1	2	1	0	0	0	0	2	2	0	0	6.58984e-05	2.92311e-06	7.32274e-06	5.2055e-06	0	0	0	0	7.51424e-06	1.13002e-05	0	0	0.025	0.013	0.019	0.006	0	0	0	0	0.039	0.023	0	0
102	VALID	Q69ZQ1	Myorg	Myogenesis-regulating glycosidase	CONCLUSIVE	TRUE	16	7	0	5	0	0	0	0	0	2	0	0	2	0.000141737	0	3.375e-05	0	0	0	0	0	1.38531e-05	0	0	1.51206e-05	0.043	0	0.064	0	0	0	0	0	0.066	0	0	0.063
103	VALID	Q91V08	Clec2d	C-type lectin domain family 2 member D	CONCLUSIVE	TRUE	6	0	0	0	0	0	0	2	0	1	2	0	1	0	0	0	0	0	0	8.4826e-05	0	2.39585e-05	7.20591e-05	0	2.61506e-05	0	0	0	0	0	0	0.15	0	0.053	0.13	0	0.092
104	VALID	A2AQP0	Myh7b	Myosin-7B	CONCLUSIVE	FALSE	10	0	1	0	1	0	1	0	0	2	5	0	0	0	1.9879e-06	0	3.54006e-06	0	4.46779e-06	0	0	5.11015e-06	1.9212e-05	0	0	0	0.01	0	0.003	0	0.003	0	0	0.003	0.018	0	0
105	VALID	Q8C407	Yipf4	Protein YIPF4	CONCLUSIVE	TRUE	14	5	2	2	0	0	2	1	0	1	0	0	1	0.000294668	3.137e-05	3.92927e-05	0	0	7.05039e-05	3.5689e-05	0	2.01602e-05	0	0	2.20047e-05	0.081	0.081	0.098	0	0	0.081	0.045	0	0.045	0	0	0.045
106	VALID	Q80U93	Nup214	Nuclear pore complex protein Nup214	CONCLUSIVE	FALSE	189	11	32	8	28	11	2	36	3	5	45	6	2	7.64864e-05	5.92193e-05	1.85439e-05	9.22759e-05	2.49768e-05	8.31845e-06	0.000151588	1.50545e-05	1.1893e-05	0.000160966	2.24571e-05	5.19249e-06	0.06	0.129	0.066	0.127	0.038	0.007	0.146	0.024	0.03	0.201	0.043	0.016
107	VALID	O35083	Agpat1	1-acyl-sn-glycerol-3-phosphate acyltransferase alpha	CONCLUSIVE	TRUE	67	4	1	4	1	0	5	22	2	9	14	3	2	0.000203476	1.35386e-05	6.78317e-05	2.41097e-05	0	0.00015214	0.000677716	7.34236e-05	0.000156613	0.000366363	8.21458e-05	3.79871e-05	0.081	0.028	0.154	0.028	0	0.218	0.302	0.116	0.267	0.267	0.116	0.109
108	VALID	Q8R3Q0	Saraf	Store-operated calcium entry-associated regulatory factor	CONCLUSIVE	TRUE	34	1	0	0	1	0	0	10	0	10	10	0	2	4.34062e-05	0	0	2.05726e-05	0	0	0.000262859	0	0.000148485	0.000223297	0	3.24142e-05	0.027	0	0	0.027	0	0	0.219	0	0.207	0.254	0	0.105
109	VALID	Q9R0P6	Sec11a	Signal peptidase complex catalytic subunit SEC11A	CONCLUSIVE	TRUE	37	3	0	4	3	0	2	7	0	4	10	0	4	0.000242977	0	0.000108	0.000115161	0	9.68937e-05	0.000343332	0	0.000110825	0.000416654	0	0.000120965	0.061	0	0.067	0.067	0	0.134	0.156	0	0.156	0.201	0	0.162
110	VALID	O54946	Dnajb6	DnaJ homolog subfamily B member 6	CONCLUSIVE	FALSE	7	0	1	0	0	0	0	3	1	0	1	0	1	0	1.05713e-05	0	0	0	0	7.21602e-05	2.86654e-05	0	2.04332e-05	0	1.48306e-05	0	0.036	0	0	0	0	0.104	0.03	0	0.036	0	0.036
111	VALID	Q8BK64	Ahsa1	Activator of 90 kDa heat shock protein ATPase homolog 1	CONCLUSIVE	FALSE	5	0	0	1	0	0	0	2	0	1	1	0	0	0	0	1.42988e-05	0	0	0	5.19497e-05	0	1.46728e-05	2.20654e-05	0	0	0	0	0.074	0	0	0	0.092	0	0.074	0.056	0	0
112	VALID	Q9CQU3	Rer1	Protein RER1	CONCLUSIVE	TRUE	5	1	0	0	1	0	1	1	0	0	1	0	0	7.39676e-05	0	0	3.50574e-05	0	4.42448e-05	4.47934e-05	0	0	3.80516e-05	0	0	0.066	0	0	0.092	0	0.092	0.092	0	0	0.092	0	0
113	VALID	Q9D710	Tmx2	Thioredoxin-related transmembrane protein 2	CONCLUSIVE	TRUE	32	4	0	4	3	0	2	4	0	3	8	1	3	0.000196578	0	6.55323e-05	6.98772e-05	0	5.87931e-05	0.000119044	0	5.04346e-05	0.000202254	2.64537e-05	5.50491e-05	0.166	0	0.125	0.156	0	0.075	0.159	0	0.139	0.159	0.081	0.081
114	VALID	P82347	Sgcd	Delta-sarcoglycan	CONCLUSIVE	TRUE	141	17	5	13	15	2	9	26	2	9	23	1	19	0.000852803	6.67562e-05	0.000217402	0.00035664	3.27629e-05	0.000270062	0.000789851	7.24073e-05	0.000154445	0.000593552	2.7003e-05	0.000355883	0.26	0.173	0.291	0.218	0.114	0.249	0.363	0.09	0.194	0.457	0.038	0.287
115	VALID	Q8R2U0	Seh1l	Nucleoporin SEH1	CONCLUSIVE	FALSE	161	13	16	7	21	5	5	28	2	8	33	3	20	0.000523526	0.000171489	9.39752e-05	0.000400823	6.57533e-05	0.000120444	0.00068285	5.8127e-05	0.000110209	0.00068366	6.50321e-05	0.000300731	0.217	0.214	0.194	0.453	0.169	0.133	0.414	0.056	0.144	0.5	0.15	0.286
116	VALID	Q64373	Bcl2l1	Bcl-2-like protein 1	CONCLUSIVE	TRUE	5	0	0	1	0	0	0	2	0	0	1	0	1	0	0	2.07425e-05	0	0	0	7.53605e-05	0	0	3.20091e-05	0	2.32325e-05	0	0	0.043	0	0	0	0.043	0	0	0.043	0	0.043
117	VALID	Q61033	Tmpo	Lamina-associated polypeptide 2, isoforms alpha/zeta	CONCLUSIVE	FALSE	1263	126	129	9	592	109	3	89	40	2	97	61	6	0.00263594	0.00071825	6.27663e-05	0.00586982	0.000744635	3.75411e-05	0.00112753	0.000603917	1.43128e-05	0.00104392	0.000686919	4.68672e-05	0.446	0.706	0.114	0.44	0.652	0.051	0.43	0.372	0.053	0.398	0.371	0.114
118	VALID	Q9WV34	Mpp2	MAGUK p55 subfamily member 2	CONCLUSIVE	FALSE	36	0	0	4	1	0	2	12	2	5	9	0	1	0	0	3.50218e-05	1.24479e-05	0	3.14202e-05	0.000190859	3.79089e-05	4.49221e-05	0.0001216	0	9.80646e-06	0	0	0.083	0.024	0	0.024	0.058	0.036	0.167	0.06	0	0.036
119	VALID	Q9WVC3	Cav2	Caveolin-2	CONCLUSIVE	FALSE	11	0	0	0	2	0	1	3	0	2	2	0	1	0	0	0	8.48303e-05	0	5.35308e-05	0.000162583	0	6.12272e-05	9.20755e-05	0	3.34146e-05	0	0	0	0.222	0	0.111	0.228	0	0.265	0.185	0	0.154
120	VALID	P48678	Lmna	Prelamin-A/C	CONCLUSIVE	FALSE	5975	1325	503	33	700	351	22	772	156	80	1381	558	94	0.0288863	0.00291854	0.000239833	0.0072329	0.00249882	0.000286893	0.0101921	0.00245444	0.00059662	0.0154882	0.00654819	0.000765169	0.833	0.827	0.328	0.859	0.74	0.316	0.768	0.659	0.573	0.764	0.677	0.54
121	VALID	Q9D1M7	Fkbp11	Peptidyl-prolyl cis-trans isomerase FKBP11	CONCLUSIVE	TRUE	183	48	3	32	23	4	11	15	1	10	15	3	18	0.00346213	5.75897e-05	0.000769434	0.000786263	9.42137e-05	0.000474586	0.000655186	5.2054e-05	0.000246736	0.000556576	0.000116475	0.000484761	0.184	0.234	0.413	0.149	0.144	0.239	0.179	0.09	0.239	0.239	0.09	0.413
122	VALID	Q9CY28	Gtpbp8	GTP-binding protein 8	CONCLUSIVE	FALSE	5	2	0	1	0	0	0	0	0	2	0	0	0	0.000101738	0	1.69579e-05	0	0	0	0	0	3.48028e-05	0	0	0	0.074	0	0.074	0	0	0	0	0	0.084	0	0	0
123	VALID	Q62188	Dpysl3	Dihydropyrimidinase-related protein 3	CONCLUSIVE	FALSE	53	0	2	2	0	0	2	18	4	6	13	0	6	0	1.35386e-05	1.69579e-05	0	0	3.0428e-05	0.000277247	7.34236e-05	5.22042e-05	0.000170097	0	5.69807e-05	0	0.075	0.067	0	0	0.044	0.228	0.111	0.14	0.23	0	0.112
124	VALID	P31324	Prkar2b	cAMP-dependent protein kinase type II-beta regulatory subunit	CONCLUSIVE	FALSE	54	0	0	5	0	1	5	12	0	5	15	0	11	0	0	5.8089e-05	0	1.13804e-05	0.000104231	0.000253255	0	5.96082e-05	0.000268922	0	0.000143137	0	0	0.077	0	0.026	0.103	0.108	0	0.137	0.168	0	0.185
125	VALID	Q9EP78	Chst7	Carbohydrate sulfotransferase 7	CONCLUSIVE	TRUE	11	5	0	4	0	0	2	0	0	0	0	0	0	0.000149769	0	3.99422e-05	0	0	3.58347e-05	0	0	0	0	0	0	0.089	0	0.128	0	0	0.079	0	0	0	0	0	0
126	VALID	Q91WM2	Hdhd5	Haloacid dehalogenase-like hydrolase domain-containing 5	CONCLUSIVE	FALSE	5	0	0	0	0	0	0	1	0	2	2	0	0	0	0	0	0	0	0	2.09535e-05	0	2.36726e-05	3.55996e-05	0	0	0	0	0	0	0	0	0.033	0	0.064	0.033	0	0
127	VALID	Q3UVK0	Ermp1	Endoplasmic reticulum metallopeptidase 1	CONCLUSIVE	TRUE	22	2	0	6	9	0	0	2	0	2	0	0	1	3.22888e-05	0	3.22918e-05	6.88656e-05	0	0	1.95534e-05	0	1.10454e-05	0	0	6.02803e-06	0.022	0	0.072	0.077	0	0	0.036	0	0.032	0	0	0.013
128	VALID	Q8C7K6	Pcyox1l	Prenylcysteine oxidase-like	CONCLUSIVE	FALSE	8	0	0	0	5	0	0	0	0	1	0	0	2	0	0	0	6.94066e-05	0	0	0	0	1.0019e-05	0	0	2.18714e-05	0	0	0	0.061	0	0	0	0	0.038	0	0	0.059
129	VALID	Q8VDS8	Stx18	Syntaxin-18	CONCLUSIVE	TRUE	33	1	0	5	4	0	2	7	1	3	6	1	3	4.34062e-05	0	7.23504e-05	8.22905e-05	0	5.19281e-05	0.000184001	3.13259e-05	4.45455e-05	0.000133978	2.33648e-05	4.86213e-05	0.033	0	0.054	0.111	0	0.063	0.177	0.03	0.126	0.177	0.054	0.087
130	VALID	Q61827	Mafk	Transcription factor MafK	CONCLUSIVE	FALSE	12	0	2	0	0	0	0	5	2	0	3	0	0	0	4.94681e-05	0	0	0	0	0.000281394	0.000134139	0	0.000143425	0	0	0	0.128	0	0	0	0	0.128	0.128	0	0.199	0	0
131	VALID	Q8HWB0	Mr1	Major histocompatibility complex class I-related gene protein	CONCLUSIVE	TRUE	9	3	0	3	1	0	0	0	0	2	0	0	0	0.000127545	0	4.25191e-05	2.01503e-05	0	0	0	0	2.90874e-05	0	0	0	0.094	0	0.094	0.079	0	0	0	0	0.094	0	0	0
132	VALID	P59481	Lman2l	VIP36-like protein	CONCLUSIVE	TRUE	27	0	0	2	3	0	0	7	0	1	5	0	9	0	0	2.78559e-05	5.94057e-05	0	0	0.000177108	0	1.42922e-05	0.000107466	0	0.000140399	0	0	0.078	0.066	0	0	0.153	0	0.04	0.112	0	0.144
133	VALID	Q8R3V5	Sh3glb2	Endophilin-B2	CONCLUSIVE	FALSE	5	0	0	0	0	0	0	1	0	1	2	0	1	0	0	0	0	0	0	2.19487e-05	0	1.23985e-05	3.72906e-05	0	1.35329e-05	0	0	0	0	0	0	0.03	0	0.048	0.03	0	0.048
134	VALID	Q60862	Orc2	Origin recognition complex subunit 2	CONCLUSIVE	FALSE	25	9	11	0	1	1	0	0	2	0	1	0	0	0.000226526	7.36868e-05	0	1.19293e-05	8.21917e-06	0	0	3.63294e-05	0	1.29481e-05	0	0	0.082	0.2	0	0.036	0.023	0	0	0.038	0	0.023	0	0
135	VALID	Q91WE6	Cdkal1	Threonylcarbamoyladenosine tRNA methylthiotransferase	CONCLUSIVE	TRUE	13	0	0	1	5	0	0	3	0	1	0	0	3	0	0	8.36161e-06	5.94399e-05	0	0	4.55683e-05	0	8.58028e-06	0	0	2.8096e-05	0	0	0.042	0.045	0	0	0.102	0	0.045	0	0	0.064
136	VALID	Q08879	Fbln1	Fibulin-1	CONCLUSIVE	FALSE	7	1	0	0	0	0	0	2	0	1	1	0	2	2.0564e-05	0	0	0	0	0	2.49064e-05	0	7.03461e-06	1.05789e-05	0	1.53565e-05	0.044	0	0	0	0	0	0.06	0	0.044	0.017	0	0.044
137	VALID	Q8VE99	Ccdc115	Coiled-coil domain-containing protein 115	CONCLUSIVE	FALSE	7	2	0	0	0	0	0	2	0	2	1	0	0	0.000161085	0	0	0	0	0	9.755e-05	0	5.51044e-05	4.1434e-05	0	0	0.111	0	0	0	0	0	0.15	0	0.15	0.056	0	0
138	VALID	Q8K126	Mtrf1	Peptide chain release factor 1, mitochondrial	CONCLUSIVE	FALSE	6	3	0	2	0	0	0	0	0	1	0	0	0	9.75179e-05	0	2.16727e-05	0	0	0	0	0	1.11197e-05	0	0	0	0.065	0	0.065	0	0	0	0	0	0.065	0	0	0
139	VALID	Q9DCF9	Ssr3	Translocon-associated protein subunit gamma	CONCLUSIVE	TRUE	42	8	0	7	7	1	3	4	1	2	6	0	3	0.000626926	0	0.000182871	0.000259993	2.55905e-05	0.000140627	0.000189827	5.6556e-05	5.36151e-05	0.000241885	0	8.77811e-05	0.114	0	0.097	0.097	0.076	0.076	0.097	0.076	0.076	0.076	0	0.076
140	VALID	P51912	Slc1a5	Neutral amino acid transporter B(0)	CONCLUSIVE	TRUE	10	0	0	2	0	0	0	3	0	1	3	0	1	0	0	1.74792e-05	0	0	0	4.76284e-05	0	8.96817e-06	4.04599e-05	0	9.78873e-06	0	0	0.036	0	0	0	0.036	0	0.027	0.063	0	0.027
141	VALID	Q9EQQ2	Yipf5	Protein YIPF5	CONCLUSIVE	TRUE	15	0	1	0	4	0	1	0	0	2	4	0	3	0	1.50137e-05	0	0.000106946	0	3.37431e-05	0	0	3.85946e-05	0.00011608	0	6.31887e-05	0	0.035	0	0.035	0	0.035	0	0	0.082	0.082	0	0.047
142	VALID	Q8R2L5	Mrps18c	28S ribosomal protein S18c, mitochondrial	CONCLUSIVE	FALSE	7	3	0	0	1	0	0	0	0	1	0	0	2	0.000304147	0	0	4.80508e-05	0	0	0	0	3.46811e-05	0	0	7.57086e-05	0.182	0	0	0.182	0	0	0	0	0.105	0	0	0.182
143	VALID	Q8C570	Rae1	mRNA export factor	CONCLUSIVE	FALSE	181	24	13	5	20	9	6	27	15	9	39	10	4	0.000945499	0.000136306	6.56659e-05	0.000373438	0.000115783	0.000141391	0.000644148	0.000426475	0.00012129	0.000790398	0.000212061	5.88388e-05	0.359	0.389	0.171	0.351	0.269	0.114	0.34	0.28	0.242	0.454	0.228	0.128
144	VALID	Q6ZQH8	Nup188	Nucleoporin NUP188 homolog	CONCLUSIVE	FALSE	140	1	20	2	41	8	0	26	11	1	25	4	1	8.24199e-06	4.38716e-05	5.49518e-06	0.00016016	2.15315e-05	0	0.000129771	6.543e-05	2.81944e-06	0.000105999	1.77461e-05	3.07741e-06	0.01	0.111	0.025	0.052	0.045	0	0.082	0.056	0.015	0.103	0.025	0.01
145	VALID	Q8BIZ6	Snip1	Smad nuclear-interacting protein 1	CONCLUSIVE	FALSE	24	0	2	0	5	4	0	7	1	0	2	3	0	0	2.01489e-05	0	8.97031e-05	4.94438e-05	0	0.000160461	2.73182e-05	0	3.89458e-05	6.11268e-05	0	0	0.05	0	0.05	0.084	0	0.084	0.034	0	0.05	0.084	0
146	VALID	P06537	Nr3c1	Glucocorticoid receptor	CONCLUSIVE	FALSE	10	0	0	2	0	0	0	2	0	2	3	0	1	0	0	1.23448e-05	0	0	0	2.24253e-05	0	1.26677e-05	2.85751e-05	0	6.91337e-06	0	0	0.052	0	0	0	0.051	0	0.046	0.073	0	0.024
147	VALID	Q8BJ90	Znf771	Zinc finger protein 771	CONCLUSIVE	FALSE	11	0	1	0	6	1	0	0	1	0	1	1	0	0	1.21719e-05	0	0.000130055	1.49345e-05	0	0	3.30059e-05	0	2.35272e-05	2.46178e-05	0	0	0.038	0	0.155	0.038	0	0	0.038	0	0.038	0.038	0
148	VALID	P98203	Arvcf	Armadillo repeat protein deleted in velo-cardio-facial syndrome homolog	CONCLUSIVE	FALSE	7	0	0	0	0	0	0	1	0	0	3	0	3	0	0	0	0	0	0	9.1263e-06	0	0	2.32582e-05	0	1.6881e-05	0	0	0	0	0	0	0.019	0	0	0.046	0	0.018
149	VALID	Q80U35	Arhgef17	Rho guanine nucleotide exchange factor 17	CONCLUSIVE	FALSE	63	1	0	1	12	0	0	13	0	10	16	0	10	7.04796e-06	0	2.34954e-06	4.00851e-05	0	0	5.54854e-05	0	2.41099e-05	5.80116e-05	0	2.63158e-05	0.011	0	0.018	0.088	0	0	0.077	0	0.068	0.094	0	0.05
150	VALID	Q8VCB1	Ndc1	Nucleoporin NDC1	CONCLUSIVE	TRUE	98	3	6	5	9	2	11	24	1	6	23	0	8	6.46255e-05	3.43998e-05	3.59064e-05	9.1889e-05	1.40691e-05	0.000141741	0.000313088	1.55466e-05	4.42146e-05	0.000254884	0	6.43467e-05	0.053	0.062	0.092	0.125	0.039	0.094	0.117	0.04	0.125	0.186	0	0.086
151	VALID	Q9CQX2	Cyb5b	Cytochrome b5 type B	CONCLUSIVE	TRUE	154	40	1	18	9	0	12	20	0	15	15	1	23	0.00397196	2.64281e-05	0.00059585	0.000423571	0	0.000712766	0.00120267	0	0.000509527	0.000766245	5.3451e-05	0.000852759	0.397	0.233	0.425	0.432	0	0.432	0.329	0	0.514	0.329	0.233	0.555
152	VALID	Q8CEC0	Nup88	Nuclear pore complex protein Nup88	CONCLUSIVE	FALSE	108	7	12	5	10	0	1	28	13	2	26	1	3	0.000134772	6.14902e-05	3.20917e-05	9.12518e-05	0	1.15166e-05	0.000326462	0.000180634	1.31724e-05	0.000257518	1.03637e-05	2.15664e-05	0.073	0.158	0.057	0.121	0	0.024	0.183	0.139	0.05	0.205	0.016	0.042
153	VALID	O09110	Map2k3	Dual specificity mitogen-activated protein kinase kinase 3	CONCLUSIVE	FALSE	13	0	0	1	1	0	1	4	0	2	3	0	1	0	0	1.3928e-05	1.98019e-05	0	2.49913e-05	0.000101205	0	2.85844e-05	6.44794e-05	0	1.55999e-05	0	0	0.046	0.046	0	0.046	0.046	0	0.086	0.046	0	0.04
154	VALID	Q61765	Krt31	Keratin, type I cuticular Ha1	CONCLUSIVE	FALSE	57	0	1	0	1	1	1	6	1	0	19	18	9	0	9.27526e-06	0	1.65174e-05	1.13804e-05	2.08461e-05	0.000126627	2.51511e-05	0	0.000340635	0.000337667	0.000117112	0	0.017	0	0.017	0.017	0.017	0.132	0.017	0	0.147	0.017	0.017
155	VALID	Q8BXZ1	Tmx3	Protein disulfide-isomerase TMX3	CONCLUSIVE	TRUE	156	20	0	21	12	0	8	26	2	22	30	1	14	0.000635862	0	0.000222573	0.000180823	0	0.00015214	0.000500585	4.58897e-05	0.000239269	0.000490665	1.71137e-05	0.000166194	0.145	0	0.197	0.121	0	0.195	0.261	0.068	0.202	0.217	0.031	0.193
156	VALID	P46061	Rangap1	Ran GTPase-activating protein 1	CONCLUSIVE	FALSE	131	3	16	4	22	6	1	29	14	1	26	9	0	7.3842e-05	0.000104815	3.28218e-05	0.000256651	4.82265e-05	1.47232e-05	0.000432267	0.000248693	8.42003e-06	0.000329221	0.000119244	0	0.017	0.216	0.093	0.202	0.037	0.02	0.243	0.17	0.019	0.273	0.163	0
157	VALID	Q9DBY1	Syvn1	E3 ubiquitin-protein ligase synoviolin	CONCLUSIVE	TRUE	8	2	0	1	1	0	1	0	0	1	1	0	1	4.7378e-05	0	7.89707e-06	1.12275e-05	0	1.41699e-05	0	0	8.10359e-06	1.21865e-05	0	8.84504e-06	0.016	0	0.016	0.018	0	0.016	0	0	0.016	0.016	0	0.016
158	VALID	Q8R0W0	Eppk1	Epiplakin	CONCLUSIVE	FALSE	244	69	8	29	67	26	15	2	0	18	0	0	10	0.000166054	5.30339e-06	2.21427e-05	8.29e-05	1.95211e-05	1.98656e-05	2.68158e-06	0	1.3633e-05	0	0	8.2669e-06	0.011	0.007	0.007	0.01	0.003	0.006	0.004	0	0.006	0	0	0.003
159	VALID	P28658	Atxn10	Ataxin-10	CONCLUSIVE	FALSE	7	0	0	1	1	0	0	1	0	1	2	0	1	0	0	1.01748e-05	1.44658e-05	0	0	1.84831e-05	0	1.04408e-05	3.14026e-05	0	1.13961e-05	0	0	0.027	0.027	0	0	0.027	0	0.032	0.059	0	0.032
160	VALID	A6X919	Dpy19l1	Probable C-mannosyltransferase DPY19L1	CONCLUSIVE	TRUE	32	0	0	2	7	0	2	6	0	5	5	0	5	0	0	1.29571e-05	6.44756e-05	0	2.32493e-05	7.06126e-05	0	3.32399e-05	4.99874e-05	0	3.62813e-05	0	0	0.063	0.092	0	0.04	0.083	0	0.067	0.094	0	0.067
161	VALID	P24860	Ccnb1	G2/mitotic-specific cyclin-B1	CONCLUSIVE	FALSE	10	0	1	1	6	2	0	0	0	0	0	0	0	0	8.97327e-06	1.12396e-05	9.5878e-05	2.20197e-05	0	0	0	0	0	0	0	0	0.04	0.06	0.1	0.1	0	0	0	0	0	0	0
162	VALID	P15379	Cd44	CD44 antigen	CONCLUSIVE	TRUE	120	22	5	10	4	4	9	15	5	9	17	3	17	0.000409959	2.47976e-05	6.21209e-05	3.53278e-05	2.43406e-05	0.000100319	0.00016927	6.7242e-05	5.73709e-05	0.000162966	3.0092e-05	0.000118283	0.085	0.06	0.06	0.033	0.044	0.071	0.06	0.06	0.059	0.071	0.045	0.067
163	VALID	Q9CQH3	Ndufb5	NADH dehydrogenase [ubiquinone] 1 beta subcomplex subunit 5, mitochondrial	CONCLUSIVE	TRUE	93	12	0	13	10	1	3	16	1	13	9	1	14	0.000920486	0	0.000332429	0.000363559	2.50489e-05	0.000137651	0.000743238	5.5359e-05	0.000341123	0.000355148	4.12902e-05	0.000400975	0.228	0	0.159	0.159	0.079	0.079	0.159	0.079	0.201	0.159	0.079	0.159
164	VALID	Q91Z49	Fyttd1	UAP56-interacting factor	CONCLUSIVE	FALSE	55	0	7	0	5	1	0	11	5	1	16	9	0	0	8.52037e-05	0	0.000108379	1.49345e-05	0	0.000304651	0.000165029	1.56448e-05	0.000376435	0.00022156	0	0	0.129	0	0.183	0.041	0	0.196	0.107	0.041	0.271	0.142	0
165	VALID	Q63932	Map2k2	Dual specificity mitogen-activated protein kinase kinase 2	CONCLUSIVE	FALSE	12	0	0	1	0	0	2	5	0	1	0	0	3	0	0	1.20524e-05	0	0	4.32518e-05	0.00010947	0	1.23676e-05	0	0	4.04975e-05	0	0	0.022	0	0	0.087	0.055	0	0.022	0	0	0.11
166	VALID	Q9DBS1	Tmem43	Transmembrane protein 43	CONCLUSIVE	TRUE	644	57	3	36	171	19	24	121	2	75	67	4	65	0.00206592	2.89388e-05	0.000434971	0.00293746	0.000224876	0.000520319	0.0026558	5.23143e-05	0.000929887	0.00124923	7.80385e-05	0.00087964	0.165	0.065	0.355	0.395	0.132	0.205	0.395	0.08	0.42	0.405	0.085	0.42
167	VALID	Q8VEJ9	Vps4a	Vacuolar protein sorting-associated protein 4A	CONCLUSIVE	FALSE	5	0	0	1	0	0	1	1	0	0	2	0	0	0	0	1.10595e-05	0	0	1.98444e-05	2.00904e-05	0	0	3.41332e-05	0	0	0	0	0.027	0	0	0.037	0.027	0	0	0.064	0	0
168	VALID	Q9ESD7	Dysf	Dysferlin	CONCLUSIVE	TRUE	252	6	5	26	15	0	11	65	7	24	57	1	35	4.16201e-05	9.23088e-06	6.01235e-05	4.93152e-05	0	4.5642e-05	0.000273047	3.50431e-05	5.695e-05	0.000203403	3.7339e-06	9.06511e-05	0.034	0.018	0.132	0.086	0	0.087	0.19	0.021	0.156	0.149	0.011	0.165
169	VALID	P29595	Nedd8	NEDD8	CONCLUSIVE	FALSE	32	6	4	2	2	0	1	2	2	4	3	4	2	0.0010739	0.000190544	0.000119334	0.000169661	0	0.000107062	0.000216778	0.000258342	0.000244909	0.000276226	0.000385375	0.000133658	0.469	0.235	0.235	0.235	0	0.235	0.173	0.235	0.235	0.235	0.235	0.235
170	VALID	Q8R1K1	Ubac2	Ubiquitin-associated domain-containing protein 2	CONCLUSIVE	TRUE	7	0	0	0	2	0	1	3	0	0	0	0	1	0	0	0	3.98334e-05	0	2.51362e-05	7.63434e-05	0	0	0	0	1.56903e-05	0	0	0	0.064	0	0.041	0.119	0	0	0	0	0.023
171	VALID	P49817	Cav1	Caveolin-1	CONCLUSIVE	FALSE	64	5	0	6	10	0	6	6	0	11	17	0	3	0.000407237	0	0.00016291	0.000386026	0	0.000292314	0.000295938	0	0.00030648	0.000712292	0	9.12331e-05	0.292	0	0.225	0.315	0	0.14	0.14	0	0.354	0.191	0	0.225
172	VALID	Q62186	Ssr4	Translocon-associated protein subunit delta	CONCLUSIVE	TRUE	355	88	3	55	33	10	17	20	4	44	21	4	56	0.0074174	6.72996e-05	0.00154544	0.00131832	0.000275246	0.000857115	0.00102087	0.000243322	0.00126868	0.000910584	0.000181485	0.00176243	0.395	0.087	0.384	0.384	0.384	0.326	0.326	0.157	0.384	0.273	0.145	0.384
173	VALID	Q32NY4	Cnnm3	Metal transporter CNNM3	CONCLUSIVE	TRUE	8	0	0	0	0	0	0	3	0	0	2	1	2	0	0	0	0	0	0	3.69404e-05	0	0	2.09204e-05	1.09451e-05	1.51842e-05	0	0	0	0	0	0	0.025	0	0	0.025	0.008	0.028
174	VALID	Q9QXS1	Plec	Plectin	CONCLUSIVE	FALSE	5931	1464	204	1005	1027	148	201	448	91	326	539	58	420	0.00453689	0.000167797	0.00103542	0.00151458	0.000150373	0.000371577	0.00083846	0.000202967	0.000344652	0.000856944	9.64876e-05	0.000484658	0.538	0.304	0.501	0.535	0.2	0.301	0.411	0.166	0.372	0.462	0.114	0.43
175	VALID	Q9D1M0	Sec13	Protein SEC13 homolog	CONCLUSIVE	FALSE	28	1	1	1	0	0	1	5	3	3	9	1	3	4.50238e-05	1.19829e-05	1.50093e-05	0	0	2.69316e-05	0.000136328	9.748e-05	4.62056e-05	0.000208457	2.42356e-05	5.04332e-05	0.025	0.071	0.037	0	0	0.115	0.161	0.084	0.084	0.248	0.037	0.084
176	VALID	Q9CWK8	Snx2	Sorting nexin-2	CONCLUSIVE	FALSE	21	0	0	2	0	0	1	4	0	4	6	0	4	0	0	1.86243e-05	0	0	1.6709e-05	6.76647e-05	0	3.82227e-05	8.6221e-05	0	4.172e-05	0	0	0.056	0	0	0.027	0.046	0	0.106	0.152	0	0.104
177	VALID	Q8BGS0	Mak16	Protein MAK16 homolog	CONCLUSIVE	FALSE	68	26	14	0	2	1	0	4	10	0	7	4	0	0.00127344	0.000182497	0	4.64274e-05	1.59941e-05	0	0.000118642	0.000353475	0	0.000176374	0.000105457	0	0.179	0.23	0	0.064	0.064	0	0.101	0.206	0	0.159	0.162	0
178	VALID	Q8BHC7	Rhbdd1	Rhomboid-related protein 4	CONCLUSIVE	TRUE	14	0	0	3	2	0	0	3	0	2	2	0	2	0	0	4.60286e-05	4.3627e-05	0	0	8.36143e-05	0	3.14883e-05	4.73531e-05	0	3.43693e-05	0	0	0.054	0.054	0	0	0.054	0	0.054	0.054	0	0.054
179	VALID	Q9CPW2	Fdx2	Ferredoxin-2, mitochondrial	CONCLUSIVE	FALSE	17	3	0	2	5	0	0	1	1	2	0	3	0	0.00024996	0	5.55518e-05	0.00019745	0	0	5.04569e-05	6.01314e-05	5.70046e-05	0	0.000134549	0	0.132	0	0.115	0.195	0	0	0.132	0.132	0.069	0	0.132	0
180	VALID	Q9CZV8	Fbxl20	F-box/LRR-repeat protein 20	CONCLUSIVE	FALSE	9	0	0	2	0	0	1	2	0	1	3	0	0	0	0	2.21698e-05	0	0	1.98899e-05	4.02729e-05	0	1.13748e-05	5.13173e-05	0	0	0	0	0.092	0	0	0.025	0.032	0	0.032	0.078	0	0
181	VALID	Q91ZV8	Adgra2	Adhesion G protein-coupled receptor A2	CONCLUSIVE	TRUE	21	7	0	7	1	0	4	0	0	2	0	0	0	7.59608e-05	0	2.53226e-05	5.14316e-06	0	2.5964e-05	0	0	7.42425e-06	0	0	0	0.057	0	0.105	0.028	0	0.013	0	0	0.02	0	0	0
182	VALID	Q9Z2A7	Dgat1	Diacylglycerol O-acyltransferase 1	CONCLUSIVE	TRUE	28	5	0	0	1	0	0	8	0	10	4	0	0	0.000145559	0	0	1.37977e-05	0	0	0.000141036	0	9.95863e-05	5.99045e-05	0	0	0.084	0	0	0.084	0	0	0.106	0	0.084	0.106	0	0
183	VALID	Q3U9G9	Lbr	Lamin-B receptor	CONCLUSIVE	TRUE	125	12	9	25	22	3	11	18	1	8	14	0	2	0.00027791	5.54738e-05	0.000193011	0.000241482	2.2688e-05	0.000152383	0.000252446	1.67138e-05	6.33789e-05	0.000166795	0	1.72945e-05	0.153	0.104	0.107	0.192	0.056	0.109	0.153	0.022	0.109	0.152	0	0.048
184	VALID	Q922Q8	Lrrc59	Leucine-rich repeat-containing protein 59	CONCLUSIVE	TRUE	280	60	12	36	29	4	20	41	3	24	26	3	22	0.00283342	0.000150821	0.000566737	0.000649077	6.16839e-05	0.00056495	0.00117251	0.000102243	0.000387706	0.000631632	7.62591e-05	0.000387914	0.221	0.205	0.322	0.238	0.202	0.235	0.205	0.062	0.238	0.215	0.085	0.251
185	VALID	Q9CQ06	Mrpl24	39S ribosomal protein L24, mitochondrial	CONCLUSIVE	FALSE	68	23	0	23	1	0	1	1	0	13	0	0	6	0.00154373	0	0.000514626	3.18114e-05	0	4.01481e-05	4.06458e-05	0	0.000298482	0	0	0.000150366	0.157	0	0.259	0.069	0	0.056	0.074	0	0.44	0	0	0.185
186	VALID	Q3TFD2	Lpcat1	Lysophosphatidylcholine acyltransferase 1	CONCLUSIVE	TRUE	9	0	0	2	3	0	0	2	0	1	0	0	1	0	0	1.81012e-05	3.86026e-05	0	0	3.2882e-05	0	9.28727e-06	0	0	1.0137e-05	0	0	0.109	0.045	0	0	0.041	0	0.019	0	0	0.041
187	VALID	Q6A028	Swap70	Switch-associated protein 70	CONCLUSIVE	FALSE	8	0	0	0	0	0	0	3	0	0	2	0	3	0	0	0	0	0	0	4.50231e-05	0	0	2.54978e-05	0	2.77598e-05	0	0	0	0	0	0	0.074	0	0	0.036	0	0.058
188	VALID	Q9CQF0	Mrpl11	39S ribosomal protein L11, mitochondrial	CONCLUSIVE	FALSE	27	9	0	7	1	0	2	0	0	4	0	0	4	0.000679577	0	0.000176203	3.57878e-05	0	9.03332e-05	0	0	0.000103321	0	0	0.000112774	0.12	0	0.266	0.052	0	0.12	0	0	0.203	0	0	0.177
189	VALID	Q9R1S0	B9d1	B9 domain-containing protein 1	CONCLUSIVE	FALSE	5	0	0	0	0	0	0	2	0	2	1	0	0	0	0	0	0	0	0	8.60735e-05	0	4.86216e-05	3.65594e-05	0	0	0	0	0	0	0	0	0.118	0	0.064	0.064	0	0
190	VALID	P52592	S1pr2	Sphingosine 1-phosphate receptor 2	CONCLUSIVE	TRUE	8	0	2	1	0	0	1	0	0	0	3	0	1	0	2.19233e-05	1.37301e-05	0	0	2.46363e-05	0	0	0	6.35635e-05	0	1.53783e-05	0	0.048	0.028	0	0	0.048	0	0	0	0.048	0	0.048
191	VALID	Q9QXP7	C1qtnf1	Complement C1q tumor necrosis factor-related protein 1	CONCLUSIVE	FALSE	8	3	0	0	1	0	0	0	0	1	0	0	3	0.000154779	0	0	2.44529e-05	0	0	0	0	1.76491e-05	0	0	5.77918e-05	0.107	0	0	0.1	0	0	0	0	0.107	0	0	0.107
192	VALID	Q8BXA5	Clptm1l	Cleft lip and palate transmembrane protein 1-like protein	CONCLUSIVE	TRUE	19	0	0	0	6	0	0	2	0	5	3	0	3	0	0	0	7.6489e-05	0	0	3.2577e-05	0	4.60056e-05	4.15108e-05	0	3.01289e-05	0	0	0	0.048	0	0	0.028	0	0.072	0.046	0	0.072
193	VALID	Q3THS6	Mat2a	S-adenosylmethionine synthase isoform type-2	CONCLUSIVE	FALSE	6	0	0	1	0	0	0	1	0	0	2	0	2	0	0	1.22355e-05	0	0	0	2.22266e-05	0	0	3.77626e-05	0	2.74084e-05	0	0	0.038	0	0	0	0.038	0	0	0.071	0	0.023
194	VALID	Q9JKJ9	Cyp39a1	24-hydroxycholesterol 7-alpha-hydroxylase	CONCLUSIVE	FALSE	16	5	0	0	2	1	3	0	0	3	2	0	0	0.00015423	0	0	2.92394e-05	1.00728e-05	5.53531e-05	0	0	3.16557e-05	3.17367e-05	0	0	0.023	0	0	0.023	0.023	0.023	0	0	0.023	0.055	0	0
195	VALID	Q9CQX5	Cldnd1	Claudin domain-containing protein 1	CONCLUSIVE	TRUE	5	0	0	1	0	0	0	2	0	0	1	0	1	0	0	1.91028e-05	0	0	0	6.94031e-05	0	0	2.94787e-05	0	2.13959e-05	0	0	0.04	0	0	0	0.055	0	0	0.055	0	0.04
196	VALID	Q8BNI4	Derl2	Derlin-2	CONCLUSIVE	TRUE	62	7	1	8	10	0	5	7	0	7	7	2	8	0.000424617	1.61444e-05	0.000161774	0.0002875	0	0.000181422	0.00025714	0	0.000145254	0.000218439	6.53042e-05	0.000181194	0.138	0.126	0.126	0.163	0	0.163	0.172	0	0.172	0.126	0.126	0.126
197	VALID	Q69ZZ9	Kiaa0754	Uncharacterized protein KIAA0754	CONCLUSIVE	FALSE	12	0	1	1	0	0	0	3	0	3	2	0	2	0	3.94128e-06	4.93668e-06	0	0	0	2.69035e-05	0	1.51973e-05	1.52362e-05	0	1.10586e-05	0	0.027	0.019	0	0	0	0.04	0	0.043	0.041	0	0.057
198	VALID	Q60987	Foxg1	Forkhead box protein G1	CONCLUSIVE	FALSE	5	0	0	2	1	0	0	1	0	0	1	0	0	0	0	2.00957e-05	1.42854e-05	0	0	1.82526e-05	0	0	1.55054e-05	0	0	0	0	0.054	0.054	0	0	0.054	0	0	0.054	0	0
199	VALID	A2ADY9	Ddi2	Protein DDI1 homolog 2	CONCLUSIVE	FALSE	7	0	0	0	0	0	0	1	1	0	3	0	2	0	0	0	0	0	0	2.20038e-05	2.62227e-05	0	5.6076e-05	0	2.71337e-05	0	0	0	0	0	0	0.063	0.063	0	0.125	0	0.105
200	VALID	Q99N87	Mrps5	28S ribosomal protein S5, mitochondrial	CONCLUSIVE	FALSE	24	7	3	3	1	0	3	0	0	3	0	0	4	0.000234916	2.67952e-05	3.35626e-05	1.59057e-05	0	6.02221e-05	0	0	3.44403e-05	0	0	5.01219e-05	0.069	0.032	0.065	0.032	0	0.081	0	0	0.076	0	0	0.058
201	VALID	P49452	Cenpc	Centromere protein C	CONCLUSIVE	FALSE	10	1	3	0	0	1	0	1	1	0	3	0	0	1.60018e-05	1.27765e-05	0	0	5.22543e-06	0	9.69039e-06	1.15484e-05	0	2.46957e-05	0	0	0.014	0.045	0	0	0.01	0	0.019	0.012	0	0.043	0	0
202	VALID	Q9R0H5	Krt71	Keratin, type II cytoskeletal 71	CONCLUSIVE	FALSE	20	0	0	0	2	0	0	3	4	0	8	3	0	0	0	0	2.62262e-05	0	0	5.02643e-05	7.98691e-05	0	0.000113864	4.46785e-05	0	0	0	0	0.04	0	0	0.063	0.04	0	0.074	0.027	0
203	VALID	Q9CQV7	Dnajc19	Mitochondrial import inner membrane translocase subunit TIM14	CONCLUSIVE	TRUE	9	0	0	0	4	0	2	1	0	2	0	0	0	0	0	0	0.00023694	0	0.000149517	7.56853e-05	0	8.55069e-05	0	0	0	0	0	0	0.276	0	0.155	0.121	0	0.155	0	0	0
204	VALID	Q9CXV1	Sdhd	Succinate dehydrogenase [ubiquinone] cytochrome b small subunit, mitochondrial	CONCLUSIVE	TRUE	10	1	0	0	2	0	0	2	0	0	2	0	3	9.11802e-05	0	0	8.64309e-05	0	0	0.000110434	0	0	9.38128e-05	0	0.000102135	0.05	0	0	0.05	0	0	0.05	0	0	0.05	0	0.113
205	VALID	P56395	Cyb5a	Cytochrome b5	CONCLUSIVE	TRUE	442	24	10	16	21	4	26	103	26	59	98	7	48	0.00259659	0.000287948	0.000577075	0.00107684	0.000141321	0.00168262	0.00674842	0.00203011	0.00218362	0.00545444	0.000407664	0.00193904	0.537	0.493	0.358	0.493	0.134	0.425	0.455	0.358	0.455	0.455	0.358	0.455
206	VALID	P18572	Bsg	Basigin	CONCLUSIVE	TRUE	105	14	9	18	5	1	5	15	0	10	11	4	13	0.000521766	8.92714e-05	0.000223635	8.83195e-05	1.21703e-05	0.000111465	0.000338541	0	0.000127491	0.000210898	8.02453e-05	0.000180903	0.211	0.131	0.234	0.072	0.059	0.147	0.157	0	0.159	0.18	0.085	0.162
207	VALID	P25425	Pou2f1	POU domain, class 2, transcription factor 1	CONCLUSIVE	FALSE	13	0	3	0	3	1	0	2	1	0	2	1	0	0	1.50332e-05	0	2.67711e-05	6.14836e-06	0	2.28039e-05	1.35881e-05	0	1.93717e-05	1.01349e-05	0	0	0.051	0	0.027	0.027	0	0.027	0.023	0	0.048	0.031	0
208	VALID	Q5SRX1	Tom1l2	TOM1-like protein 2	CONCLUSIVE	FALSE	6	0	0	1	2	0	0	0	0	1	1	0	1	0	0	9.53256e-06	2.71056e-05	0	0	0	0	9.78185e-06	1.47103e-05	0	1.06769e-05	0	0	0.041	0.093	0	0	0	0	0.045	0.028	0	0.026
209	VALID	P53810	Pitpna	Phosphatidylinositol transfer protein alpha isoform	CONCLUSIVE	FALSE	21	1	0	1	0	0	3	4	0	3	6	0	3	5.34969e-05	0	1.7834e-05	0	0	9.59998e-05	0.000129587	0	5.49011e-05	0.000165124	0	5.99244e-05	0.048	0	0.173	0	0	0.085	0.133	0	0.089	0.177	0	0.133
210	VALID	Q8VE95		UPF0598 protein C8orf82 homolog	CONCLUSIVE	FALSE	5	0	0	0	0	0	0	1	0	1	2	0	1	0	0	0	0	0	0	4.02729e-05	0	2.27495e-05	6.84231e-05	0	2.4831e-05	0	0	0	0	0	0	0.083	0	0.083	0.133	0	0.083
211	VALID	Q99KX1	Mlf2	Myeloid leukemia factor 2	CONCLUSIVE	FALSE	5	0	2	0	2	0	0	0	0	0	1	0	0	0	3.1243e-05	0	5.56377e-05	0	0	0	0	0	3.01948e-05	0	0	0	0.194	0	0.109	0	0	0	0	0	0.049	0	0
212	VALID	P03930	Mtatp8	ATP synthase protein 8	CONCLUSIVE	TRUE	240	73	0	49	33	0	7	3	1	42	5	1	26	0.015796	0	0.00353459	0.00338435	0	0.000906028	0.000393112	0.000156162	0.00310888	0.000556576	0.000116475	0.00210063	0.284	0	0.284	0.313	0	0.313	0.269	0.149	0.313	0.463	0.149	0.507
213	VALID	Q924D0	Rtn4ip1	Reticulon-4-interacting protein 1, mitochondrial	CONCLUSIVE	FALSE	16	0	0	1	1	0	0	5	0	3	2	0	4	0	0	1.22046e-05	1.73517e-05	0	0	0.000110852	0	3.75712e-05	3.76672e-05	0	5.46784e-05	0	0	0.035	0.035	0	0	0.104	0	0.083	0.033	0	0.068
214	VALID	Q8CFI0	Nedd4l	E3 ubiquitin-protein ligase NEDD4-like	CONCLUSIVE	FALSE	6	0	0	0	0	0	1	2	0	1	1	0	1	0	0	0	0	0	8.63744e-06	1.7489e-05	0	4.93964e-06	7.4284e-06	0	5.3916e-06	0	0	0	0	0	0.008	0.023	0	0.022	0.008	0	0.008
215	VALID	Q8BZ36	Rint1	RAD50-interacting protein 1	CONCLUSIVE	FALSE	17	0	0	3	0	0	2	6	0	3	1	0	2	0	0	1.83068e-05	0	0	2.1899e-05	6.65113e-05	0	1.87856e-05	9.41681e-06	0	1.36696e-05	0	0	0.044	0	0	0.042	0.093	0	0.062	0.015	0	0.048
216	VALID	P41105	Rpl28	60S ribosomal protein L28	CONCLUSIVE	FALSE	105	16	16	6	13	7	16	4	4	4	11	2	6	0.00169316	0.000450629	0.000211665	0.000652017	0.000241895	0.00101279	0.000256336	0.000305485	0.0001448	0.000598827	0.000113925	0.000237073	0.212	0.27	0.299	0.445	0.299	0.372	0.204	0.292	0.241	0.358	0.124	0.307
217	VALID	Q9JIH2	Nup50	Nuclear pore complex protein Nup50	CONCLUSIVE	FALSE	117	5	33	0	15	12	0	24	2	0	26	0	0	0.000155554	0.000273242	0	0.000221178	0.000121912	0	0.000452163	4.4905e-05	0	0.000416118	0	0	0.131	0.485	0	0.348	0.208	0	0.384	0.064	0	0.468	0	0
218	VALID	Q9ERU9	Ranbp2	E3 SUMO-protein ligase RanBP2	CONCLUSIVE	FALSE	585	18	79	8	63	18	0	138	62	3	141	44	11	8.54758e-05	9.98435e-05	1.26643e-05	0.000141791	2.79123e-05	0	0.000396846	0.000212479	4.8733e-06	0.000344446	0.00011247	1.95037e-05	0.069	0.197	0.026	0.2	0.071	0	0.251	0.169	0.016	0.281	0.129	0.047
219	VALID	Q61753	Phgdh	D-3-phosphoglycerate dehydrogenase	CONCLUSIVE	FALSE	113	33	2	25	11	5	9	3	0	9	7	0	9	0.000897603	1.44785e-05	0.000226689	0.000141808	4.44113e-05	0.000146431	4.94156e-05	0	8.37422e-05	9.7949e-05	0	9.14043e-05	0.088	0.036	0.22	0.197	0.079	0.214	0.096	0	0.182	0.139	0	0.113
220	VALID	O54962	Banf1	Barrier-to-autointegration factor	CONCLUSIVE	FALSE	155	17	32	0	41	12	1	13	11	7	12	7	2	0.00276921	0.00138733	0	0.00316541	0.000638324	9.7438e-05	0.0012824	0.00129316	0.000390065	0.00100559	0.000613786	0.000121644	0.584	0.584	0	0.449	0.449	0.157	0.562	0.584	0.449	0.562	0.562	0.157
221	VALID	Q6P5H2	Nes	Nestin	CONCLUSIVE	FALSE	54	20	5	24	1	0	0	3	0	0	1	0	0	0.000155554	1.03501e-05	6.22276e-05	3.6863e-06	0	0	1.41301e-05	0	0	4.00113e-06	0	0	0.081	0.027	0.16	0.01	0	0	0.014	0	0	0.013	0	0
222	VALID	P61205,P84078	Arf3 | Arf1	ADP-ribosylation factor 3 | ADP-ribosylation factor 1	INDISTINGUISHABLE	FALSE	55	0	2	9	0	0	5	14	1	8	10	0	6	0	4.26355e-05	0.000240315	0	0	0.000239558	0.000679077	5.78058e-05	0.0002192	0.000412051	0	0.000179442	0	0.056	0	0	0	0	0	0	0.056	0	0	0.032
223	VALID	P63280	Ube2i	SUMO-conjugating enzyme UBC9	CONCLUSIVE	FALSE	31	0	5	1	0	3	0	8	5	0	8	1	0	0	0.000122105	3.05887e-05	0	8.98906e-05	0	0.000444531	0.000331103	0	0.000377626	4.93915e-05	0	0	0.506	0.228	0	0.152	0	0.342	0.272	0	0.342	0.082	0
224	VALID	Q8CHK3	Mboat7	Lysophospholipid acyltransferase 7	CONCLUSIVE	TRUE	38	0	0	4	1	0	0	11	1	8	7	0	6	0	0	4.08711e-05	1.4527e-05	0	0	0.000204174	2.21202e-05	8.38799e-05	0.000110374	0	6.8666e-05	0	0	0.112	0.025	0	0	0.061	0.025	0.133	0.061	0	0.087
225	VALID	Q3V009	Tmed1	Transmembrane emp24 domain-containing protein 1	CONCLUSIVE	TRUE	48	7	0	3	1	0	5	9	0	7	7	1	8	0.000447064	0	6.38723e-05	3.02699e-05	0	0.000191013	0.000348086	0	0.000152933	0.000229986	3.43782e-05	0.000190772	0.079	0	0.132	0.132	0	0.26	0.211	0	0.216	0.211	0.057	0.132
226	VALID	P46467	Vps4b	Vacuolar protein sorting-associated protein 4B	CONCLUSIVE	FALSE	12	0	0	1	3	0	2	2	0	1	2	0	1	0	0	1.08852e-05	4.64274e-05	0	3.9063e-05	3.95473e-05	0	1.11698e-05	3.35951e-05	0	1.21918e-05	0	0	0.027	0.045	0	0.063	0.063	0	0.045	0.063	0	0.029
227	VALID	Q9CYN2	Spcs2	Signal peptidase complex subunit 2	CONCLUSIVE	TRUE	248	24	1	34	27	1	16	33	2	27	40	2	41	0.00153957	1.7073e-05	0.00072709	0.000820902	2.0948e-05	0.000613946	0.00128196	9.25917e-05	0.000592495	0.00132002	6.90606e-05	0.000982035	0.164	0.08	0.363	0.398	0.084	0.252	0.358	0.08	0.398	0.327	0.084	0.363
228	VALID	Q99LM2	Cdk5rap3	CDK5 regulatory subunit-associated protein 3	CONCLUSIVE	FALSE	91	21	1	16	9	0	4	4	0	18	6	0	12	0.00060527	7.67099e-06	0.000153734	0.000122945	0	6.89621e-05	6.98171e-05	0	0.000177474	8.89636e-05	0	0.000129141	0.062	0.028	0.215	0.115	0	0.095	0.095	0	0.32	0.115	0	0.274
229	VALID	Q9JK48	Sh3glb1	Endophilin-B1	CONCLUSIVE	FALSE	15	0	0	3	0	0	1	3	0	1	4	2	1	0	0	3.97233e-05	0	0	2.37589e-05	7.21602e-05	0	1.35874e-05	8.17328e-05	4.27608e-05	1.48306e-05	0	0	0.096	0	0	0.033	0.115	0	0.033	0.033	0.033	0.033
230	VALID	Q99K01	Pdxdc1	Pyridoxal-dependent decarboxylase domain-containing protein 1	CONCLUSIVE	FALSE	8	0	0	1	1	0	1	2	0	2	1	0	0	0	0	6.14105e-06	8.73095e-06	0	1.1019e-05	2.23113e-05	0	1.26033e-05	9.47664e-06	0	0	0	0	0.034	0.015	0	0.034	0.02	0	0.055	0.02	0	0
231	VALID	Q8BG17	Nol12	Nucleolar protein 12	CONCLUSIVE	FALSE	19	6	10	0	0	0	0	1	0	0	0	2	0	0.000400857	0.000177811	0	0	0	0	4.04585e-05	0	0	0	7.19249e-05	0	0.147	0.433	0	0	0	0	0.129	0	0	0	0.129	0
232	VALID	A2APV2	Fmnl2	Formin-like protein 2	CONCLUSIVE	FALSE	6	0	0	1	0	0	1	1	0	1	2	0	0	0	0	4.45028e-06	0	0	7.98525e-06	8.08425e-06	0	4.56667e-06	1.3735e-05	0	0	0	0	0.01	0	0	0.013	0.013	0	0.018	0.023	0	0
233	VALID	Q3UVG3	Fam91a1	Protein FAM91A1	CONCLUSIVE	FALSE	10	0	0	0	0	0	1	3	0	0	3	0	3	0	0	0	0	0	1.03608e-05	3.14677e-05	0	0	2.67316e-05	0	1.9402e-05	0	0	0	0	0	0.014	0.014	0	0	0.032	0	0.036
234	VALID	Q91VJ2	Cavin3	Caveolae-associated protein 3	CONCLUSIVE	FALSE	36	5	3	5	8	0	3	1	0	4	4	0	3	0.000278801	4.45213e-05	9.29424e-05	0.000211423	0	0.000100061	3.37673e-05	0	7.62985e-05	0.00011474	0	6.24596e-05	0.246	0.142	0.265	0.369	0	0.265	0.042	0	0.142	0.085	0	0.085
235	VALID	P46656	Fdx1	Adrenodoxin, mitochondrial	CONCLUSIVE	FALSE	15	2	0	2	1	0	0	4	0	3	0	0	3	0.00015423	0	5.1415e-05	3.65492e-05	0	0	0.000186798	0	7.91394e-05	0	0	8.63803e-05	0.09	0	0.064	0.09	0	0	0.112	0	0.16	0	0	0.223
236	VALID	P61750	Arf4	ADP-ribosylation factor 4	CONCLUSIVE	FALSE	55	0	2	8	1	0	5	13	1	8	11	0	6	0	4.28723e-05	0.0002148	3.81737e-05	0	0.000240888	0.000634075	5.8127e-05	0.000220418	0.000455774	0	0.000180439	0	0.128	0.311	0.056	0	0.128	0.178	0.117	0.128	0.311	0	0.189
237	VALID	Q9CY27	Tecr	Very-long-chain enoyl-CoA reductase	CONCLUSIVE	TRUE	92	10	2	12	6	1	4	11	0	11	15	3	17	0.000470703	2.50553e-05	0.000188299	0.000133856	1.53709e-05	0.000112623	0.000313553	0	0.000177121	0.00036322	7.60115e-05	0.000298779	0.14	0.055	0.205	0.084	0.055	0.088	0.088	0	0.221	0.114	0.107	0.192
238	VALID	Q8K4L3	Svil	Supervillin	CONCLUSIVE	FALSE	237	5	6	11	10	0	2	58	22	23	65	3	32	3.34047e-05	1.06687e-05	2.44991e-05	3.16648e-05	0	7.99261e-06	0.000234659	0.000106075	5.25651e-05	0.0002234	1.07887e-05	7.98255e-05	0.032	0.036	0.065	0.06	0	0.02	0.221	0.112	0.124	0.22	0.02	0.156
239	VALID	Q8R2Q8	Bst2	Bone marrow stromal antigen 2	CONCLUSIVE	TRUE	48	7	2	6	10	1	9	3	1	2	2	0	5	0.000590021	4.48664e-05	0.000168593	0.000399492	2.75246e-05	0.000453767	0.000153131	6.08306e-05	5.76674e-05	8.67223e-05	0	0.000157359	0.11	0.163	0.163	0.163	0.052	0.163	0.163	0.064	0.099	0.116	0	0.163
240	VALID	Q9D2N4	Dtna	Dystrobrevin alpha	CONCLUSIVE	FALSE	31	2	2	3	1	0	0	6	2	5	4	0	6	3.88677e-05	1.03445e-05	1.94357e-05	9.2108e-06	0	0	7.06126e-05	2.80506e-05	3.32399e-05	3.99899e-05	0	4.35375e-05	0.034	0.029	0.043	0.013	0	0	0.056	0.02	0.062	0.046	0	0.075
241	VALID	Q9R1P0	Psma4	Proteasome subunit alpha type-4	CONCLUSIVE	FALSE	10	0	1	0	0	0	1	3	2	0	2	1	0	0	1.47836e-05	0	0	0	3.3226e-05	0.000100914	8.01751e-05	0	5.71503e-05	2.98998e-05	0	0	0.038	0	0	0	0.038	0.038	0.1	0	0.073	0.038	0
242	VALID	O88952	Lin7c	Protein lin-7 homolog C	CONCLUSIVE	FALSE	89	14	19	5	2	1	10	16	0	6	10	2	4	0.00103029	0.00037214	0.000122665	6.9759e-05	2.40317e-05	0.000440202	0.000713056	0	0.000151048	0.000378584	7.92269e-05	0.000109912	0.228	0.228	0.147	0.081	0.081	0.355	0.228	0	0.178	0.203	0.081	0.096
243	VALID	P42225	Stat1	Signal transducer and activator of transcription 1	CONCLUSIVE	FALSE	26	0	0	9	2	0	2	6	0	0	6	0	1	0	0	5.80735e-05	1.83478e-05	0	2.31562e-05	7.03297e-05	0	0	5.97446e-05	0	7.22719e-06	0	0	0.049	0.039	0	0.037	0.089	0	0	0.087	0	0.017
244	VALID	Q8BM75	Arid5b	AT-rich interactive domain-containing protein 5B	CONCLUSIVE	FALSE	49	0	5	0	1	1	0	15	7	0	13	7	0	0	1.62395e-05	0	5.78389e-06	3.98505e-06	0	0.000110852	6.16498e-05	0	8.16124e-05	4.59823e-05	0	0	0.064	0	0.013	0.018	0	0.109	0.071	0	0.12	0.071	0
245	VALID	Q06185	Atp5i	ATP synthase subunit e, mitochondrial	CONCLUSIVE	FALSE	65	16	0	10	3	1	12	2	1	4	2	7	7	0.00326708	0	0.000680705	0.000290335	6.66794e-05	0.00146569	0.00024731	0.000147364	0.000279403	0.000210088	0.000769394	0.000533692	0.408	0	0.31	0.324	0.169	0.282	0.225	0.169	0.225	0.169	0.169	0.324
246	VALID	P35293	Rab18	Ras-related protein Rab-18	CONCLUSIVE	FALSE	276	53	8	42	15	3	12	31	16	26	33	5	32	0.00372998	0.000149845	0.00098537	0.000500334	6.89452e-05	0.000505164	0.00132119	0.000812649	0.000625944	0.00119475	0.000189414	0.00084088	0.184	0.35	0.413	0.252	0.126	0.345	0.345	0.218	0.398	0.345	0.218	0.345
247	VALID	Q8BLN5	Lss	Lanosterol synthase	CONCLUSIVE	FALSE	23	6	0	4	2	0	3	2	0	6	0	0	0	0.000118671	0	2.63738e-05	1.87483e-05	0	3.54924e-05	2.3955e-05	0	4.05954e-05	0	0	0	0.098	0	0.072	0.038	0	0.046	0.048	0	0.064	0	0	0
248	VALID	Q60714	Slc27a1	Long-chain fatty acid transport protein 1	CONCLUSIVE	TRUE	18	0	0	4	0	0	1	4	0	3	4	0	2	0	0	2.99257e-05	0	0	1.34241e-05	5.43622e-05	0	2.30313e-05	4.61803e-05	0	1.6759e-05	0	0	0.034	0	0	0.012	0.022	0	0.034	0.034	0	0.034
249	VALID	O70152	Dpm1	Dolichol-phosphate mannosyltransferase subunit 1	CONCLUSIVE	FALSE	31	1	0	1	5	0	5	6	0	5	5	0	3	5.57602e-05	0	1.85885e-05	0.00013214	0	0.000166769	0.000202604	0	9.53731e-05	0.000143425	0	6.24596e-05	0.046	0	0.054	0.135	0	0.092	0.142	0	0.119	0.142	0	0.05
250	VALID	Q99KU0	Vmp1	Vacuole membrane protein 1	CONCLUSIVE	TRUE	39	0	0	8	8	0	4	5	0	4	6	0	4	0	0	9.52317e-05	0.000135394	0	8.54383e-05	0.000108122	0	4.88611e-05	0.000110218	0	5.33317e-05	0	0	0.074	0.074	0	0.074	0.074	0	0.074	0.113	0	0.113
251	VALID	Q9WTS6	Tenm3	Teneurin-3	CONCLUSIVE	TRUE	7	1	0	0	0	0	0	2	2	0	2	0	0	5.33984e-06	0	0	0	0	0	6.4674e-06	7.70745e-06	0	5.49401e-06	0	0	0.008	0	0	0	0	0	0.008	0.008	0	0.008	0	0
252	VALID	Q9CR67	Tmem33	Transmembrane protein 33	CONCLUSIVE	TRUE	15	0	1	1	5	0	2	2	0	2	1	0	1	0	1.56215e-05	1.95668e-05	0.000139094	0	7.02185e-05	7.1089e-05	0	4.01571e-05	3.01948e-05	0	2.19157e-05	0	0.045	0.045	0.049	0	0.049	0.045	0	0.049	0.045	0	0.045
253	VALID	E2JF22	Piezo1	Piezo-type mechanosensitive ion channel component 1	CONCLUSIVE	TRUE	50	1	0	9	5	0	4	11	0	6	8	0	6	5.69205e-06	0	1.70778e-05	1.34889e-05	0	1.36191e-05	3.79169e-05	0	1.16829e-05	2.34256e-05	0	1.27519e-05	0.006	0	0.052	0.029	0	0.031	0.062	0	0.046	0.051	0	0.05
254	VALID	P97300	Nptn	Neuroplastin	CONCLUSIVE	TRUE	110	19	5	15	9	2	11	7	2	14	13	1	12	0.000693842	4.85958e-05	0.000182607	0.000155772	2.38501e-05	0.000240282	0.000154802	5.27096e-05	0.000174891	0.00024422	1.96571e-05	0.000163622	0.126	0.076	0.116	0.141	0.076	0.164	0.111	0.071	0.184	0.111	0.045	0.159
255	VALID	Q8CI03	Flywch1	FLYWCH-type zinc finger-containing protein 1	CONCLUSIVE	FALSE	11	0	3	0	1	0	0	0	2	0	4	1	0	0	1.71999e-05	0	1.02099e-05	0	0	0	3.10932e-05	0	4.43276e-05	1.15956e-05	0	0	0.062	0	0.04	0	0	0	0.018	0	0.077	0.015	0
256	VALID	Q9CR16	Ppid	Peptidyl-prolyl cis-trans isomerase D	CONCLUSIVE	FALSE	5	0	0	1	0	0	1	2	0	0	1	0	0	0	0	1.30622e-05	0	0	2.34378e-05	4.74567e-05	0	0	2.01571e-05	0	0	0	0	0.057	0	0	0.043	0.024	0	0	0.024	0	0
257	VALID	Q8R373	Clmp	CXADR-like membrane protein	CONCLUSIVE	TRUE	7	0	0	3	0	0	0	1	0	0	3	0	0	0	0	3.88714e-05	0	0	0	2.35375e-05	0	0	5.99848e-05	0	0	0	0	0.07	0	0	0	0.07	0	0	0.105	0	0
258	VALID	Q9CQ65	Mtap	S-methyl-5'-thioadenosine phosphorylase	CONCLUSIVE	FALSE	66	0	0	5	4	0	10	12	2	7	15	0	11	0	0	8.53888e-05	9.71202e-05	0	0.000306431	0.000372275	7.39425e-05	0.000122671	0.000395306	0	0.000210406	0	0	0.24	0.134	0	0.293	0.233	0.074	0.261	0.261	0	0.261
259	VALID	Q8BMK4	Ckap4	Cytoskeleton-associated protein 4	CONCLUSIVE	TRUE	1707	253	14	183	424	28	60	90	32	240	98	34	251	0.00637897	9.39463e-05	0.00153816	0.00506681	0.000230537	0.000904903	0.00137418	0.000582281	0.00207001	0.00127112	0.000461445	0.00236296	0.623	0.301	0.668	0.659	0.351	0.597	0.44	0.367	0.71	0.539	0.292	0.671
260	VALID	Q8C1Q6	Smim4	Small integral membrane protein 4	CONCLUSIVE	TRUE	5	2	0	0	0	0	0	0	0	1	0	0	2	0.000362441	0	0	0	0	0	0	0	6.19925e-05	0	0	0.000135329	0.188	0	0	0	0	0	0	0	0.15	0	0	0.15
261	VALID	P20152	Vim	Vimentin	CONCLUSIVE	FALSE	15676	2654	275	2731	2487	541	863	1275	181	1460	1685	479	1045	0.0825682	0.00227702	0.0283239	0.0366713	0.00549619	0.0160599	0.0240212	0.0040639	0.015538	0.0269676	0.00802156	0.012139	0.974	0.803	0.833	0.845	0.818	0.867	0.783	0.644	0.914	0.813	0.766	0.856
262	VALID	Q3TLI0	Trappc10	Trafficking protein particle complex subunit 10	CONCLUSIVE	FALSE	17	0	1	1	4	0	2	3	0	4	2	0	0	0	3.06474e-06	3.83877e-06	2.18308e-05	0	1.3776e-05	2.09202e-05	0	1.57566e-05	1.18477e-05	0	0	0	0.012	0.009	0.03	0	0.017	0.018	0	0.049	0.03	0	0
263	VALID	P97450	Atp5j	ATP synthase-coupling factor 6, mitochondrial	CONCLUSIVE	FALSE	162	26	2	26	11	5	6	15	6	22	12	4	27	0.00349018	7.14539e-05	0.0011635	0.00069985	0.000219178	0.000481777	0.00121937	0.00058127	0.00101025	0.000828679	0.000289032	0.00135329	0.639	0.222	0.491	0.491	0.444	0.491	0.444	0.352	0.583	0.444	0.444	0.491
264	VALID	Q3UN02	Lclat1	Lysocardiolipin acyltransferase 1	CONCLUSIVE	TRUE	70	1	0	9	7	0	5	11	0	11	13	1	12	3.85576e-05	0	0.000115684	0.000127922	0	0.000115319	0.000256847	0	0.000145089	0.00025786	2.07549e-05	0.000172761	0.064	0	0.13	0.184	0	0.117	0.199	0	0.298	0.199	0.027	0.128
265	VALID	Q3TZX8	Nol9	Polynucleotide 5'-hydroxyl-kinase NOL9	CONCLUSIVE	FALSE	60	1	13	0	5	6	0	15	8	0	9	3	0	2.03048e-05	7.0253e-05	0	4.8118e-05	3.97835e-05	0	0.000184443	0.000117231	0	9.40098e-05	3.27893e-05	0	0.017	0.099	0	0.025	0.081	0	0.071	0.052	0	0.097	0.071	0
266	VALID	P98083	Shc1	SHC-transforming protein 1	CONCLUSIVE	FALSE	20	3	1	4	2	0	2	5	0	2	0	0	1	7.51174e-05	6.66409e-06	3.33887e-05	2.37349e-05	0	2.9955e-05	7.5816e-05	0	1.71309e-05	0	0	9.34916e-06	0.021	0.021	0.066	0.021	0	0.021	0.079	0	0.067	0	0	0.021
267	VALID	P35290	Rab24	Ras-related protein Rab-24	CONCLUSIVE	FALSE	17	0	0	6	3	0	1	3	0	0	3	0	1	0	0	0.000142848	0.000101546	0	4.27191e-05	0.000129746	0	0	0.000110218	0	2.66658e-05	0	0	0.202	0.079	0	0.079	0.202	0	0	0.167	0	0.079
268	VALID	Q61703	Itih2	Inter-alpha-trypsin inhibitor heavy chain H2	CONCLUSIVE	FALSE	16	4	0	1	0	0	4	2	0	1	2	0	2	6.13009e-05	0	5.10889e-06	0	0	3.6668e-05	1.85613e-05	0	5.24249e-06	1.57677e-05	0	1.14443e-05	0.012	0	0.012	0	0	0.024	0.012	0	0.016	0.012	0	0.027
269	VALID	P70279	Surf6	Surfeit locus protein 6	CONCLUSIVE	FALSE	41	1	4	0	1	3	0	11	5	0	9	7	0	4.08385e-05	4.34761e-05	0	1.93557e-05	4.00077e-05	0	0.000272041	0.000147364	0	0.000189079	0.000153879	0	0.07	0.132	0	0.062	0.107	0	0.144	0.141	0	0.118	0.09	0
270	VALID	P47757	Capzb	F-actin-capping protein subunit beta	CONCLUSIVE	FALSE	146	8	14	15	24	6	5	13	8	13	22	5	13	0.000418705	0.000195015	0.000261715	0.000595344	0.000102547	0.000156534	0.000412034	0.000302176	0.000232752	0.000592341	0.000140864	0.000254048	0.134	0.195	0.426	0.321	0.231	0.209	0.354	0.141	0.372	0.303	0.213	0.354
271	VALID	Q78XF5	Ostc	Oligosaccharyltransferase complex subunit OSTC	CONCLUSIVE	TRUE	92	0	2	41	18	2	2	6	1	4	8	3	5	0	5.17921e-05	0.00132989	0.000830085	6.35468e-05	0.000116402	0.000353537	7.02205e-05	0.000133138	0.000400436	0.000157125	0.00018165	0	0.081	0.081	0.081	0.081	0.081	0.141	0.081	0.141	0.141	0.081	0.141
272	VALID	F6ZDS4	Tpr	Nucleoprotein TPR	CONCLUSIVE	FALSE	1023	103	126	0	102	49	0	166	139	0	205	132	1	0.000614257	0.000199988	0	0.000288305	9.54248e-05	0	0.000599505	0.000598246	0	0.000628924	0.000423739	2.22672e-06	0.228	0.406	0	0.285	0.18	0	0.311	0.322	0	0.342	0.28	0.006
273	VALID	P18581	Slc7a2	Cationic amino acid transporter 2	CONCLUSIVE	TRUE	8	3	0	0	0	0	1	0	0	2	0	0	2	6.61993e-05	0	0	0	0	1.31994e-05	0	0	1.50971e-05	0	0	1.64784e-05	0.023	0	0	0	0	0.017	0	0	0.035	0	0	0.035
274	VALID	Q9EPK2	Rp2	Protein XRP2	CONCLUSIVE	FALSE	47	0	1	9	2	0	2	12	0	6	6	0	9	0	1.11196e-05	0.000125352	3.96038e-05	0	4.99826e-05	0.000303614	0	8.57533e-05	0.000128959	0	0.000140399	0	0.052	0.199	0.112	0	0.081	0.228	0	0.161	0.228	0	0.173
275	VALID	Q9CZY3	Ube2v1	Ubiquitin-conjugating enzyme E2 variant 1	CONCLUSIVE	FALSE	23	1	1	4	0	0	3	5	0	1	4	0	4	9.86235e-05	2.62484e-05	0.00013151	0	0	0.000176979	0.000298622	0	3.37374e-05	0.000202942	0	0.000147297	0.068	0.068	0.102	0	0	0.17	0.381	0	0.102	0.313	0	0.102
276	VALID	Q9CQ19	Myl9	Myosin regulatory light polypeptide 9	CONCLUSIVE	FALSE	199	0	0	9	25	1	5	39	16	26	37	9	32	0	0	0.00025289	0.000998729	2.75246e-05	0.000252093	0.0019907	0.000973289	0.000749677	0.00160436	0.000408341	0.0010071	0	0	0.337	0.436	0.064	0.401	0.5	0.349	0.669	0.558	0.32	0.61
277	VALID	P82349	Sgcb	Beta-sarcoglycan	CONCLUSIVE	TRUE	95	0	2	7	9	0	9	17	1	18	21	0	11	0	2.41157e-05	0.000105722	0.000193254	0	0.0002439	0.000466411	3.26964e-05	0.000278966	0.000489439	0	0.000186078	0	0.138	0.275	0.325	0	0.297	0.444	0.066	0.225	0.328	0	0.256
278	VALID	P57759	Erp29	Endoplasmic reticulum resident protein 29	CONCLUSIVE	FALSE	89	8	6	17	3	1	2	12	5	9	13	0	13	0.000442676	8.83628e-05	0.000313592	7.86785e-05	1.80696e-05	6.61984e-05	0.000402114	0.000199673	0.000170361	0.000370059	0	0.000268592	0.061	0.195	0.443	0.126	0.046	0.115	0.29	0.137	0.225	0.271	0	0.229
279	VALID	Q9EPE9	Atp13a1	Manganese-transporting ATPase 13A1	CONCLUSIVE	TRUE	243	36	1	34	24	0	32	31	2	34	24	2	23	0.00043493	3.21542e-06	0.000136935	0.000137425	0	0.000231253	0.000226804	1.74381e-05	0.000140516	0.000149162	1.30064e-05	0.000103752	0.162	0.02	0.244	0.149	0	0.232	0.182	0.026	0.232	0.181	0.023	0.17
280	VALID	P37889	Fbln2	Fibulin-2	CONCLUSIVE	FALSE	158	36	15	33	5	1	7	10	2	17	12	3	17	0.000427449	4.74018e-05	0.000130622	2.81378e-05	3.87735e-06	4.97165e-05	7.19041e-05	1.71382e-05	6.90498e-05	7.32984e-05	1.91741e-05	7.53676e-05	0.084	0.121	0.199	0.067	0.015	0.078	0.119	0.027	0.18	0.121	0.015	0.182
281	VALID	Q5SWU9	Acaca	Acetyl-CoA carboxylase 1	CONCLUSIVE	FALSE	10	0	0	3	0	0	0	3	0	2	2	0	0	0	0	6.18295e-06	0	0	0	1.12318e-05	0	4.22976e-06	6.36086e-06	0	0	0	0	0.022	0	0	0	0.02	0	0.02	0.016	0	0
282	VALID	P49586	Pcyt1a	Choline-phosphate cytidylyltransferase A	CONCLUSIVE	FALSE	11	0	0	1	0	0	0	3	1	3	2	0	1	0	0	1.3169e-05	0	0	0	7.1767e-05	2.85091e-05	4.05401e-05	4.06437e-05	0	1.47498e-05	0	0	0.098	0	0	0	0.104	0.033	0.18	0.076	0	0.049
283	VALID	E9Q557	Dsp	Desmoplakin	CONCLUSIVE	FALSE	106	0	0	3	2	4	1	34	22	0	32	8	0	0	0	5.02914e-06	4.76674e-06	6.56849e-06	3.00797e-06	0.000103539	7.98414e-05	0	8.27817e-05	2.16548e-05	0	0	0	0.015	0.009	0.012	0.003	0.068	0.061	0	0.058	0.032	0
284	VALID	Q9DBE9	Ftsj3	pre-rRNA processing protein FTSJ3	CONCLUSIVE	FALSE	334	58	49	0	12	12	0	50	68	0	45	40	0	0.00100342	0.000225617	0	9.83951e-05	6.77934e-05	0	0.000523836	0.000849015	0	0.000400495	0.000372499	0	0.232	0.279	0	0.136	0.144	0	0.259	0.272	0	0.26	0.196	0
285	VALID	P59999	Arpc4	Actin-related protein 2/3 complex subunit 4	CONCLUSIVE	FALSE	80	12	7	0	9	9	2	8	8	4	6	8	7	0.00103555	0.000160771	0	0.000368103	0.00025362	0.000103238	0.000418071	0.000498231	0.000118081	0.000266361	0.000371612	0.000225549	0.185	0.292	0	0.202	0.185	0.131	0.292	0.292	0.119	0.244	0.131	0.167
286	VALID	Q02257	Jup	Junction plakoglobin	CONCLUSIVE	FALSE	105	0	6	12	10	8	10	19	5	8	19	3	5	0	3.10752e-05	7.78471e-05	9.22316e-05	5.08375e-05	0.000116402	0.000223907	7.02205e-05	5.32553e-05	0.000190207	3.14249e-05	3.633e-05	0	0.066	0.064	0.098	0.114	0.095	0.166	0.043	0.064	0.166	0.064	0.039
287	VALID	P21126	Ubl4a	Ubiquitin-like protein 4A	CONCLUSIVE	FALSE	12	0	2	0	0	0	2	4	0	1	2	0	1	0	4.9153e-05	0	0	0	0.000110471	0.000223681	0	3.15885e-05	9.50078e-05	0	3.44788e-05	0	0.064	0	0	0	0.14	0.166	0	0.076	0.166	0	0.076
288	VALID	Q02053	Uba1	Ubiquitin-like modifier-activating enzyme 1	CONCLUSIVE	FALSE	91	0	0	9	3	0	12	19	1	16	22	0	9	0	0	4.11125e-05	1.94837e-05	0	9.8359e-05	0.000157666	9.88928e-06	7.50004e-05	0.000155084	0	4.60477e-05	0	0	0.142	0.051	0	0.087	0.164	0.012	0.164	0.107	0	0.088
289	VALID	Q60634	Flot2	Flotillin-2	CONCLUSIVE	FALSE	91	12	1	11	3	0	10	14	3	5	15	0	17	0.000406476	9.01521e-06	0.000124213	4.8163e-05	0	0.000202616	0.00028718	7.33378e-05	5.79369e-05	0.000261383	0	0.000215009	0.178	0.033	0.185	0.077	0	0.168	0.189	0.056	0.098	0.257	0	0.22
290	VALID	P61622	Itga11	Integrin alpha-11	CONCLUSIVE	TRUE	63	0	0	7	4	0	4	15	4	8	11	0	10	0	0	2.84773e-05	2.31355e-05	0	2.91986e-05	0.000110852	3.52285e-05	3.33966e-05	6.90566e-05	0	4.55654e-05	0	0	0.059	0.045	0	0.055	0.116	0.033	0.12	0.108	0	0.114
291	VALID	P62862	Fau	40S ribosomal protein S30	CONCLUSIVE	FALSE	44	5	5	13	1	4	3	1	3	2	6	0	1	0.00122861	0.000326992	0.0010649	0.000116462	0.000320965	0.000440948	0.000148805	0.00053201	0.000168115	0.000758452	0	9.17486e-05	0.186	0.203	0.169	0.186	0.203	0.203	0.169	0.169	0.186	0.203	0	0.169
292	VALID	Q8BGZ7	Krt75	Keratin, type II cytoskeletal 75	CONCLUSIVE	FALSE	295	12	7	8	31	9	6	72	37	0	68	44	1	0.000315738	4.90192e-05	7.01707e-05	0.000386586	7.73288e-05	9.44318e-05	0.00114723	0.000702588	0	0.000920421	0.000623175	9.82426e-06	0.044	0.022	0.022	0.078	0.058	0.044	0.136	0.14	0	0.163	0.118	0.022
293	VALID	O55091	Impact	Protein IMPACT	CONCLUSIVE	FALSE	17	0	0	1	1	0	1	3	0	2	5	0	4	0	0	1.51981e-05	2.16077e-05	0	2.72704e-05	8.28254e-05	0	3.11912e-05	0.000117266	0	6.80901e-05	0	0	0.079	0.079	0	0.079	0.079	0	0.079	0.079	0	0.157
294	VALID	P31938	Map2k1	Dual specificity mitogen-activated protein kinase kinase 1	CONCLUSIVE	FALSE	19	0	0	1	1	0	4	6	0	2	0	0	5	0	0	1.22977e-05	1.74841e-05	0	8.82645e-05	0.000134038	0	2.52387e-05	0	0	6.88698e-05	0	0	0.023	0.031	0	0.031	0.089	0	0.079	0	0	0.168
295	VALID	Q9D6X6	Prss23	Serine protease 23	CONCLUSIVE	FALSE	42	0	0	3	2	0	7	8	2	7	4	2	7	0	0	3.79556e-05	3.59752e-05	0	0.000158911	0.000183864	5.47794e-05	9.08791e-05	7.80954e-05	4.08579e-05	9.91942e-05	0	0	0.175	0.113	0	0.034	0.16	0.126	0.196	0.126	0.079	0.126
296	VALID	Q61554	Fbn1	Fibrillin-1	CONCLUSIVE	FALSE	137	33	3	57	4	0	8	5	0	9	5	0	13	0.00016664	4.03188e-06	9.59531e-05	9.57333e-06	0	2.41644e-05	1.529e-05	0	1.55467e-05	1.29887e-05	0	2.4511e-05	0.086	0.022	0.138	0.017	0	0.036	0.029	0	0.031	0.024	0	0.039
297	VALID	Q9D7N3	Mrps9	28S ribosomal protein S9, mitochondrial	CONCLUSIVE	FALSE	52	14	0	18	1	0	3	1	0	3	2	0	10	0.000520429	0	0.000223062	1.76186e-05	0	6.67076e-05	2.25115e-05	0	3.81492e-05	3.82467e-05	0	0.000138799	0.174	0	0.308	0.051	0	0.059	0.033	0	0.115	0.072	0	0.231
298	VALID	P63166	Sumo1	Small ubiquitin-related modifier 1	CONCLUSIVE	FALSE	11	0	1	0	3	0	0	2	2	0	2	1	0	0	3.82031e-05	0	0.000204097	0	0	0.000173851	0.000207185	0	0.000147685	7.72659e-05	0	0	0.069	0	0.198	0	0	0.257	0.149	0	0.257	0.079	0
299	VALID	P84084	Arf5	ADP-ribosylation factor 5	CONCLUSIVE	FALSE	57	0	2	8	0	0	7	13	1	9	11	0	6	0	4.28723e-05	0.0002148	0	0	0.000337244	0.000634075	5.8127e-05	0.00024797	0.000455774	0	0.000180439	0	0.128	0.228	0	0	0.267	0.178	0.117	0.311	0.311	0	0.189
300	VALID	Q8K2C7	Os9	Protein OS-9	CONCLUSIVE	FALSE	90	6	0	14	22	0	3	9	0	14	4	0	18	0.000129443	0	0.000100688	0.000224952	0	3.87142e-05	0.000117583	0	0.000103321	4.43935e-05	0	0.000144996	0.14	0	0.17	0.201	0	0.058	0.121	0	0.305	0.082	0	0.18
301	VALID	Q8BSY0	Asph	Aspartyl/asparaginyl beta-hydroxylase	CONCLUSIVE	TRUE	287	43	5	67	33	2	17	30	1	32	22	0	35	0.000841294	2.60358e-05	0.000436993	0.000306007	1.2778e-05	0.000198952	0.000355445	1.41199e-05	0.000214171	0.000221428	0	0.000255683	0.193	0.076	0.256	0.238	0.038	0.175	0.211	0.013	0.27	0.158	0	0.228
302	VALID	Q3THE2	Myl12b	Myosin regulatory light chain 12B	CONCLUSIVE	FALSE	492	17	2	27	65	4	24	79	30	38	102	24	80	0.00143291	4.48664e-05	0.00075867	0.0025967	0.000110099	0.00121004	0.00403244	0.00182492	0.00109568	0.00442283	0.00108891	0.00251775	0.064	0.064	0.378	0.32	0.18	0.384	0.5	0.5	0.378	0.558	0.436	0.436
303	VALID	Q61699	Hsph1	Heat shock protein 105 kDa	CONCLUSIVE	FALSE	43	0	1	1	0	0	4	9	6	4	10	2	6	0	4.4971e-06	5.63288e-06	0	0	4.04288e-05	9.20926e-05	7.31668e-05	2.31207e-05	8.69244e-05	1.81908e-05	3.78543e-05	0	0.01	0.01	0	0	0.063	0.114	0.063	0.035	0.093	0.016	0.068
304	VALID	O08579	Emd	Emerin	CONCLUSIVE	TRUE	256	38	5	25	19	12	19	31	5	41	32	4	25	0.00212707	7.44886e-05	0.000466507	0.000504069	0.000219347	0.000636169	0.00105083	0.000201986	0.000785079	0.000921466	0.000120523	0.000522506	0.201	0.286	0.378	0.575	0.456	0.514	0.371	0.143	0.645	0.506	0.139	0.378
305	VALID	Q8R2Y2	Mcam	Cell surface glycoprotein MUC18	CONCLUSIVE	TRUE	5	0	0	1	0	0	1	0	0	0	2	0	1	0	0	7.45834e-06	0	0	1.33827e-05	0	0	0	2.30189e-05	0	8.35365e-06	0	0	0.032	0	0	0.032	0	0	0	0.019	0	0.045
306	VALID	Q9CQB5	Cisd2	CDGSH iron-sulfur domain-containing protein 2	CONCLUSIVE	TRUE	60	4	1	30	4	0	2	6	0	3	7	0	3	0.00042956	2.85815e-05	0.001074	0.000203593	0	0.000128474	0.0003902	0	0.000110209	0.000386717	0	0.000120293	0.267	0.104	0.296	0.215	0	0.215	0.215	0	0.111	0.215	0	0.111
307	VALID	P97471	Smad4	Mothers against decapentaplegic homolog 4	CONCLUSIVE	FALSE	5	0	1	0	2	0	0	1	1	0	0	0	0	0	7.00274e-06	0	2.4941e-05	0	0	1.59337e-05	1.89889e-05	0	0	0	0	0	0.038	0	0.038	0	0	0.016	0.016	0	0	0	0
308	VALID	Q8C1E7	Tmem120a	Transmembrane protein 120A	CONCLUSIVE	TRUE	6	1	0	1	1	0	1	0	0	1	1	0	0	4.22672e-05	0	1.40904e-05	2.00328e-05	0	2.52828e-05	0	0	1.44589e-05	2.17438e-05	0	0	0.038	0	0.029	0.05	0	0.032	0	0	0.05	0.032	0	0
309	VALID	Q9Z2K1	Krt16	Keratin, type I cytoskeletal 16	CONCLUSIVE	FALSE	104	1	1	1	5	4	3	12	7	0	30	29	11	3.09118e-05	8.2271e-06	1.03049e-05	7.32543e-05	4.03773e-05	5.54711e-05	0.000224635	0.000156162	0	0.000477065	0.000482541	0.000126961	0.038	0.015	0.023	0.1	0.064	0.058	0.162	0.128	0	0.145	0.053	0.041
310	VALID	P07146	Prss2	Anionic trypsin-2	CONCLUSIVE	FALSE	62	3	1	5	13	0	0	11	11	1	11	4	2	0.000176801	1.5685e-05	9.82318e-05	0.000363115	0	0	0.000392579	0.000467851	2.01602e-05	0.000333493	0.000126892	4.40095e-05	0.081	0.081	0.081	0.081	0	0	0.122	0.122	0.081	0.122	0.081	0.081
311	VALID	Q8BPM0	Daam1	Disheveled-associated activator of morphogenesis 1	CONCLUSIVE	FALSE	8	0	0	0	0	0	0	2	0	2	2	0	2	0	0	0	0	0	0	1.63036e-05	0	9.20966e-06	1.38498e-05	0	1.00523e-05	0	0	0	0	0	0	0.024	0	0.019	0.027	0	0.017
312	VALID	Q8CIN4	Pak2	Serine/threonine-protein kinase PAK 2	CONCLUSIVE	FALSE	33	0	0	1	0	0	1	8	0	8	6	1	8	0	0	9.2233e-06	0	0	1.65496e-05	0.000134038	0	7.5716e-05	8.53983e-05	1.48928e-05	8.26438e-05	0	0	0.059	0	0	0.036	0.208	0	0.183	0.143	0.031	0.124
313	VALID	P11276	Fn1	Fibronectin	CONCLUSIVE	FALSE	5015	1182	356	1447	243	105	150	315	93	361	299	102	362	0.00691814	0.000554554	0.00282332	0.000674088	0.000200684	0.000525151	0.00111649	0.000392832	0.000722787	0.000900273	0.000321354	0.000791105	0.437	0.536	0.484	0.325	0.242	0.392	0.436	0.244	0.535	0.412	0.227	0.454
314	VALID	Q61712	Dnajc1	DnaJ homolog subfamily C member 1	CONCLUSIVE	TRUE	30	6	0	4	4	0	4	0	0	3	5	0	4	0.000157583	0	3.50218e-05	4.97917e-05	0	6.28405e-05	0	0	2.69533e-05	6.75554e-05	0	3.92258e-05	0.107	0	0.096	0.1	0	0.089	0	0	0.072	0.085	0	0.121
315	VALID	P63276	Rps17	40S ribosomal protein S17	CONCLUSIVE	FALSE	482	52	39	26	120	23	21	23	14	97	16	34	17	0.00558428	0.00111468	0.000930801	0.00610778	0.000806574	0.00134898	0.00149577	0.00108504	0.00356342	0.000883925	0.00196541	0.000681658	0.385	0.474	0.452	0.452	0.444	0.541	0.422	0.422	0.452	0.415	0.415	0.43
316	VALID	Q64310	Surf4	Surfeit locus protein 4	CONCLUSIVE	TRUE	125	4	0	2	20	0	27	9	1	37	8	1	16	0.000215578	0	3.59331e-05	0.000510874	0	0.000870422	0.000293738	3.88954e-05	0.000682148	0.000221803	2.90106e-05	0.000321973	0.067	0	0.037	0.104	0	0.104	0.104	0.037	0.104	0.104	0.037	0.104
317	VALID	Q63918	Cavin2	Caveolae-associated protein 2	CONCLUSIVE	FALSE	71	0	0	3	6	0	1	12	5	13	12	1	18	0	0	3.46867e-05	9.86305e-05	0	2.07464e-05	0.000252043	0.000125154	0.00015424	0.000214109	1.86695e-05	0.000233103	0	0	0.115	0.199	0	0.084	0.148	0.084	0.321	0.215	0.031	0.371
318	VALID	Q9WV80	Snx1	Sorting nexin-1	CONCLUSIVE	FALSE	6	0	0	1	0	0	0	2	0	1	0	1	1	0	0	9.25863e-06	0	0	0	3.36379e-05	0	9.50077e-06	0	1.49499e-05	1.03701e-05	0	0	0.027	0	0	0	0.044	0	0.044	0	0.031	0.021
319	VALID	P19783	Cox4i1	Cytochrome c oxidase subunit 4 isoform 1, mitochondrial	CONCLUSIVE	FALSE	156	31	1	25	10	2	4	8	5	30	9	3	28	0.00265933	2.28314e-05	0.000714942	0.000406583	5.60265e-05	0.000205254	0.000415597	0.000309552	0.000880367	0.000397178	0.00013853	0.000896856	0.32	0.107	0.402	0.361	0.107	0.166	0.243	0.183	0.521	0.26	0.183	0.55
320	VALID	Q8BLF1	Nceh1	Neutral cholesterol ester hydrolase 1	CONCLUSIVE	TRUE	40	6	2	2	8	0	4	4	0	5	2	0	7	0.000213201	1.89143e-05	2.36912e-05	0.000134731	0	8.50195e-05	8.60735e-05	0	6.0777e-05	3.65594e-05	0	9.2873e-05	0.13	0.069	0.069	0.118	0	0.135	0.137	0	0.135	0.066	0	0.15
321	VALID	Q99LV7	Pigx	Phosphatidylinositol-glycan biosynthesis class X protein	CONCLUSIVE	TRUE	11	0	0	3	1	0	0	3	0	2	1	0	1	0	0	5.70828e-05	2.70522e-05	0	0	0.000103695	0	3.90504e-05	2.93627e-05	0	2.13117e-05	0	0	0.169	0.098	0	0	0.098	0	0.098	0.098	0	0.098
322	VALID	Q9CQF9	Pcyox1	Prenylcysteine oxidase	CONCLUSIVE	FALSE	339	14	2	27	19	0	24	82	5	50	67	3	46	0.000401915	1.52812e-05	0.000258398	0.000258523	0	0.000412134	0.00142558	0.000103593	0.00049103	0.000989492	4.63595e-05	0.000493081	0.077	0.079	0.261	0.309	0	0.279	0.418	0.085	0.4	0.424	0.085	0.386
323	VALID	Q9CQS4	Slc25a46	Solute carrier family 25 member 46	CONCLUSIVE	TRUE	44	14	0	5	1	0	1	1	0	7	3	0	12	0.000485567	0	5.78111e-05	1.64384e-05	0	2.07464e-05	2.10036e-05	0	8.30522e-05	5.35271e-05	0	0.000155402	0.117	0	0.079	0.038	0	0.038	0.026	0	0.182	0.065	0	0.144
324	VALID	Q9JK53	Prelp	Prolargin	CONCLUSIVE	FALSE	8	1	0	0	0	0	1	2	0	2	1	1	0	3.83536e-05	0	0	0	0	2.29418e-05	4.64524e-05	0	2.62402e-05	1.97305e-05	2.06451e-05	0	0.074	0	0	0	0	0.032	0.032	0	0.04	0.032	0.032	0
325	VALID	Q924W7	St5	Suppression of tumorigenicity 5 protein	CONCLUSIVE	FALSE	14	0	0	0	0	0	0	4	3	0	3	2	2	0	0	0	0	0	0	3.09682e-05	2.76795e-05	0	1.97305e-05	1.37634e-05	9.54703e-06	0	0	0	0	0	0	0.046	0.024	0	0.027	0.024	0.031
326	VALID	Q62419	Sh3gl1	Endophilin-A2	CONCLUSIVE	FALSE	16	0	0	3	0	0	1	5	3	1	3	0	0	0	0	3.93995e-05	0	0	2.35652e-05	0.000119287	8.5295e-05	1.34766e-05	6.07998e-05	0	0	0	0	0.111	0	0	0.033	0.098	0.054	0.049	0.054	0	0
327	VALID	P10852	Slc3a2	4F2 cell-surface antigen heavy chain	CONCLUSIVE	TRUE	406	104	27	77	44	2	73	8	2	36	16	1	16	0.00286646	0.00019806	0.000707493	0.000574782	1.80009e-05	0.00120353	0.000133528	3.97827e-05	0.000339427	0.000226863	1.48362e-05	0.000164659	0.106	0.19	0.302	0.163	0.049	0.346	0.114	0.032	0.262	0.196	0.032	0.154
328	VALID	P21995	Emb	Embigin	CONCLUSIVE	TRUE	17	1	1	2	0	0	3	4	0	3	2	0	1	4.39323e-05	1.16924e-05	2.9291e-05	0	0	7.88362e-05	0.000106418	0	4.50855e-05	4.52007e-05	0	1.64035e-05	0.045	0.027	0.03	0	0	0.097	0.067	0	0.045	0.07	0	0.039
329	VALID	P09602	Hmgn2	Non-histone chromosomal protein HMG-17	CONCLUSIVE	FALSE	36	0	2	0	16	10	0	0	4	0	1	3	0	0	8.57446e-05	0	0.00122156	0.000526027	0	0	0.000465016	0	8.28679e-05	0.000260128	0	0	0.156	0	0.289	0.444	0	0	0.278	0	0.122	0.289	0
330	VALID	Q921E2	Rab31	Ras-related protein Rab-31	CONCLUSIVE	FALSE	29	0	1	3	1	0	5	6	0	6	4	0	3	0	1.98892e-05	7.47372e-05	3.54189e-05	0	0.000223505	0.000271531	0	0.000153383	0.000153776	0	8.37088e-05	0	0.072	0.072	0.108	0	0.186	0.129	0	0.237	0.186	0	0.129
331	VALID	Q9JKK1	Stx6	Syntaxin-6	CONCLUSIVE	TRUE	7	1	0	2	0	0	1	2	0	0	0	0	1	5.68535e-05	0	3.79059e-05	0	0	3.40078e-05	6.88588e-05	0	0	0	0	2.12281e-05	0.082	0	0.235	0	0	0.082	0.082	0	0	0	0	0.082
332	VALID	O88736	Hsd17b7	3-keto-steroid reductase	CONCLUSIVE	TRUE	31	0	0	3	1	0	1	7	1	9	6	0	3	0	0	4.34102e-05	2.05726e-05	0	2.5964e-05	0.000184001	3.13259e-05	0.000133637	0.000133978	0	4.86213e-05	0	0	0.129	0.063	0	0.09	0.183	0.03	0.207	0.147	0	0.114
333	VALID	Q8BTS4	Nup54	Nuclear pore complex protein Nup54	CONCLUSIVE	FALSE	75	0	16	0	1	2	0	22	11	0	18	4	1	0	0.000121051	0	1.34731e-05	1.85656e-05	0	0.000378723	0.000225669	0	0.000263228	6.12067e-05	1.06141e-05	0	0.22	0	0.025	0.024	0	0.188	0.082	0	0.208	0.08	0.031
334	VALID	Q9CZ04	Cops7a	COP9 signalosome complex subunit 7a	CONCLUSIVE	FALSE	7	0	1	0	1	0	1	2	1	0	0	0	1	0	1.40309e-05	0	2.49864e-05	0	3.15345e-05	6.38509e-05	3.80468e-05	0	0	0	1.96842e-05	0	0.113	0	0.113	0	0.113	0.164	0.051	0	0	0	0.051
335	VALID	Q62351	Tfrc	Transferrin receptor protein 1	CONCLUSIVE	TRUE	21	5	0	6	0	0	1	4	0	3	1	0	1	9.50043e-05	0	3.80053e-05	0	0	1.13656e-05	4.60262e-05	0	1.94996e-05	9.77472e-06	0	7.09458e-06	0.021	0	0.05	0	0	0.021	0.021	0	0.039	0.021	0	0.018
336	VALID	Q07813	Bax	Apoptosis regulator BAX	CONCLUSIVE	TRUE	62	5	1	9	1	0	2	8	4	13	8	2	9	0.000377543	2.00964e-05	0.000226547	3.57878e-05	0	9.03332e-05	0.000365812	0.000217976	0.000335793	0.000310755	8.12901e-05	0.000253742	0.177	0.104	0.25	0.068	0	0.135	0.25	0.068	0.25	0.25	0.068	0.25
337	VALID	Q9D024	Ccdc47	Coiled-coil domain-containing protein 47	CONCLUSIVE	TRUE	191	24	9	29	28	4	13	14	1	23	16	0	30	0.00072038	7.18977e-05	0.000290181	0.000398334	3.9207e-05	0.000233407	0.000254478	2.16622e-05	0.000236162	0.00024706	0	0.000336222	0.126	0.05	0.28	0.201	0.05	0.184	0.248	0.05	0.28	0.273	0	0.366
338	VALID	Q8C1D8	Iws1	Protein IWS1 homolog	CONCLUSIVE	FALSE	43	0	16	0	1	2	0	8	3	1	10	2	0	0	8.05955e-05	0	8.97031e-06	1.23609e-05	0	9.16919e-05	4.09772e-05	6.47441e-06	9.73644e-05	2.03756e-05	0	0	0.08	0	0.027	0.034	0	0.056	0.038	0.012	0.068	0.016	0
339	VALID	Q8VED5	Krt79	Keratin, type II cytoskeletal 79	CONCLUSIVE	FALSE	96	0	2	1	3	3	1	22	19	4	26	9	6	0	1.4533e-05	9.10171e-06	3.88207e-05	2.67471e-05	1.63314e-05	0.000363746	0.000374377	3.73589e-05	0.000365181	0.000132269	6.11657e-05	0	0.019	0.019	0.04	0.041	0.017	0.089	0.096	0.019	0.089	0.041	0.019
340	VALID	Q6PE15	Abhd10	Mycophenolic acid acyl-glucuronide esterase, mitochondrial	CONCLUSIVE	FALSE	12	3	0	3	0	0	0	0	0	4	0	0	2	0.000146441	0	4.88183e-05	0	0	0	0	0	6.67933e-05	0	0	3.64523e-05	0.061	0	0.091	0	0	0	0	0	0.101	0	0	0.118
341	VALID	Q9CRB9	Chchd3	MICOS complex subunit Mic19	CONCLUSIVE	FALSE	197	44	0	25	12	1	6	11	4	25	16	2	51	0.00281012	0	0.00053227	0.000363238	2.08557e-05	0.000229215	0.000425438	0.000184368	0.000546189	0.000525682	6.87564e-05	0.00121617	0.555	0	0.308	0.251	0.066	0.15	0.251	0.128	0.432	0.286	0.062	0.322
342	VALID	P01942	Hba	Hemoglobin subunit alpha	CONCLUSIVE	FALSE	23	0	0	5	2	0	1	4	0	3	4	0	4	0	0	0.000170176	9.67783e-05	0	6.10703e-05	0.00024731	0	0.000104776	0.000210088	0	0.000152484	0	0	0.169	0.169	0	0.106	0.169	0	0.106	0.169	0	0.106
343	VALID	Q6XP49	Glis3	Zinc finger protein GLIS3	CONCLUSIVE	FALSE	5	0	0	0	0	0	0	0	0	0	3	2	0	0	0	0	0	0	0	0	0	0	2.86851e-05	2.00099e-05	0	0	0	0	0	0	0	0	0	0	0.031	0.031	0
344	VALID	Q9CZ42	Naxd	ATP-dependent (S)-NAD(P)H-hydrate dehydratase	CONCLUSIVE	FALSE	94	0	2	10	4	0	1	25	4	20	15	0	13	0	2.24986e-05	0.000140904	8.01313e-05	0	2.52828e-05	0.000639905	0.000122016	0.000289178	0.000326157	0	0.000205164	0	0.102	0.152	0.152	0	0.035	0.3	0.117	0.329	0.219	0	0.254
345	VALID	P98192	Gnpat	Dihydroxyacetone phosphate acyltransferase	CONCLUSIVE	FALSE	9	0	0	2	0	0	0	0	0	1	3	0	3	0	0	1.42567e-05	0	0	0	0	0	7.31475e-06	3.30005e-05	0	2.39521e-05	0	0	0.027	0	0	0	0	0	0.027	0.024	0	0.043
346	VALID	Q9Z1P6	Ndufa7	NADH dehydrogenase [ubiquinone] 1 alpha subcomplex subunit 7	CONCLUSIVE	FALSE	50	9	1	4	2	1	5	0	0	14	7	0	7	0.00115468	3.41461e-05	0.00017108	0.000121615	4.18959e-05	0.000383716	0	0	0.000614439	0.000462007	0	0.000335329	0.327	0.106	0.23	0.088	0.088	0.319	0	0	0.274	0.389	0	0.31
347	VALID	Q3TZM9	Alg11	GDP-Man:Man(3)GlcNAc(2)-PP-Dol alpha-1,2-mannosyltransferase	CONCLUSIVE	TRUE	30	0	0	3	0	0	0	8	0	6	7	0	6	0	0	2.94696e-05	0	0	0	0.000142756	0	6.04805e-05	0.000106111	0	6.60142e-05	0	0	0.114	0	0	0	0.033	0	0.142	0.033	0	0.1
348	VALID	P97350	Pkp1	Plakophilin-1	CONCLUSIVE	FALSE	21	0	1	0	0	0	1	5	7	0	6	1	0	0	5.30015e-06	0	0	0	1.19121e-05	6.02987e-05	0.000100604	0	6.1468e-05	1.07196e-05	0	0	0.021	0	0	0	0.044	0.043	0.043	0	0.043	0.022	0
349	VALID	Q9D1P0	Mrpl13	39S ribosomal protein L13, mitochondrial	CONCLUSIVE	FALSE	52	14	0	14	5	0	2	0	0	8	0	0	9	0.00114026	0	0.000380124	0.000193013	0	9.7438e-05	0	0	0.000222894	0	0	0.000273699	0.225	0	0.343	0.309	0	0.129	0	0	0.365	0	0	0.343
350	VALID	Q9WU78	Pdcd6ip	Programmed cell death 6-interacting protein	CONCLUSIVE	FALSE	77	8	0	12	2	0	12	14	0	10	10	1	8	0.000133465	0	6.67389e-05	1.58142e-05	0	0.000119751	0.000141442	0	5.70702e-05	8.58241e-05	8.98027e-06	4.98335e-05	0.03	0	0.137	0.047	0	0.216	0.169	0	0.121	0.13	0.014	0.13
351	VALID	Q61879	Myh10	Myosin-10	CONCLUSIVE	FALSE	2307	103	22	122	166	32	104	425	132	249	515	151	286	0.000755698	4.29591e-05	0.000298394	0.000577241	7.66678e-05	0.00045642	0.0018883	0.000698936	0.000624945	0.00194379	0.000596347	0.000783485	0.211	0.076	0.271	0.369	0.107	0.311	0.495	0.297	0.468	0.513	0.238	0.433
352	VALID	P54254	Atxn1	Ataxin-1	CONCLUSIVE	FALSE	27	0	8	0	0	1	0	3	2	2	8	3	0	0	3.90241e-05	0	0	5.98513e-06	0	3.32977e-05	2.64548e-05	1.25396e-05	7.54297e-05	2.95974e-05	0	0	0.078	0	0	0.018	0	0.053	0.034	0.018	0.123	0.061	0
353	VALID	Q9JKF7	Mrpl39	39S ribosomal protein L39, mitochondrial	CONCLUSIVE	FALSE	81	25	0	16	4	0	5	3	1	8	3	0	16	0.00107869	0	0.000230143	8.18007e-05	0	0.000129047	7.83884e-05	3.11395e-05	0.000118081	6.65903e-05	0	0.00025777	0.205	0	0.342	0.11	0	0.092	0.071	0.045	0.223	0.045	0	0.318
354	VALID	Q9QYI4	Dnajb12	DnaJ homolog subfamily B member 12	CONCLUSIVE	TRUE	21	3	0	6	2	0	1	2	1	2	2	0	2	0.000115673	0	7.71225e-05	3.65492e-05	0	2.30638e-05	4.66994e-05	2.78267e-05	2.63798e-05	3.96708e-05	0	2.87934e-05	0.032	0	0.138	0.093	0	0.029	0.064	0.029	0.101	0.064	0	0.098
355	VALID	Q8BFV2	Pcid2	PCI domain-containing protein 2	CONCLUSIVE	FALSE	29	4	7	0	0	3	0	3	3	0	5	2	2	0.00014534	6.76931e-05	0	0	3.55958e-05	0	6.60113e-05	7.86681e-05	0	9.34601e-05	3.91171e-05	2.71337e-05	0.09	0.17	0	0	0.045	0	0.028	0.04	0	0.098	0.04	0.04
356	VALID	P15116	Cdh2	Cadherin-2	CONCLUSIVE	TRUE	329	30	14	37	14	2	27	47	13	62	43	9	31	0.000480055	5.96237e-05	0.000197374	0.000106178	1.04509e-05	0.000258437	0.000455449	0.000150129	0.000339385	0.000353972	7.75217e-05	0.000185219	0.173	0.16	0.248	0.1	0.02	0.158	0.194	0.081	0.275	0.164	0.038	0.193
357	VALID	Q99KR7	Ppif	Peptidyl-prolyl cis-trans isomerase F, mitochondrial	CONCLUSIVE	FALSE	22	3	1	5	3	0	1	0	0	3	1	0	5	0.000211131	1.87306e-05	0.000117306	0.000100067	0	4.2097e-05	0	0	7.22243e-05	3.62044e-05	0	0.000131388	0.175	0.117	0.243	0.131	0	0.117	0	0	0.146	0.117	0	0.189
358	VALID	Q99L28	Rsl24d1	Probable ribosome biogenesis protein RLP24	CONCLUSIVE	FALSE	38	0	5	0	4	2	0	7	4	0	6	10	0	0	0.000118359	0	0.00016862	5.80888e-05	0	0.000377034	0.000256757	0	0.000274532	0.000478764	0	0	0.276	0	0.166	0.074	0	0.166	0.166	0	0.166	0.074	0
359	VALID	Q8BGR6	Arl15	ADP-ribosylation factor-like protein 15	CONCLUSIVE	FALSE	10	0	0	0	0	0	2	3	0	2	2	0	1	0	0	0	0	0	8.50195e-05	0.00012911	0	4.86216e-05	7.31188e-05	0	2.65351e-05	0	0	0	0	0	0.152	0.118	0	0.103	0.118	0	0.064
360	VALID	Q8VDD5	Myh9	Myosin-9	CONCLUSIVE	FALSE	8670	584	114	535	1477	155	486	982	339	889	1494	708	907	0.00431971	0.000224423	0.00131921	0.00517798	0.000374391	0.0021503	0.00439871	0.00180965	0.00224944	0.00568491	0.00281894	0.00250497	0.447	0.354	0.555	0.581	0.349	0.579	0.583	0.478	0.655	0.623	0.475	0.633
361	VALID	Q8CD26	Slc35e1	Solute carrier family 35 member E1	CONCLUSIVE	TRUE	17	4	0	4	1	0	2	0	0	4	0	0	2	0.000141786	0	4.72666e-05	1.68001e-05	0	4.24058e-05	0	0	4.85027e-05	0	0	2.64703e-05	0.029	0	0.061	0.032	0	0.032	0	0	0.061	0	0	0.061
362	VALID	P67778	Phb	Prohibitin	CONCLUSIVE	FALSE	752	133	3	98	114	4	33	31	12	149	48	5	122	0.00708893	4.25571e-05	0.0017413	0.00287987	6.96212e-05	0.00105212	0.0010006	0.000461597	0.00271673	0.00131614	0.000143453	0.00242796	0.456	0.158	0.46	0.474	0.21	0.511	0.353	0.162	0.496	0.423	0.121	0.456
363	VALID	Q8CDM1	Atad2	ATPase family AAA domain-containing protein 2	CONCLUSIVE	FALSE	53	12	17	0	5	10	0	3	3	0	1	2	0	0.000167281	6.30718e-05	0	3.30349e-05	4.55215e-05	0	2.53255e-05	3.01813e-05	0	7.17126e-06	1.50074e-05	0	0.066	0.14	0	0.075	0.052	0	0.033	0.043	0	0.017	0.023	0
364	VALID	Q9JI99	Sgpp1	Sphingosine-1-phosphate phosphatase 1	CONCLUSIVE	TRUE	25	2	0	3	2	0	3	4	0	3	4	0	4	6.74309e-05	0	3.37187e-05	3.19593e-05	0	6.05022e-05	8.16697e-05	0	3.46005e-05	6.93778e-05	0	5.0355e-05	0.067	0	0.067	0.067	0	0.088	0.067	0	0.088	0.067	0	0.091
365	VALID	P11627	L1cam	Neural cell adhesion molecule L1	CONCLUSIVE	TRUE	16	5	0	11	0	0	0	0	0	0	0	0	0	5.75304e-05	0	4.21929e-05	0	0	0	0	0	0	0	0	0	0.022	0	0.052	0	0	0	0	0	0	0	0	0
366	VALID	O88322	Nid2	Nidogen-2	CONCLUSIVE	FALSE	214	20	24	31	5	0	9	25	8	24	31	7	30	0.000206666	6.60044e-05	0.000106788	2.44877e-05	0	5.56293e-05	0.000156441	5.96599e-05	8.48365e-05	0.000164791	3.89358e-05	0.000115748	0.141	0.184	0.204	0.044	0	0.068	0.171	0.038	0.184	0.167	0.079	0.181
367	VALID	Q9D0Q7	Mrpl45	39S ribosomal protein L45, mitochondrial	CONCLUSIVE	FALSE	91	23	7	8	5	1	13	0	0	21	1	0	12	0.00108969	8.82665e-05	0.000126353	0.000112275	1.54714e-05	0.000368418	0	0	0.000340351	2.43729e-05	0	0.000212281	0.281	0.265	0.118	0.324	0.046	0.337	0	0	0.353	0.033	0	0.242
368	VALID	P61226	Rap2b	Ras-related protein Rap-2b	CONCLUSIVE	FALSE	44	0	1	9	1	0	5	10	0	3	6	0	9	0	2.10847e-05	0.000237689	3.75479e-05	0	0.00023694	0.000479754	0	8.13016e-05	0.000244528	0	0.000266221	0	0.131	0.481	0.06	0	0.481	0.23	0	0.191	0.366	0	0.377
369	VALID	P25799	Nfkb1	Nuclear factor NF-kappa-B p105 subunit	CONCLUSIVE	FALSE	8	0	0	0	1	0	0	3	2	0	1	1	0	0	0	0	7.07648e-06	0	0	2.71251e-05	2.15507e-05	0	7.68086e-06	8.03692e-06	0	0	0	0	0.014	0	0	0.05	0.036	0	0.018	0.016	0
370	VALID	Q9WTK3	Gpaa1	Glycosylphosphatidylinositol anchor attachment 1 protein	CONCLUSIVE	TRUE	14	2	0	1	1	0	2	2	0	3	3	0	0	4.66913e-05	0	7.78262e-06	1.10648e-05	0	2.79291e-05	2.82754e-05	0	2.39585e-05	3.60295e-05	0	0	0.034	0	0.035	0.018	0	0.039	0.039	0	0.043	0.018	0	0
371	VALID	Q9CQX8	Mrps36	28S ribosomal protein S36, mitochondrial	CONCLUSIVE	FALSE	79	12	4	5	8	2	4	5	1	15	5	3	15	0.00170561	0.000151314	0.000236912	0.000538922	9.28282e-05	0.000340078	0.000430367	0.000102577	0.000729324	0.000365594	0.000229525	0.000796054	0.382	0.578	0.333	0.578	0.441	0.578	0.373	0.206	0.578	0.578	0.235	0.569
372	VALID	Q9D1Q4	Dpm3	Dolichol-phosphate mannosyltransferase subunit 3	CONCLUSIVE	TRUE	27	0	0	4	3	0	2	3	1	2	5	0	7	0	0	0.000210131	0.000224063	0	0.000188521	0.000286288	0.000113727	0.000107813	0.000405332	0	0.000411871	0	0	0.13	0.239	0	0.239	0.239	0.109	0.239	0.239	0	0.239
373	VALID	Q80ZU4	Smim19	Small integral membrane protein 19	CONCLUSIVE	TRUE	5	0	0	0	1	0	2	1	0	0	1	0	0	0	0	0	6.42174e-05	0	0.000162093	8.20514e-05	0	0	6.9702e-05	0	0	0	0	0	0.112	0	0.112	0.178	0	0	0.206	0	0
374	VALID	P50446	Krt6a	Keratin, type II cytoskeletal 6A	CONCLUSIVE	FALSE	357	12	9	10	35	14	7	80	51	3	77	52	7	0.000314597	6.27967e-05	8.73962e-05	0.00043489	0.000119854	0.000109772	0.00127009	0.000964929	2.69045e-05	0.00103847	0.000733816	6.85211e-05	0.043	0.065	0.043	0.127	0.157	0.06	0.174	0.193	0.016	0.188	0.161	0.06
375	VALID	Q9D115	Znf706	Zinc finger protein 706	CONCLUSIVE	FALSE	8	1	3	0	0	1	0	0	0	0	3	0	0	0.000190759	0.00015231	0	0	6.22926e-05	0	0	0	0	0.000294399	0	0	0.158	0.303	0	0	0.145	0	0	0	0	0.158	0	0
376	VALID	Q8BT60	Cpne3	Copine-3	CONCLUSIVE	FALSE	5	0	0	0	0	0	0	2	0	1	0	0	2	0	0	0	0	0	0	3.29437e-05	0	9.30469e-06	0	0	2.03121e-05	0	0	0	0	0	0	0.062	0	0.017	0	0	0.073
377	VALID	P21803	Fgfr2	Fibroblast growth factor receptor 2	CONCLUSIVE	TRUE	6	0	0	0	0	0	1	2	0	1	1	0	1	0	0	0	0	0	1.05627e-05	2.13873e-05	0	6.04068e-06	9.08418e-06	0	6.59338e-06	0	0	0	0	0	0.017	0.016	0	0.03	0.016	0	0.037
378	VALID	Q59J78	Ndufaf2	NADH dehydrogenase [ubiquinone] 1 alpha subcomplex assembly factor 2	CONCLUSIVE	FALSE	45	6	1	6	5	0	1	4	0	11	3	1	7	0.000517773	2.29673e-05	0.000172607	0.000204502	0	5.1619e-05	0.000209036	0	0.000324723	0.000133181	4.64515e-05	0.000225549	0.542	0.131	0.286	0.363	0	0.131	0.107	0	0.321	0.107	0.131	0.315
379	VALID	Q3TYS2		Uncharacterized protein C17orf62 homolog	CONCLUSIVE	TRUE	9	0	0	2	1	1	0	1	0	0	2	0	2	0	0	5.16899e-05	3.67447e-05	2.53168e-05	0	4.69492e-05	0	0	7.97659e-05	0	5.78948e-05	0	0	0.102	0.043	0.043	0	0.043	0	0	0.102	0	0.043
380	VALID	P60867	Rps20	40S ribosomal protein S20	CONCLUSIVE	FALSE	189	28	14	22	9	11	14	12	16	24	13	8	18	0.00341121	0.000453942	0.000893497	0.000519675	0.000437619	0.00102023	0.000885327	0.00140677	0.00100022	0.000814752	0.000524629	0.000818798	0.403	0.403	0.395	0.319	0.303	0.319	0.395	0.227	0.37	0.235	0.227	0.311
381	VALID	Q9D281	Fam114a1	Protein Noxp20	CONCLUSIVE	FALSE	6	0	0	0	2	0	0	0	0	1	0	0	3	0	0	0	2.4152e-05	0	0	0	0	8.71599e-06	0	0	2.85404e-05	0	0	0	0.051	0	0	0	0	0.035	0	0	0.035
382	VALID	P47955	Rplp1	60S acidic ribosomal protein P1	CONCLUSIVE	FALSE	42	1	7	3	1	0	6	7	2	5	7	1	2	0.000127172	0.000236926	0.000127184	6.02742e-05	0	0.00045642	0.000539092	0.000183559	0.000217518	0.000457954	6.84548e-05	9.49678e-05	0.14	0.518	0.518	0.14	0	0.518	0.518	0.14	0.298	0.14	0.14	0.14
383	VALID	P02535	Krt10	Keratin, type I cytoskeletal 10	CONCLUSIVE	FALSE	377	0	17	9	42	40	19	54	24	5	56	95	16	0	0.000115078	7.63106e-05	0.000506303	0.000332227	0.000289066	0.000831742	0.000440541	4.35035e-05	0.000732727	0.00130064	0.000151949	0	0.139	0.107	0.135	0.147	0.139	0.186	0.161	0.091	0.119	0.123	0.107
384	VALID	P19536	Cox5b	Cytochrome c oxidase subunit 5B, mitochondrial	CONCLUSIVE	FALSE	133	24	2	11	9	3	4	10	8	20	4	3	35	0.00271831	6.02892e-05	0.000415337	0.000483135	0.000110959	0.000271	0.000685898	0.000653929	0.000774906	0.000233066	0.000182903	0.00148016	0.297	0.211	0.305	0.297	0.227	0.234	0.383	0.375	0.68	0.281	0.227	0.68
385	VALID	Q9QWL7	Krt17	Keratin, type I cytoskeletal 17	CONCLUSIVE	FALSE	179	2	4	2	7	6	5	18	22	1	48	51	13	6.69638e-05	3.56444e-05	2.23234e-05	0.000111083	6.56015e-05	0.000100138	0.000364968	0.0005316	1.14536e-05	0.000826766	0.000919161	0.00016252	0.023	0.037	0.069	0.122	0.109	0.109	0.282	0.178	0.044	0.346	0.192	0.088
386	VALID	Q8K299	Scara5	Scavenger receptor class A member 5	CONCLUSIVE	TRUE	46	7	0	10	1	0	5	8	0	5	3	0	7	0.000206688	0	9.84319e-05	1.39944e-05	0	8.83094e-05	0.000143047	0	5.0503e-05	4.55689e-05	0	7.71735e-05	0.063	0	0.147	0.026	0	0.092	0.138	0	0.108	0.084	0	0.132
387	VALID	Q9CX84	Rgs19	Regulator of G-protein signaling 19	CONCLUSIVE	FALSE	18	0	0	1	0	0	1	3	0	5	5	0	3	0	0	2.2375e-05	0	0	4.01481e-05	0.000121937	0	0.000114801	0.000172642	0	7.51829e-05	0	0	0.102	0	0	0.102	0.06	0	0.241	0.12	0	0.102
388	VALID	Q8R2Y8	Ptrh2	Peptidyl-tRNA hydrolase 2, mitochondrial	CONCLUSIVE	FALSE	205	40	13	38	13	6	18	12	3	23	12	4	23	0.0032039	0.00027713	0.00101466	0.000493516	0.000156936	0.000862407	0.000582066	0.000173418	0.0006302	0.000494461	0.000172461	0.000687861	0.552	0.387	0.436	0.215	0.276	0.376	0.238	0.155	0.519	0.238	0.238	0.398
389	VALID	O55135	Eif6	Eukaryotic translation initiation factor 6	CONCLUSIVE	FALSE	139	7	25	7	15	21	8	20	7	5	16	5	3	0.000414219	0.000393725	0.000138086	0.000420689	0.000405792	0.000283167	0.000716694	0.000298939	0.000101212	0.00048706	0.000159262	6.62837e-05	0.233	0.6	0.453	0.286	0.461	0.388	0.327	0.212	0.31	0.327	0.229	0.155
390	VALID	O54791	Maff	Transcription factor MafF	CONCLUSIVE	FALSE	21	0	4	0	0	0	0	4	2	0	5	6	0	0	9.89361e-05	0	0	0	0	0.000225115	0.000134139	0	0.000239042	0.000300148	0	0	0.231	0	0	0	0	0.231	0.224	0	0.231	0.231	0
391	VALID	Q61781	Krt14	Keratin, type I cytoskeletal 14	CONCLUSIVE	FALSE	220	2	8	3	9	8	6	37	33	1	47	53	13	5.99077e-05	6.3777e-05	2.99567e-05	0.000127771	7.82519e-05	0.000107504	0.00067116	0.000713377	1.02467e-05	0.000724238	0.000854554	0.000145395	0.021	0.116	0.099	0.155	0.134	0.116	0.32	0.258	0.039	0.298	0.161	0.079
392	VALID	Q99K41	Emilin1	EMILIN-1	CONCLUSIVE	FALSE	56	6	0	11	4	0	4	6	0	8	8	0	9	8.55319e-05	0	5.22744e-05	2.70256e-05	0	3.41081e-05	5.17964e-05	0	3.9012e-05	5.86676e-05	0	4.79041e-05	0.074	0	0.065	0.065	0	0.065	0.095	0	0.119	0.098	0	0.054
393	VALID	Q6PD26	Pigs	GPI transamidase component PIG-S	CONCLUSIVE	TRUE	54	0	0	5	4	0	9	11	0	12	9	0	4	0	0	4.35406e-05	4.95226e-05	0	0.000140627	0.000174008	0	0.00010723	0.000120942	0	3.90138e-05	0	0	0.047	0.063	0	0.092	0.144	0	0.155	0.083	0	0.103
394	VALID	P61021	Rab5b	Ras-related protein Rab-5B	CONCLUSIVE	FALSE	81	0	0	1	2	0	6	18	4	11	13	1	25	0	0	2.24791e-05	6.39187e-05	0	0.000242009	0.000735028	0.000194658	0.000253737	0.000450956	3.6297e-05	0.000629438	0	0	0.065	0.116	0	0.14	0.284	0.065	0.288	0.284	0.116	0.288
395	VALID	Q9JKF6	Nectin1	Nectin-1	CONCLUSIVE	TRUE	16	0	0	1	0	0	1	3	0	6	3	1	1	0	0	9.38448e-06	0	0	1.68388e-05	5.11427e-05	0	5.77794e-05	4.34453e-05	1.51531e-05	1.0511e-05	0	0	0.023	0	0	0.056	0.066	0	0.109	0.043	0.043	0.056
396	VALID	Q61263	Soat1	Sterol O-acyltransferase 1	CONCLUSIVE	TRUE	51	0	1	9	12	0	5	10	1	8	1	0	4	0	7.14539e-06	8.05501e-05	0.000152695	0	8.02962e-05	0.000162583	1.93757e-05	7.34726e-05	1.38113e-05	0	4.00975e-05	0	0.028	0.078	0.12	0	0.03	0.096	0.022	0.104	0.028	0	0.089
397	VALID	P30051	Tead1	Transcriptional enhancer factor TEF-1	CONCLUSIVE	FALSE	20	0	9	0	6	3	0	0	1	0	0	1	0	0	8.15178e-05	0	9.67783e-05	3.33397e-05	0	0	2.45607e-05	0	0	1.83189e-05	0	0	0.188	0	0.16	0.131	0	0	0.028	0	0	0.045	0
398	VALID	P97348	Rhod	Rho-related GTP-binding protein RhoD	CONCLUSIVE	FALSE	10	0	0	0	0	0	2	4	0	2	1	1	0	0	0	0	0	0	8.25903e-05	0.000167229	0	4.72324e-05	3.55148e-05	3.71612e-05	0	0	0	0	0	0	0.105	0.11	0	0.081	0.062	0.062	0
399	VALID	Q8VHE0	Sec63	Translocation protein SEC63 homolog	CONCLUSIVE	TRUE	134	10	0	17	13	0	14	22	0	14	22	0	22	0.000190759	0	0.000108107	0.000117535	0	0.000159747	0.000254143	0	9.13574e-05	0.000215893	0	0.000156697	0.014	0	0.166	0.092	0	0.159	0.155	0	0.172	0.141	0	0.218
400	VALID	P36371	Tap2	Antigen peptide transporter 2	CONCLUSIVE	TRUE	93	10	0	11	6	0	6	13	1	11	12	0	23	0.000206519	0	7.57309e-05	5.87287e-05	0	7.41195e-05	0.000162583	1.49044e-05	7.77114e-05	0.000127489	0	0.000177354	0.067	0	0.107	0.061	0	0.064	0.083	0.02	0.107	0.094	0	0.145
401	VALID	Q9D291	Desi2	Desumoylating isopeptidase 2	CONCLUSIVE	FALSE	9	0	0	5	0	0	0	3	0	0	1	0	0	0	0	0.000124562	0	0	0	0.000135765	0	0	3.84439e-05	0	0	0	0	0.278	0	0	0	0.088	0	0	0.088	0	0
402	VALID	Q9DCJ5	Ndufa8	NADH dehydrogenase [ubiquinone] 1 alpha subcomplex subunit 8	CONCLUSIVE	FALSE	197	32	6	19	8	8	11	24	0	38	15	1	35	0.00269724	0.000134599	0.000533879	0.000319593	0.000220197	0.000554604	0.00122505	0	0.00109568	0.000650417	4.53712e-05	0.00110152	0.244	0.099	0.436	0.291	0.203	0.483	0.355	0	0.616	0.413	0.105	0.506
403	VALID	Q9D9I4	Tbc1d20	TBC1 domain family member 20	CONCLUSIVE	TRUE	7	0	0	2	1	0	0	0	0	1	2	0	1	0	0	2.40448e-05	1.70927e-05	0	0	0	0	1.23368e-05	3.7105e-05	0	1.34656e-05	0	0	0.085	0.025	0	0	0	0	0.037	0.037	0	0.05
404	VALID	Q6P5F9	Xpo1	Exportin-1	CONCLUSIVE	FALSE	70	0	12	6	1	2	0	15	15	0	12	5	2	0	4.32326e-05	2.70757e-05	6.41574e-06	8.84078e-06	0	0.000122962	0.000146539	0	8.35643e-05	3.64326e-05	1.01086e-05	0	0.059	0.055	0.009	0.009	0	0.035	0.045	0	0.035	0.024	0.017
405	VALID	P62962	Pfn1	Profilin-1	CONCLUSIVE	FALSE	121	0	0	14	4	0	18	15	6	16	26	4	18	0	0	0.000483301	0.000196322	0	0.00111497	0.00094066	0.000448408	0.000566789	0.00138508	0.000222967	0.000695979	0	0	0.314	0.3	0	0.614	0.329	0.214	0.507	0.671	0.236	0.471
406	VALID	Q9CXY9	Pigk	GPI-anchor transamidase	CONCLUSIVE	TRUE	112	5	0	16	6	0	10	19	2	24	21	0	9	0.000183515	0	0.000195767	0.000104374	0	0.000219544	0.000422305	5.29765e-05	0.000301331	0.000396507	0	0.000123338	0.058	0	0.197	0.167	0	0.278	0.241	0.03	0.347	0.289	0	0.233
407	VALID	Q923G2	Polr2h	DNA-directed RNA polymerases I, II, and III subunit RPABC3	CONCLUSIVE	FALSE	31	0	7	0	0	1	0	5	5	0	8	4	1	0	0.000180064	0	0	3.15616e-05	0	0.00029265	0.000348762	0	0.000397766	0.000208103	3.60878e-05	0	0.313	0	0	0.107	0	0.373	0.193	0	0.3	0.393	0.107
408	VALID	Q05793	Hspg2	Basement membrane-specific heparan sulfate proteoglycan core protein	CONCLUSIVE	FALSE	1015	119	39	140	33	3	23	135	25	170	126	16	186	0.000465395	4.0594e-05	0.000182525	6.11685e-05	3.83132e-06	5.38051e-05	0.000319728	7.05615e-05	0.000227434	0.000253499	3.36827e-05	0.000271607	0.162	0.096	0.25	0.095	0.002	0.058	0.228	0.078	0.322	0.227	0.059	0.332
409	VALID	Q9Z0L0	Tpbg	Trophoblast glycoprotein	CONCLUSIVE	TRUE	43	0	3	3	3	0	7	5	2	3	8	1	8	0	2.71726e-05	3.40353e-05	4.83891e-05	0	0.000142497	0.000103046	4.91214e-05	3.49253e-05	0.000140058	1.83189e-05	0.000101656	0	0.045	0.077	0.077	0	0.106	0.11	0.033	0.066	0.11	0.045	0.066
410	VALID	P62748	Hpcal1	Hippocalcin-like protein 1	CONCLUSIVE	FALSE	8	0	0	0	1	0	0	1	2	0	3	1	0	0	0	0	3.56024e-05	0	0	4.54896e-05	0.000108423	0	0.000115929	4.04345e-05	0	0	0	0	0.104	0	0	0.104	0.104	0	0.104	0.104	0
411	VALID	P31001	Des	Desmin	CONCLUSIVE	FALSE	523	20	22	121	22	31	21	78	3	18	77	15	95	0.000618237	0.000180996	0.0012469	0.000322319	0.000312924	0.000388298	0.00146013	6.69266e-05	0.000190339	0.00122447	0.00024959	0.00109648	0.1	0.07	0.053	0.053	0.053	0.053	0.07	0.028	0.053	0.07	0.07	0.053
412	VALID	Q923J1	Trpm7	Transient receptor potential cation channel subfamily M member 7	CONCLUSIVE	TRUE	7	0	0	0	0	0	1	2	0	1	1	0	2	0	0	0	0	0	4.65485e-06	9.42512e-06	0	2.66205e-06	4.00328e-06	0	5.81124e-06	0	0	0	0	0	0.009	0.026	0	0.009	0.013	0	0.019
413	VALID	Q8BRH0	Tmtc3	Transmembrane and TPR repeat-containing protein 3	CONCLUSIVE	TRUE	109	8	0	6	7	1	10	16	0	16	16	0	29	0.000126067	0	3.15196e-05	5.22813e-05	5.14591e-06	9.42607e-05	0.000152687	0	8.62504e-05	0.000129706	0	0.000170632	0.018	0	0.08	0.07	0.012	0.101	0.079	0	0.125	0.083	0	0.141
414	VALID	Q9QZD8	Slc25a10	Mitochondrial dicarboxylate carrier	CONCLUSIVE	TRUE	21	0	0	7	1	0	1	6	1	2	1	1	1	0	0	0.000117878	2.39417e-05	0	3.0216e-05	0.000183543	3.6456e-05	3.45603e-05	2.59865e-05	2.71911e-05	1.88612e-05	0	0	0.195	0.084	0	0.056	0.216	0.056	0.118	0.056	0.084	0.035
415	VALID	P41216	Acsl1	Long-chain-fatty-acid--CoA ligase 1	CONCLUSIVE	TRUE	121	20	0	19	4	0	9	11	0	18	12	0	28	0.000414811	0	0.000131369	3.93205e-05	0	0.000111656	0.000138161	0	0.00012771	0.000128036	0	0.000216836	0.076	0	0.26	0.097	0	0.092	0.13	0	0.26	0.122	0	0.296
416	VALID	Q6R891	Ppp1r9b	Neurabin-2	CONCLUSIVE	FALSE	115	0	11	18	9	3	5	15	18	5	17	4	10	0	5.19505e-05	0.00010648	7.56932e-05	1.7384e-05	5.30721e-05	0.00016119	0.000230516	3.03513e-05	0.000155187	3.82074e-05	6.62566e-05	0	0.163	0.213	0.108	0.023	0.051	0.126	0.19	0.093	0.146	0.054	0.196
417	VALID	P62915	Gtf2b	Transcription initiation factor IIB	CONCLUSIVE	FALSE	12	2	4	1	0	0	0	2	1	0	1	1	0	9.17573e-05	4.88419e-05	1.52943e-05	0	0	0	5.55664e-05	3.31103e-05	0	2.36016e-05	2.46957e-05	0	0.066	0.174	0.066	0	0	0	0.063	0.063	0	0.063	0.063	0
418	VALID	Q99KS2	Ngrn	Neugrin	CONCLUSIVE	FALSE	7	2	0	4	0	0	0	0	0	1	0	0	0	9.89601e-05	0	6.59796e-05	0	0	0	0	0	1.69263e-05	0	0	0	0.16	0	0.096	0	0	0	0	0	0.068	0	0	0
419	VALID	Q5SXY1	Specc1	Cytospin-B	CONCLUSIVE	FALSE	226	21	30	31	11	6	14	25	7	23	26	7	25	0.000285333	0.000108487	0.000140415	7.08377e-05	2.66218e-05	0.000113784	0.000205705	6.8641e-05	0.000106904	0.000181735	5.11968e-05	0.000126831	0.106	0.309	0.247	0.131	0.07	0.154	0.223	0.097	0.269	0.236	0.099	0.21
420	VALID	Q9Z1R4	D17h6s53e	Uncharacterized protein C6orf47 homolog	CONCLUSIVE	FALSE	10	0	0	2	0	0	1	2	0	1	2	0	2	0	0	3.29898e-05	0	0	2.95972e-05	5.99283e-05	0	1.69263e-05	5.09086e-05	0	3.69499e-05	0	0	0.099	0	0	0.065	0.106	0	0.065	0.106	0	0.096
421	VALID	P62737,P63268	Acta2 | Actg2	Actin, aortic smooth muscle | Actin, gamma-enteric smooth muscle	INDISTINGUISHABLE	FALSE	9918	209	219	657	1443	562	745	1412	516	1282	1753	546	574	0.00804785	0.0022444	0.00843371	0.0263353	0.00706679	0.0171597	0.0329261	0.0143396	0.016887	0.0347254	0.0113172	0.00825276	0.416	0.615	0.568	0.634	0.557	0.637	0.536	0.438	0.687	0.507	0.419	0.578
422	VALID	Q9R0L7	Akap8l	A-kinase anchor protein 8-like	CONCLUSIVE	FALSE	8	0	0	0	0	0	0	0	3	0	5	0	0	0	0	0	0	0	0	0	4.88919e-05	0	5.8085e-05	0	0	0	0	0	0	0	0	0	0.026	0	0.047	0	0
423	VALID	Q8BWB6	Steap2	Metalloreductase STEAP2	CONCLUSIVE	TRUE	8	0	0	1	0	0	2	1	0	1	2	0	1	0	0	9.88345e-06	0	0	3.54682e-05	1.7954e-05	0	1.01419e-05	3.05035e-05	0	1.10699e-05	0	0	0.039	0	0	0.039	0.039	0	0.039	0.039	0	0.039
424	VALID	P52503	Ndufs6	NADH dehydrogenase [ubiquinone] iron-sulfur protein 6, mitochondrial	CONCLUSIVE	FALSE	118	20	1	15	8	1	4	6	3	22	9	6	23	0.0024996	3.3263e-05	0.000624958	0.00047388	4.08124e-05	0.000299034	0.000454112	0.000270591	0.000940576	0.000578647	0.000403648	0.0010733	0.595	0.129	0.603	0.319	0.129	0.414	0.19	0.319	0.517	0.414	0.414	0.517
425	VALID	A2A5R2	Arfgef2	Brefeldin A-inhibited guanine nucleotide-exchange protein 2	CONCLUSIVE	FALSE	9	0	0	0	0	0	0	2	0	2	2	0	3	0	0	0	0	0	0	9.79855e-06	0	5.53504e-06	8.32379e-06	0	9.06222e-06	0	0	0	0	0	0	0.016	0	0.016	0.016	0	0.021
426	VALID	P11087	Col1a1	Collagen alpha-1(I) chain	CONCLUSIVE	FALSE	4938	933	268	1260	790	678	627	47	21	105	49	49	111	0.00930923	0.000711686	0.00419105	0.00373592	0.00220909	0.00374214	0.000283989	0.000151218	0.000358387	0.000251512	0.000263172	0.000413532	0.539	0.478	0.513	0.753	0.652	0.734	0.304	0.151	0.411	0.286	0.225	0.259
427	VALID	Q91VR2	Atp5c1	ATP synthase subunit gamma, mitochondrial	CONCLUSIVE	FALSE	348	50	5	38	56	6	24	11	10	56	16	8	68	0.00243249	6.47401e-05	0.000616289	0.00129124	9.53203e-05	0.000698415	0.000324075	0.000351103	0.000931968	0.000400436	0.000209499	0.00123522	0.238	0.134	0.352	0.238	0.124	0.252	0.211	0.117	0.43	0.272	0.084	0.366
428	VALID	Q8R332	Nup58	Nucleoporin p58/p45	CONCLUSIVE	FALSE	38	1	5	0	4	1	0	7	12	0	7	1	0	2.46979e-05	3.28663e-05	0	4.68229e-05	8.06514e-06	0	0.000104696	0.000213891	0	8.89383e-05	1.32945e-05	0	0.034	0.056	0	0.034	0.034	0	0.073	0.073	0	0.073	0.034	0
429	VALID	Q9QXB9	Drg2	Developmentally-regulated GTP-binding protein 2	CONCLUSIVE	FALSE	5	0	0	0	1	0	0	1	0	2	1	0	0	0	0	0	1.88771e-05	0	0	2.41195e-05	0	2.72495e-05	2.04893e-05	0	0	0	0	0	0.049	0	0	0.049	0	0.074	0.049	0	0
430	VALID	Q922U2	Krt5	Keratin, type II cytoskeletal 5	CONCLUSIVE	FALSE	474	14	19	12	32	28	10	98	62	4	100	86	9	0.000349943	0.000126399	9.99932e-05	0.000379104	0.000228549	0.000149517	0.00148343	0.00111844	3.42028e-05	0.00128588	0.00115712	8.39974e-05	0.079	0.097	0.097	0.095	0.221	0.116	0.217	0.186	0.017	0.236	0.131	0.095
431	VALID	Q62130	Ptpn14	Tyrosine-protein phosphatase non-receptor type 14	CONCLUSIVE	FALSE	26	0	0	2	6	1	2	3	0	4	2	0	6	0	0	8.12953e-06	3.46741e-05	3.9817e-06	1.4587e-05	2.21518e-05	0	1.66843e-05	1.25452e-05	0	2.73162e-05	0	0	0.041	0.072	0.02	0.035	0.041	0	0.077	0.031	0	0.056
432	VALID	O55022	Pgrmc1	Membrane-associated progesterone receptor component 1	CONCLUSIVE	TRUE	603	28	8	45	188	17	48	23	9	98	26	8	105	0.00208171	0.000158298	0.00111531	0.0066246	0.000412729	0.00213464	0.00103553	0.000482901	0.00249242	0.000994415	0.000320158	0.00291478	0.349	0.333	0.441	0.415	0.236	0.482	0.441	0.374	0.677	0.333	0.236	0.651
433	VALID	Q8C0T5	Sipa1l1	Signal-induced proliferation-associated 1-like protein 1	CONCLUSIVE	FALSE	125	0	6	4	6	5	1	24	15	26	23	5	10	0	1.29916e-05	1.08485e-05	2.31355e-05	1.32835e-05	4.86643e-06	0.000118242	8.80712e-05	7.23594e-05	9.62607e-05	2.18963e-05	3.03769e-05	0	0.059	0.026	0.035	0.037	0.007	0.092	0.109	0.15	0.134	0.024	0.085
434	VALID	Q61179	Irf9	Interferon regulatory factor 9	CONCLUSIVE	FALSE	14	0	6	0	5	3	0	0	0	0	0	0	0	0	5.80227e-05	0	8.6106e-05	3.55958e-05	0	0	0	0	0	0	0	0	0.075	0	0.075	0.11	0	0	0	0	0	0	0
435	VALID	P62315	Snrpd1	Small nuclear ribonucleoprotein Sm D1	CONCLUSIVE	FALSE	511	4	62	5	217	111	5	23	32	2	21	24	5	0.000487316	0.00201032	0.000203068	0.0125299	0.00441597	0.000364369	0.00169688	0.00281354	8.33513e-05	0.00131614	0.00157389	0.000227444	0.185	0.622	0.277	0.588	0.546	0.168	0.37	0.37	0.168	0.412	0.588	0.454
436	VALID	Q9JJ28	Flii	Protein flightless-1 homolog	CONCLUSIVE	FALSE	45	1	1	4	2	1	3	9	6	3	7	2	6	1.14065e-05	3.03581e-06	1.52101e-05	1.08124e-05	3.72481e-06	2.04689e-05	6.2168e-05	4.93919e-05	1.17059e-05	4.10754e-05	1.22799e-05	2.55539e-05	0.024	0.02	0.042	0.026	0.02	0.04	0.057	0.028	0.017	0.056	0.028	0.05
437	VALID	P22437	Ptgs1	Prostaglandin G/H synthase 1	CONCLUSIVE	FALSE	97	3	1	23	7	0	5	15	0	13	13	0	17	7.22475e-05	6.40948e-06	0.00018465	7.98983e-05	0	7.20265e-05	0.000218758	0	0.000107097	0.000161056	0	0.000152863	0.07	0.03	0.158	0.131	0	0.108	0.148	0	0.234	0.161	0	0.236
438	VALID	Q9D7Z3	Nol7	Nucleolar protein 7	CONCLUSIVE	FALSE	58	1	12	0	1	3	0	13	11	0	10	7	0	5.70774e-05	0.000182292	0	2.70522e-05	5.59162e-05	0	0.000449344	0.000453116	0	0.000293627	0.000215067	0	0.039	0.268	0	0.079	0.13	0	0.13	0.185	0	0.13	0.24	0
439	VALID	P15532	Nme1	Nucleoside diphosphate kinase A	CONCLUSIVE	FALSE	49	0	1	4	2	2	4	8	6	3	9	2	8	0	2.53849e-05	0.000127184	9.04113e-05	6.22926e-05	0.00022821	0.000462079	0.000413008	9.78829e-05	0.000441599	0.000102682	0.000284903	0	0.112	0.27	0.171	0.171	0.349	0.211	0.27	0.289	0.27	0.211	0.27
440	VALID	O88967	Yme1l1	ATP-dependent zinc metalloprotease YME1L1	CONCLUSIVE	TRUE	93	1	0	20	9	0	5	13	0	11	16	0	18	2.02764e-05	0	0.000135189	8.64913e-05	0	6.06433e-05	0.000159627	0	7.62985e-05	0.000166895	0	0.000136276	0.041	0	0.271	0.102	0	0.11	0.159	0	0.166	0.109	0	0.194
441	VALID	Q9CX56	Psmd8	26S proteasome non-ATPase regulatory subunit 8	CONCLUSIVE	FALSE	22	0	6	0	0	0	0	5	3	2	4	2	0	0	6.55837e-05	0	0	0	0	0.000124355	8.89195e-05	2.80986e-05	8.45112e-05	4.42145e-05	0	0	0.113	0	0	0	0	0.088	0.113	0.045	0.071	0.088	0
442	VALID	O54784	Dapk3	Death-associated protein kinase 3	CONCLUSIVE	FALSE	8	0	3	0	3	0	1	0	0	0	1	0	0	0	2.58382e-05	0	4.60129e-05	0	1.93571e-05	0	0	0	1.66476e-05	0	0	0	0.08	0	0.074	0	0.02	0	0	0	0.025	0	0
443	VALID	Q99L43	Cds2	Phosphatidate cytidylyltransferase 2	CONCLUSIVE	TRUE	23	0	0	1	0	0	1	5	0	6	4	0	6	0	0	1.08852e-05	0	0	1.95315e-05	9.88682e-05	0	6.70189e-05	6.71902e-05	0	7.31509e-05	0	0	0.045	0	0	0.038	0.092	0	0.155	0.092	0	0.108
444	VALID	O35350	Capn1	Calpain-1 catalytic subunit	CONCLUSIVE	FALSE	7	0	0	1	0	0	0	1	0	3	2	0	0	0	0	6.77841e-06	0	0	0	1.23135e-05	0	2.0867e-05	2.09204e-05	0	0	0	0	0.039	0	0	0	0.017	0	0.043	0.034	0	0
445	VALID	Q99LY9	Ndufs5	NADH dehydrogenase [ubiquinone] iron-sulfur protein 5	CONCLUSIVE	FALSE	91	8	0	13	10	0	4	9	1	18	10	5	13	0.00109416	0	0.000592727	0.000648232	0	0.000327245	0.000745429	9.87062e-05	0.000842162	0.000703596	0.000368106	0.000663879	0.349	0	0.462	0.264	0	0.406	0.377	0.123	0.519	0.377	0.264	0.462
446	VALID	P34884	Mif	Macrophage migration inhibitory factor	CONCLUSIVE	FALSE	9	0	0	0	0	0	1	1	0	4	3	0	0	0	0	0	0	0	7.54086e-05	7.63434e-05	0	0.000172501	0.000194559	0	0	0	0	0	0	0	0.139	0.096	0	0.243	0.096	0	0
447	VALID	P70336	Rock2	Rho-associated protein kinase 2	CONCLUSIVE	FALSE	62	0	2	18	0	0	2	11	0	9	10	0	10	0	5.55981e-06	6.26759e-05	0	0	1.24957e-05	6.95781e-05	0	3.21575e-05	5.37328e-05	0	3.89998e-05	0	0.027	0.105	0	0	0.029	0.061	0	0.055	0.051	0	0.082
448	VALID	Q8BWF0	Aldh5a1	Succinate-semialdehyde dehydrogenase, mitochondrial	CONCLUSIVE	FALSE	31	0	2	6	3	0	0	4	0	4	5	2	5	0	1.47553e-05	5.54456e-05	3.94145e-05	0	0	6.71472e-05	0	3.79304e-05	7.13013e-05	2.98427e-05	5.17511e-05	0	0.034	0.103	0.063	0	0	0.034	0	0.088	0.034	0.034	0.078
449	VALID	Q9D0G0	Mrps30	28S ribosomal protein S30, mitochondrial	CONCLUSIVE	FALSE	48	9	1	15	3	0	1	3	1	4	1	0	10	0.000295201	8.72966e-06	0.000164016	4.66375e-05	0	1.96199e-05	5.95893e-05	2.36716e-05	4.48814e-05	1.68736e-05	0	0.00012247	0.127	0.045	0.217	0.09	0	0.032	0.084	0.025	0.127	0.032	0	0.133
450	VALID	Q921Y2	Imp3	U3 small nucleolar ribonucleoprotein protein IMP3	CONCLUSIVE	FALSE	29	4	10	0	1	3	0	4	5	0	2	0	0	0.000315166	0.000209702	0	3.73438e-05	7.71887e-05	0	0.000190859	0.000284317	0	8.10665e-05	0	0	0.168	0.348	0	0.087	0.152	0	0.152	0.152	0	0.152	0	0
451	VALID	Q80W54	Zmpste24	CAAX prenyl protease 1 homolog	CONCLUSIVE	TRUE	172	3	1	25	26	2	19	16	5	25	27	3	20	9.15641e-05	8.12318e-06	0.000254369	0.000376111	1.99336e-05	0.000346879	0.00029573	0.000110135	0.000261021	0.000423935	4.92875e-05	0.000227923	0.158	0.042	0.171	0.149	0.061	0.168	0.171	0.042	0.192	0.126	0.118	0.147
452	VALID	Q9R1K9	Cetn2	Centrin-2	CONCLUSIVE	FALSE	31	0	3	1	9	0	0	6	8	0	4	0	0	0	6.72996e-05	2.80989e-05	0.000359543	0	0	0.000306262	0.000486645	0	0.000173445	0	0	0	0.192	0.192	0.192	0	0	0.291	0.291	0	0.099	0	0
453	VALID	Q3TTY5	Krt2	Keratin, type II cytoskeletal 2 epidermal	CONCLUSIVE	FALSE	207	2	4	1	12	13	10	30	23	6	43	54	9	4.10118e-05	2.18303e-05	6.83594e-06	0.000116627	8.70511e-05	0.000122659	0.000372539	0.000340376	4.20883e-05	0.000453605	0.000596051	6.89088e-05	0.017	0.044	0.017	0.076	0.072	0.078	0.109	0.079	0.061	0.123	0.086	0.061
454	VALID	P48759	Ptx3	Pentraxin-related protein PTX3	CONCLUSIVE	FALSE	44	13	0	4	1	0	5	2	0	9	3	0	7	0.000494671	0	5.07402e-05	1.80348e-05	0	0.000113806	4.60866e-05	0	0.000117151	5.87253e-05	0	9.94545e-05	0.045	0	0.094	0.042	0	0.163	0.066	0	0.247	0.042	0	0.197
455	VALID	Q9ERS2	Ndufa13	NADH dehydrogenase [ubiquinone] 1 alpha subcomplex subunit 13	CONCLUSIVE	TRUE	170	24	0	23	9	1	7	21	2	40	15	1	27	0.00241628	0	0.000771939	0.000429454	3.28767e-05	0.000421555	0.00128034	0.000145317	0.00137761	0.000776887	5.41934e-05	0.00101497	0.215	0	0.549	0.444	0.069	0.396	0.653	0.111	0.708	0.507	0.125	0.688
456	VALID	Q9JI10	Stk3	Serine/threonine-protein kinase 3	CONCLUSIVE	FALSE	14	0	0	1	0	0	1	5	0	2	1	0	4	0	0	9.72436e-06	0	0	1.74487e-05	8.83249e-05	0	1.99573e-05	1.50063e-05	0	4.35667e-05	0	0	0.022	0	0	0.032	0.119	0	0.06	0.022	0	0.103
457	VALID	O35206	Col15a1	Collagen alpha-1(XV) chain	CONCLUSIVE	FALSE	22	3	6	6	5	0	2	0	0	0	0	0	0	3.18164e-05	1.69357e-05	2.12129e-05	2.51326e-05	0	1.26876e-05	0	0	0	0	0	0	0.018	0.051	0.053	0.043	0	0.009	0	0	0	0	0	0
458	VALID	Q61599	Arhgdib	Rho GDP-dissociation inhibitor 2	CONCLUSIVE	FALSE	46	0	0	0	1	0	8	9	0	11	9	1	7	0	0	0	3.43563e-05	0	0.000346879	0.000395077	0	0.000272767	0.000335615	3.90193e-05	0.000189461	0	0	0	0.125	0	0.405	0.36	0	0.43	0.315	0.105	0.405
459	VALID	P02088,P02089,P02104	Hbb-b1 | Hbb-b2 | Hbb-y	Hemoglobin subunit beta-1 | Hemoglobin subunit beta-2 | Hemoglobin subunit epsilon-Y2	INDISTINGUISHABLE	FALSE	13	0	0	8	0	0	0	2	0	0	2	0	1	0	0	0.000263021	0	0	0	0.000119449	0	0	0.000101471	0	3.68243e-05	0	0	6.8%,6.8%	0	0	0	6.8%,6.8%	0	0	6.8%,6.8%	0	6.8%,6.8%
460	VALID	Q8C850	Scara3	Scavenger receptor class A member 3	CONCLUSIVE	TRUE	24	2	0	1	3	0	0	4	0	1	3	0	10	4.7847e-05	0	7.97526e-06	3.40161e-05	0	0	5.79505e-05	0	8.18383e-06	3.69214e-05	0	8.93262e-05	0.036	0	0.018	0.091	0	0	0.091	0	0.036	0.071	0	0.109
461	VALID	P12382	Pfkl	ATP-dependent 6-phosphofructokinase, liver type	CONCLUSIVE	FALSE	71	1	2	7	2	0	2	13	1	16	10	4	13	1.85867e-05	9.89361e-06	4.33731e-05	1.76186e-05	0	2.22359e-05	0.000146325	1.34139e-05	0.000101731	9.56169e-05	4.00198e-05	9.02194e-05	0.012	0.028	0.094	0.045	0	0.049	0.165	0.014	0.121	0.109	0.055	0.132
462	VALID	P47857	Pfkm	ATP-dependent 6-phosphofructokinase, muscle type	CONCLUSIVE	FALSE	22	0	2	2	0	0	1	5	2	5	2	0	3	0	9.89361e-06	1.23923e-05	0	0	1.11179e-05	5.62788e-05	2.68278e-05	3.1791e-05	1.91234e-05	0	2.08199e-05	0	0.046	0.031	0	0	0.029	0.055	0.031	0.055	0.027	0	0.055
463	VALID	P97363	Sptlc2	Serine palmitoyltransferase 2	CONCLUSIVE	TRUE	139	9	4	25	8	1	18	24	3	15	15	0	17	0.000232998	2.75608e-05	0.000215759	9.81608e-05	8.454e-06	0.000278742	0.000376264	5.6051e-05	0.000132841	0.000199771	0	0.000164328	0.112	0.068	0.277	0.111	0.036	0.279	0.186	0.095	0.186	0.186	0	0.227
464	VALID	Q922H2	Pdk3	[Pyruvate dehydrogenase (acetyl-transferring)] kinase isozyme 3, mitochondrial	CONCLUSIVE	FALSE	105	1	4	13	9	1	4	12	8	15	21	0	17	3.49341e-05	3.71904e-05	0.000151395	0.000149015	1.14078e-05	8.35854e-05	0.000253865	0.000201694	0.000179255	0.000377399	0	0.000221744	0.055	0.113	0.219	0.207	0.039	0.087	0.202	0.128	0.34	0.239	0	0.267
465	VALID	Q6P6L0	Filip1l	Filamin A-interacting protein 1-like	CONCLUSIVE	FALSE	54	0	19	4	8	1	0	5	7	0	9	0	1	0	6.48202e-05	1.70929e-05	4.86031e-05	4.18589e-06	0	3.8813e-05	6.47569e-05	0	5.93484e-05	0	4.78618e-06	0	0.167	0.024	0.072	0.012	0	0.044	0.07	0	0.07	0	0.034
466	VALID	Q64433	Hspe1	10 kDa heat shock protein, mitochondrial	CONCLUSIVE	FALSE	689	78	29	133	106	26	15	11	14	95	18	38	126	0.0110864	0.00109703	0.00630186	0.00714072	0.00120677	0.00127529	0.000946808	0.00143608	0.00461905	0.00131614	0.00290732	0.00668685	0.804	0.745	0.549	0.588	0.441	0.52	0.255	0.255	0.627	0.333	0.255	0.559
467	VALID	Q91VS7	Mgst1	Microsomal glutathione S-transferase 1	CONCLUSIVE	TRUE	18	0	0	0	0	0	0	3	0	3	4	0	8	0	0	0	0	0	0	0.000169926	0	9.59884e-05	0.000192467	0	0.000279389	0	0	0	0	0	0	0.116	0	0.187	0.206	0	0.148
468	VALID	Q99PL5	Rrbp1	Ribosome-binding protein 1	CONCLUSIVE	TRUE	1300	223	43	207	90	56	119	79	31	172	80	28	172	0.00201432	0.000103374	0.000623322	0.000385304	0.000165182	0.00064297	0.000432137	0.000202086	0.000531475	0.000371744	0.000136142	0.000580103	0.343	0.206	0.315	0.323	0.265	0.328	0.198	0.178	0.381	0.259	0.126	0.347
469	VALID	O35387	Hax1	HCLS1-associated protein X-1	CONCLUSIVE	FALSE	12	4	0	3	0	0	0	0	0	0	0	0	5	0.000207109	0	5.17822e-05	0	0	0	0	0	0	0	0	9.66637e-05	0.089	0	0.139	0	0	0	0	0	0	0	0	0.157
470	VALID	Q99J27	Slc33a1	Acetyl-coenzyme A transporter 1	CONCLUSIVE	TRUE	25	2	0	6	1	0	1	5	0	3	3	0	4	5.27187e-05	0	5.27237e-05	1.24932e-05	0	1.57672e-05	7.98136e-05	0	2.70513e-05	4.06806e-05	0	3.93685e-05	0.02	0	0.153	0.02	0	0.02	0.098	0	0.087	0.036	0	0.067
471	VALID	P60605	Ube2g2	Ubiquitin-conjugating enzyme E2 G2	CONCLUSIVE	FALSE	65	0	3	8	1	0	5	13	0	11	11	0	13	0	7.01547e-05	0.000234328	4.1644e-05	0	0.000262787	0.000691718	0	0.000330627	0.000497208	0	0.000426492	0	0.091	0.37	0.091	0	0.37	0.37	0	0.37	0.224	0	0.279
472	VALID	Q8K273	Mmgt1	Membrane magnesium transporter 1	CONCLUSIVE	TRUE	29	0	0	4	5	0	1	5	0	7	2	1	4	0	0	0.000147573	0.000262262	0	6.61984e-05	0.000335095	0	0.000265006	0.000113864	5.95714e-05	0.000165288	0	0	0.183	0.183	0	0.183	0.183	0	0.282	0.252	0.183	0.183
473	VALID	Q3UIA2	Arhgap17	Rho GTPase-activating protein 17	CONCLUSIVE	FALSE	37	0	1	0	0	1	2	7	0	9	8	1	8	0	4.56088e-06	0	0	5.59603e-06	2.05011e-05	7.26436e-05	0	5.27596e-05	7.05259e-05	9.22441e-06	5.11883e-05	0	0.03	0	0	0.031	0.03	0.083	0	0.082	0.156	0.038	0.134
474	VALID	P50431	Shmt1	Serine hydroxymethyltransferase, cytosolic	CONCLUSIVE	FALSE	23	2	0	9	0	0	1	3	1	2	2	0	3	6.06596e-05	0	9.0998e-05	0	0	1.81422e-05	5.51014e-05	2.18888e-05	2.07506e-05	3.12055e-05	0	3.39738e-05	0.029	0	0.029	0	0	0.029	0.029	0.029	0.029	0.029	0	0.029
475	VALID	Q6ZQI3	Mlec	Malectin	CONCLUSIVE	TRUE	386	12	3	45	77	5	19	34	6	59	41	5	80	0.000597841	3.97784e-05	0.000747372	0.00181817	8.13443e-05	0.000566212	0.00102578	0.000215729	0.00100551	0.0010508	0.000134087	0.00148816	0.223	0.141	0.285	0.285	0.165	0.457	0.316	0.309	0.46	0.454	0.12	0.457
476	VALID	P47740	Aldh3a2	Fatty aldehyde dehydrogenase	CONCLUSIVE	TRUE	115	2	3	22	4	0	4	20	2	25	17	2	14	5.99077e-05	2.39164e-05	0.000219682	5.67873e-05	0	7.16693e-05	0.000362789	4.32349e-05	0.000256167	0.000261959	3.22473e-05	0.000156579	0.066	0.035	0.198	0.056	0	0.143	0.171	0.066	0.318	0.151	0.035	0.256
477	VALID	Q9QUN7	Tlr2	Toll-like receptor 2	CONCLUSIVE	TRUE	10	0	0	0	0	0	1	1	0	4	3	0	1	0	0	0	0	0	1.10612e-05	1.11983e-05	0	2.53031e-05	2.85387e-05	0	6.90455e-06	0	0	0	0	0	0.019	0.02	0	0.054	0.04	0	0.019
478	VALID	Q3TDQ1	Stt3b	Dolichyl-diphosphooligosaccharide--protein glycosyltransferase subunit STT3B	CONCLUSIVE	TRUE	119	2	1	9	5	0	7	22	3	19	17	1	33	3.52312e-05	4.68835e-06	5.28518e-05	4.17452e-05	0	7.37593e-05	0.000234689	3.81392e-05	0.000114494	0.000154056	9.4822e-06	0.000217053	0.017	0.017	0.073	0.039	0	0.04	0.1	0.022	0.118	0.1	0.016	0.132
479	VALID	Q9D7E4		UPF0449 protein C19orf25 homolog	CONCLUSIVE	FALSE	7	0	0	0	0	0	1	1	0	0	3	0	2	0	0	0	0	0	7.95595e-05	8.05458e-05	0	0	0.000205269	0	9.93242e-05	0	0	0	0	0	0.183	0.147	0	0	0.147	0	0.211
480	VALID	Q922W5	Pycr1	Pyrroline-5-carboxylate reductase 1, mitochondrial	CONCLUSIVE	FALSE	123	10	5	19	8	1	4	10	0	25	12	1	28	0.00046918	6.24354e-05	0.000297175	0.000177897	1.53212e-05	0.000112259	0.000284126	0	0.000401246	0.000289636	2.52552e-05	0.000490513	0.162	0.162	0.476	0.23	0.032	0.139	0.172	0	0.424	0.23	0.042	0.362
481	VALID	Q9CQ56	Use1	Vesicle transport protein USE1	CONCLUSIVE	TRUE	21	0	1	1	5	2	5	1	0	4	1	0	1	0	1.42908e-05	1.79e-05	0.000127246	3.50684e-05	0.000160592	3.25167e-05	0	7.34726e-05	2.76226e-05	0	2.00488e-05	0	0.063	0.037	0.181	0.063	0.063	0.037	0	0.107	0.063	0	0.067
482	VALID	Q8BGY7	Fam210a	Protein FAM210A	CONCLUSIVE	TRUE	13	0	0	1	0	0	0	3	0	4	2	0	3	0	0	1.77033e-05	0	0	0	9.6478e-05	0	7.26652e-05	5.46382e-05	0	5.94853e-05	0	0	0.04	0	0	0	0.132	0	0.172	0.092	0	0.088
483	VALID	Q61165	Slc9a1	Sodium/hydrogen exchanger 1	CONCLUSIVE	TRUE	62	7	1	9	4	0	8	6	0	14	7	0	6	0.00012376	4.7055e-06	5.30452e-05	3.35183e-05	0	8.46047e-05	6.42402e-05	0	8.46727e-05	6.36668e-05	0	3.96085e-05	0.049	0.015	0.067	0.034	0	0.059	0.091	0	0.117	0.101	0	0.106
484	VALID	Q9CQY5	Magt1	Magnesium transporter protein 1	CONCLUSIVE	TRUE	12	0	0	2	0	0	2	3	0	1	2	0	2	0	0	2.88538e-05	0	0	5.1773e-05	7.86224e-05	0	1.48042e-05	4.45261e-05	0	3.23174e-05	0	0	0.072	0	0	0.072	0.075	0	0.03	0.075	0	0.072
485	VALID	A1L317	Krt24	Keratin, type I cytoskeletal 24	CONCLUSIVE	FALSE	46	0	1	0	1	1	1	2	1	0	12	18	9	0	7.53615e-06	0	1.34204e-05	9.24656e-06	1.69375e-05	3.42949e-05	2.04353e-05	0	0.0001748	0.000274354	9.51533e-05	0	0.014	0	0.014	0.014	0.014	0.068	0.014	0	0.014	0.014	0.014
486	VALID	Q80ZJ1	Rap2a	Ras-related protein Rap-2a	CONCLUSIVE	FALSE	62	3	3	13	3	0	9	12	0	4	8	0	7	0.000237666	6.32542e-05	0.000343328	0.000112644	0	0.000426491	0.000575705	0	0.000108402	0.000326038	0	0.000207061	0.066	0.131	0.475	0.191	0	0.481	0.361	0	0.273	0.301	0	0.273
487	VALID	Q9QYS9	Qki	Protein quaking	CONCLUSIVE	FALSE	113	6	20	7	30	17	0	4	8	2	9	7	3	0.000255091	0.000226305	9.92113e-05	0.000604509	0.000236018	0	0.000102985	0.000245463	2.90874e-05	0.000196842	0.000160196	4.76232e-05	0.1	0.235	0.141	0.191	0.255	0	0.097	0.097	0.097	0.161	0.123	0.094
488	VALID	P68134	Acta1	Actin, alpha skeletal muscle	CONCLUSIVE	FALSE	10592	209	266	635	1725	818	1139	1238	489	1393	1600	521	559	0.00803716	0.00272245	0.00814048	0.0314401	0.0102722	0.0262	0.0288303	0.0135712	0.0183248	0.0316525	0.0107846	0.00802642	0.416	0.557	0.509	0.578	0.499	0.578	0.536	0.414	0.629	0.483	0.363	0.52
489	VALID	Q9CQC7	Ndufb4	NADH dehydrogenase [ubiquinone] 1 beta subcomplex subunit 4	CONCLUSIVE	TRUE	108	13	0	15	8	1	11	11	0	26	13	1	9	0.001461	0	0.000561978	0.000426125	3.66995e-05	0.000739472	0.000748639	0	0.000999569	0.000751593	6.0495e-05	0.000377663	0.194	0	0.364	0.465	0.194	0.395	0.364	0	0.566	0.388	0.194	0.279
490	VALID	Q91YQ5	Rpn1	Dolichyl-diphosphooligosaccharide--protein glycosyltransferase subunit 1	CONCLUSIVE	TRUE	1228	129	9	206	126	32	77	84	21	201	108	19	216	0.00307598	5.71161e-05	0.0016375	0.00142398	0.000249171	0.00109826	0.00121296	0.000361382	0.00163954	0.0013248	0.00024387	0.0019231	0.507	0.15	0.505	0.403	0.288	0.451	0.38	0.186	0.633	0.327	0.234	0.549
491	VALID	Q9CQN6	Tmem14c	Transmembrane protein 14C	CONCLUSIVE	TRUE	10	0	0	2	1	0	1	1	0	1	2	0	2	0	0	8.47896e-05	6.02742e-05	0	7.607e-05	7.70131e-05	0	4.35035e-05	0.000130844	0	9.49678e-05	0	0	0.254	0.096	0	0.096	0.096	0	0.254	0.096	0	0.246
492	VALID	Q923B6	Steap4	Metalloreductase STEAP4	CONCLUSIVE	TRUE	146	0	0	0	1	0	8	29	6	23	26	3	50	0	0	0	1.46197e-05	0	0.000147608	0.000541714	0.000133568	0.000242694	0.000412577	4.98118e-05	0.000575869	0	0	0	0.03	0	0.204	0.202	0.081	0.198	0.221	0.081	0.243
493	VALID	Q9QYF1	Rdh11	Retinol dehydrogenase 11	CONCLUSIVE	TRUE	93	32	3	13	3	0	4	4	2	12	5	0	15	0.00146812	3.66314e-05	0.000198826	6.52335e-05	0	0.000109772	0.000111133	6.62206e-05	0.000188332	0.000118008	0	0.000256954	0.051	0.051	0.263	0.149	0	0.18	0.098	0.098	0.206	0.136	0	0.244
494	VALID	Q9Z0H1	Wdr46	WD repeat-containing protein 46	CONCLUSIVE	FALSE	164	24	59	0	7	10	0	15	23	0	16	10	0	0.000559395	0.000366	0	7.73293e-05	7.61132e-05	0	0.000211724	0.00038689	0	0.000191849	0.000125464	0	0.177	0.294	0	0.092	0.145	0	0.172	0.185	0	0.212	0.207	0
495	VALID	Q99NH2	Pard3	Partitioning defective 3 homolog	CONCLUSIVE	FALSE	19	2	3	3	0	0	1	2	0	4	4	0	0	2.17519e-05	8.68381e-06	1.0877e-05	0	0	6.50562e-06	1.31725e-05	0	1.48819e-05	2.23799e-05	0	0	0.02	0.025	0.041	0	0	0.016	0.017	0	0.031	0.029	0	0
496	VALID	P97857	Adamts1	A disintegrin and metalloproteinase with thrombospondin motifs 1	CONCLUSIVE	FALSE	13	4	0	6	0	0	1	0	0	2	0	0	0	5.99077e-05	0	2.99567e-05	0	0	8.95866e-06	0	0	1.02467e-05	0	0	0	0.038	0	0.11	0	0	0.029	0	0	0.057	0	0	0
497	VALID	Q9CQU5	Zwint	ZW10 interactor	CONCLUSIVE	FALSE	11	0	2	1	0	0	0	2	2	1	2	0	1	0	3.06231e-05	1.91786e-05	0	0	0	6.96786e-05	8.30386e-05	1.96802e-05	5.91914e-05	0	2.14808e-05	0	0.095	0.095	0	0	0	0.095	0.095	0.095	0.095	0	0.048
498	VALID	Q91VT1	Nsmce2	E3 SUMO-protein ligase NSE2	CONCLUSIVE	FALSE	16	0	7	0	0	1	0	5	3	0	0	0	0	0	0.00010935	0	0	1.9167e-05	0	0.000177723	0.000127079	0	0	0	0	0	0.158	0	0	0.053	0	0.061	0.061	0	0	0	0
499	VALID	Q8R311	Ctage5	Endoplasmic reticulum export factor CTAGE5	CONCLUSIVE	TRUE	88	5	0	9	1	0	3	13	2	21	14	0	20	9.3053e-05	0	5.58371e-05	8.82061e-06	0	3.33966e-05	0.000146513	2.68623e-05	0.000133694	0.000134035	0	0.000138977	0.071	0	0.103	0.013	0	0.054	0.099	0.018	0.277	0.139	0	0.139
500	VALID	Q8K0Z7	Taco1	Translational activator of cytochrome c oxidase 1	CONCLUSIVE	FALSE	57	10	5	10	9	0	0	0	0	14	2	0	7	0.000493118	6.56209e-05	0.000164388	0.000210345	0	0	0	0	0.000236162	5.07355e-05	0	0.000128885	0.197	0.238	0.282	0.16	0	0	0	0	0.381	0.075	0	0.228
501	VALID	Q8K389	Cdk5rap2	CDK5 regulatory subunit-associated protein 2	CONCLUSIVE	FALSE	11	0	0	4	0	0	0	3	0	1	0	0	3	0	0	1.06103e-05	0	0	0	1.44558e-05	0	2.72195e-06	0	0	8.91301e-06	0	0	0.048	0	0	0	0.01	0	0.016	0	0	0.025
502	VALID	Q6ZQM8	Ugt1a7c	UDP-glucuronosyltransferase 1-7C	CONCLUSIVE	TRUE	119	1	4	9	23	3	9	17	0	22	14	0	17	2.73025e-05	2.9066e-05	8.19154e-05	0.000297625	2.67471e-05	0.000146983	0.000281076	0	0.000205474	0.000196636	0	0.000173303	0.04	0.04	0.105	0.055	0.04	0.168	0.09	0	0.243	0.126	0	0.205
503	VALID	Q8BFZ3	Actbl2	Beta-actin-like protein 2	CONCLUSIVE	FALSE	1945	36	48	357	120	175	105	255	47	183	346	125	148	0.00138807	0.000492576	0.00458879	0.00219295	0.00220344	0.0024217	0.00595418	0.00130786	0.00241375	0.00686305	0.00259437	0.00213071	0.133	0.152	0.255	0.261	0.245	0.178	0.189	0.141	0.255	0.311	0.112	0.255
504	VALID	P62774	Mtpn	Myotrophin	CONCLUSIVE	FALSE	6	0	0	0	0	0	0	2	0	2	1	0	1	0	0	0	0	0	0	0.000148805	0	8.40576e-05	6.32044e-05	0	4.58743e-05	0	0	0	0	0	0	0.144	0	0.263	0.144	0	0.093
505	VALID	Q69ZN7	Myof	Myoferlin	CONCLUSIVE	TRUE	2744	252	89	338	367	19	336	226	56	389	294	37	341	0.00178389	0.000167679	0.000797635	0.00123132	4.39212e-05	0.00142275	0.000968831	0.000286094	0.000941995	0.00107065	0.000140988	0.000901313	0.284	0.305	0.475	0.445	0.079	0.515	0.42	0.217	0.536	0.469	0.176	0.481
506	VALID	Q9QYB5	Add3	Gamma-adducin	CONCLUSIVE	FALSE	72	3	13	15	2	0	2	13	1	7	9	4	3	6.16048e-05	7.1049e-05	0.000102684	1.94653e-05	0	2.45665e-05	0.000161662	1.48199e-05	4.91725e-05	9.50751e-05	4.42145e-05	2.30021e-05	0.061	0.178	0.133	0.038	0	0.04	0.142	0.02	0.195	0.099	0.064	0.052
507	VALID	O55142	Rpl35a	60S ribosomal protein L35a	CONCLUSIVE	FALSE	148	7	13	18	21	10	4	12	7	11	14	11	20	0.000922578	0.000456006	0.000790856	0.00131179	0.000430385	0.000315345	0.000957763	0.000665818	0.00049594	0.000949215	0.000780385	0.000984212	0.227	0.355	0.409	0.491	0.145	0.345	0.227	0.255	0.336	0.155	0.318	0.309
508	VALID	Q9D7N9	Apmap	Adipocyte plasma membrane-associated protein	CONCLUSIVE	TRUE	137	10	2	17	8	0	16	17	1	24	14	0	28	0.000349341	1.85952e-05	0.000197979	0.000132458	0	0.000334342	0.000359642	2.52117e-05	0.000286809	0.000251599	0	0.000365226	0.222	0.089	0.364	0.186	0	0.299	0.214	0.065	0.386	0.241	0	0.41
509	VALID	Q8VCR7	Abhd14b	Protein ABHD14B	CONCLUSIVE	FALSE	7	0	0	0	2	0	0	0	0	3	2	0	0	0	0	0	6.54405e-05	0	0	0	0	7.08486e-05	7.10297e-05	0	0	0	0	0	0.105	0	0	0	0	0.205	0.152	0	0
510	VALID	Q9CY66	Gar1	H/ACA ribonucleoprotein complex subunit 1	CONCLUSIVE	FALSE	41	0	3	0	6	15	0	6	2	0	5	4	0	0	5.01105e-05	0	0.000178474	0.000307418	0	0.000228039	9.05875e-05	0	0.000161431	0.000135132	0	0	0.078	0	0.078	0.117	0	0.078	0.078	0	0.078	0.078	0
511	VALID	Q9JHJ0	Tmod3	Tropomodulin-3	CONCLUSIVE	FALSE	122	2	16	12	8	1	3	21	11	16	16	4	12	8.2373e-05	0.000175387	0.000164762	0.000156165	1.34495e-05	7.3909e-05	0.000523777	0.000326964	0.000225427	0.000339005	8.86801e-05	0.00018454	0.057	0.324	0.253	0.094	0.04	0.088	0.284	0.165	0.287	0.151	0.139	0.23
512	VALID	Q9CY50	Ssr1	Translocon-associated protein subunit alpha	CONCLUSIVE	TRUE	44	0	0	18	1	0	0	9	0	3	7	0	6	0	0	0.000304175	2.40254e-05	0	0	0.000276278	0	5.20217e-05	0.000182541	0	0.000113563	0	0	0.171	0.091	0	0	0.171	0	0.091	0.171	0	0.171
513	VALID	Q8BHX3	Cdca8	Borealin	CONCLUSIVE	FALSE	11	1	4	0	3	2	0	0	0	0	1	0	0	5.01649e-05	5.3405e-05	0	7.13279e-05	3.27629e-05	0	0	0	0	2.58066e-05	0	0	0.052	0.097	0	0.17	0.052	0	0	0	0	0.052	0	0
514	VALID	Q8BFQ4	Wdr82	WD repeat-containing protein 82	CONCLUSIVE	FALSE	91	0	16	0	1	6	0	17	23	1	19	8	0	0	0.00019724	0	2.19529e-05	9.07522e-05	0	0.000476842	0.000768836	1.58447e-05	0.000452729	0.00019946	0	0	0.211	0	0.042	0.217	0	0.169	0.307	0.042	0.204	0.144	0
515	VALID	P52293	Kpna2	Importin subunit alpha-1	CONCLUSIVE	FALSE	66	0	21	2	7	10	4	9	2	0	8	3	0	0	0.000153173	1.82722e-05	9.0924e-05	8.94941e-05	6.55727e-05	0.000149368	3.95571e-05	0	0.000112788	4.42563e-05	0	0	0.331	0.034	0.125	0.104	0.038	0.1	0.066	0	0.1	0.034	0
516	VALID	Q61555	Fbn2	Fibrillin-2	CONCLUSIVE	FALSE	11	3	1	4	0	0	0	0	0	1	1	0	1	1.49615e-05	1.32732e-06	6.65017e-06	0	0	0	0	0	1.70602e-06	2.56557e-06	0	1.86211e-06	0.005	0.005	0.01	0	0	0	0	0	0.003	0.005	0	0.005
517	VALID	Q8BFZ9	Erlin2	Erlin-2	CONCLUSIVE	TRUE	187	20	0	20	7	2	15	13	4	43	21	2	40	0.000852803	0	0.000284295	0.000141467	2.78485e-05	0.000382588	0.000335687	0.000123092	0.000627218	0.000460648	4.5905e-05	0.000636843	0.235	0	0.244	0.221	0.079	0.3	0.229	0.153	0.374	0.321	0.079	0.306
518	VALID	Q68FH0	Pkp4	Plakophilin-4	CONCLUSIVE	FALSE	19	2	0	3	0	0	2	2	0	2	2	2	4	2.43658e-05	0	1.21841e-05	0	0	1.45748e-05	1.47555e-05	0	8.33513e-06	1.25346e-05	1.31157e-05	1.81955e-05	0.027	0	0.053	0	0	0.029	0.026	0	0.04	0.029	0.007	0.053
519	VALID	B1AQ75	Krt36	Keratin, type I cuticular Ha6	CONCLUSIVE	FALSE	48	0	1	0	1	1	1	2	2	0	13	18	9	0	8.15752e-06	0	1.4527e-05	1.0009e-05	1.8334e-05	3.71226e-05	4.42404e-05	0	0.00020498	0.000296975	0.000102999	0	0.015	0	0.015	0.015	0.015	0.034	0.042	0	0.034	0.015	0.015
520	VALID	P13504	Il1r1	Interleukin-1 receptor type 1	CONCLUSIVE	TRUE	15	0	0	0	0	0	4	3	0	1	3	0	4	0	0	0	0	0	6.02221e-05	4.57265e-05	0	8.61007e-06	3.88443e-05	0	3.75914e-05	0	0	0	0	0	0.097	0.045	0	0.023	0.028	0	0.071
521	VALID	Q5FWK3	Arhgap1	Rho GTPase-activating protein 1	CONCLUSIVE	FALSE	15	0	0	0	0	0	1	1	0	4	4	0	5	0	0	0	0	0	1.9754e-05	1.99989e-05	0	4.51882e-05	6.79555e-05	0	6.16534e-05	0	0	0	0	0	0.041	0.041	0	0.089	0.059	0	0.075
522	VALID	Q9D880	Timm50	Mitochondrial import inner membrane translocase subunit TIM50	CONCLUSIVE	TRUE	77	0	0	24	10	0	8	9	0	5	7	1	13	0	0	0.00032859	0.000194653	0	0.000196532	0.00022384	0	7.02465e-05	0.000147895	2.21072e-05	0.000199352	0	0	0.161	0.099	0	0.176	0.079	0	0.133	0.071	0.048	0.119
523	VALID	Q99N93	Mrpl16	39S ribosomal protein L16, mitochondrial	CONCLUSIVE	FALSE	15	1	0	6	1	0	0	3	0	2	2	0	0	5.77596e-05	0	0.00011553	2.73755e-05	0	0	0.000104934	0	3.95171e-05	5.94272e-05	0	0	0.064	0	0.195	0.044	0	0	0.108	0	0.131	0.064	0	0
524	VALID	P46935	Nedd4	E3 ubiquitin-protein ligase NEDD4	CONCLUSIVE	FALSE	228	1	0	24	4	3	34	49	5	36	37	1	34	1.63446e-05	0	0.000130769	3.09865e-05	1.60121e-05	0.00033241	0.000485	5.89789e-05	0.000201283	0.000311105	8.79803e-06	0.000207495	0.02	0	0.244	0.08	0.047	0.37	0.249	0.069	0.357	0.23	0.024	0.294
525	VALID	P97797	Sirpa	Tyrosine-protein phosphatase non-receptor type substrate 1	CONCLUSIVE	TRUE	87	7	1	8	9	0	8	9	0	14	9	2	20	0.000197824	7.52146e-06	7.53685e-05	0.000120548	0	0.000135236	0.000154026	0	0.000135344	0.000130844	3.04244e-05	0.00021104	0.115	0.041	0.156	0.109	0	0.135	0.138	0	0.218	0.125	0.041	0.271
526	VALID	P81269	Atf1	Cyclic AMP-dependent transcription factor ATF-1	CONCLUSIVE	FALSE	20	0	4	0	0	1	0	4	4	0	4	3	0	0	5.73756e-05	0	0	1.75994e-05	0	0.00013055	0.000155582	0	0.000110901	8.70318e-05	0	0	0.126	0	0	0.033	0	0.097	0.13	0	0.097	0.097	0
527	VALID	Q9QXS6	Dbn1	Drebrin	CONCLUSIVE	FALSE	97	2	8	5	3	5	4	18	12	8	14	9	9	4.10698e-05	4.37225e-05	3.42281e-05	2.9198e-05	3.35286e-05	4.91331e-05	0.00022384	0.000177839	5.61972e-05	0.000147895	9.94825e-05	6.90064e-05	0.038	0.139	0.081	0.051	0.118	0.086	0.218	0.154	0.16	0.15	0.218	0.188
528	VALID	P63325	Rps10	40S ribosomal protein S10	CONCLUSIVE	FALSE	173	18	27	23	5	15	9	13	10	13	14	6	20	0.00158156	0.000631392	0.000673692	0.00020822	0.000430385	0.000473017	0.000691718	0.000634113	0.000390741	0.00063281	0.000283776	0.000656141	0.242	0.321	0.248	0.188	0.303	0.412	0.145	0.145	0.303	0.145	0.145	0.279
529	VALID	Q01341	Adcy6	Adenylate cyclase type 6	CONCLUSIVE	TRUE	16	0	0	3	0	0	1	2	0	3	4	0	3	0	0	1.24455e-05	0	0	7.44376e-06	1.50721e-05	0	1.2771e-05	2.56073e-05	0	1.39395e-05	0	0	0.037	0	0	0.007	0.018	0	0.019	0.018	0	0.032
530	VALID	Q8VD65	Pik3r4	Phosphoinositide 3-kinase regulatory subunit 4	CONCLUSIVE	FALSE	9	0	0	0	1	0	0	1	0	1	2	0	4	0	0	0	5.05984e-06	0	0	6.46502e-06	0	3.65199e-06	1.0984e-05	0	1.59445e-05	0	0	0	0.013	0	0	0.01	0	0.013	0.022	0	0.036
531	VALID	Q6P8X1	Snx6	Sorting nexin-6	CONCLUSIVE	FALSE	25	0	0	4	1	0	2	4	1	4	3	0	6	0	0	4.76158e-05	1.69243e-05	0	4.27191e-05	8.64975e-05	2.57706e-05	4.88611e-05	5.51092e-05	0	7.99975e-05	0	0	0.086	0.022	0	0.037	0.086	0.037	0.108	0.064	0	0.081
532	VALID	Q9R1Z8	Sorbs3	Vinexin	CONCLUSIVE	FALSE	93	9	13	6	9	5	4	5	3	9	9	8	13	0.000178007	6.84319e-05	3.95608e-05	8.43674e-05	3.22936e-05	4.73232e-05	5.98874e-05	4.28221e-05	6.0893e-05	9.1573e-05	8.51717e-05	9.60043e-05	0.071	0.156	0.101	0.162	0.123	0.067	0.038	0.055	0.15	0.113	0.075	0.076
533	VALID	Q9CXW4	Rpl11	60S ribosomal protein L11	CONCLUSIVE	FALSE	62	10	5	9	3	1	4	2	4	6	4	2	12	0.000814475	0.000108385	0.000244366	0.000115808	2.65968e-05	0.000194876	9.8646e-05	0.00023512	0.000167171	0.000167598	8.76837e-05	0.000364933	0.236	0.219	0.416	0.045	0.079	0.101	0.124	0.135	0.225	0.185	0.045	0.225
534	VALID	Q6NWW9	Fndc3b	Fibronectin type III domain-containing protein 3B	CONCLUSIVE	TRUE	131	13	0	22	14	0	5	12	0	19	11	0	35	0.000156147	0	8.80913e-05	7.96998e-05	0	3.59237e-05	8.72858e-05	0	7.80684e-05	6.79696e-05	0	0.000156968	0.041	0	0.15	0.135	0	0.068	0.068	0	0.157	0.101	0	0.166
535	VALID	Q8K304	Tmem129	E3 ubiquitin-protein ligase TM129	CONCLUSIVE	TRUE	8	0	0	3	1	0	0	1	0	1	1	0	1	0	0	4.00525e-05	1.89814e-05	0	0	2.42528e-05	0	1.37e-05	2.06025e-05	0	1.49535e-05	0	0	0.047	0.047	0	0	0.039	0	0.033	0.039	0	0.033
536	VALID	Q7TNC6	Kif26b	Kinesin-like protein KIF26B	CONCLUSIVE	FALSE	10	0	0	0	0	0	0	2	0	4	2	0	2	0	0	0	0	0	0	8.31392e-06	0	9.3928e-06	7.06261e-06	0	5.12611e-06	0	0	0	0	0	0	0.021	0	0.033	0.019	0	0.017
537	VALID	O54724	Cavin1	Caveolae-associated protein 1	CONCLUSIVE	FALSE	239	11	14	33	24	8	25	28	6	32	24	4	30	0.000406822	0.000137804	0.00040686	0.000420689	9.66171e-05	0.00055306	0.000627107	0.000160146	0.000404849	0.000456619	7.96311e-05	0.000414273	0.107	0.291	0.352	0.37	0.224	0.321	0.349	0.135	0.288	0.352	0.135	0.311
538	VALID	Q8CH72	Trim32	E3 ubiquitin-protein ligase TRIM32	CONCLUSIVE	FALSE	5	0	0	0	0	0	1	2	0	1	0	0	1	0	0	0	0	0	1.32397e-05	2.68076e-05	0	7.5716e-06	0	0	8.26438e-06	0	0	0	0	0	0.021	0.017	0	0.02	0	0	0.02
539	VALID	Q62418	Dbnl	Drebrin-like protein	CONCLUSIVE	FALSE	46	0	1	0	0	1	10	9	1	7	9	0	8	0	8.84979e-06	0	0	1.08583e-05	0.000198899	0.000181228	2.39974e-05	7.96234e-05	0.000153952	0	9.93242e-05	0	0.046	0	0	0.025	0.31	0.213	0.046	0.094	0.227	0	0.17
540	VALID	Q01149	Col1a2	Collagen alpha-2(I) chain	CONCLUSIVE	FALSE	3757	543	103	1043	654	562	606	36	24	57	35	15	79	0.00573777	0.000289669	0.00367407	0.00327537	0.00193924	0.00383034	0.000230366	0.000183024	0.000206039	0.000190258	8.53191e-05	0.000311691	0.429	0.383	0.335	0.622	0.687	0.727	0.163	0.136	0.233	0.265	0.093	0.153
541	VALID	P12970	Rpl7a	60S ribosomal protein L7a	CONCLUSIVE	FALSE	140	18	15	24	11	8	15	10	4	12	7	5	11	0.000981044	0.000217585	0.000436061	0.00028415	0.000142383	0.000489022	0.000330056	0.000157336	0.000223732	0.000196266	0.000146689	0.000223853	0.192	0.203	0.241	0.143	0.241	0.226	0.165	0.173	0.259	0.124	0.12	0.188
542	VALID	Q8BX02	Kank2	KN motif and ankyrin repeat domain-containing protein 2	CONCLUSIVE	FALSE	262	16	13	23	29	9	34	24	12	38	26	5	33	0.000275163	5.95025e-05	0.000131861	0.000236378	5.05435e-05	0.00034976	0.00024995	0.000148937	0.000223555	0.000230025	4.62862e-05	0.000211903	0.117	0.211	0.243	0.276	0.144	0.4	0.248	0.199	0.397	0.242	0.079	0.297
543	VALID	Q60770	Stxbp3	Syntaxin-binding protein 3	CONCLUSIVE	FALSE	79	0	7	16	1	0	4	14	2	13	13	0	9	0	4.56243e-05	0.000130622	1.16069e-05	0	5.85945e-05	0.000207623	3.53475e-05	0.000108906	0.000163776	0	8.22948e-05	0	0.093	0.157	0.025	0	0.047	0.145	0.051	0.147	0.117	0	0.231
544	VALID	Q9DCS3	Mecr	Enoyl-[acyl-carrier-protein] reductase, mitochondrial	CONCLUSIVE	FALSE	131	14	9	15	14	0	6	9	13	16	12	8	15	0.000544148	9.31007e-05	0.000194357	0.000257902	0	0.000139496	0.000211838	0.000364657	0.000212736	0.000239939	0.000167375	0.000217688	0.177	0.273	0.257	0.247	0	0.303	0.182	0.155	0.397	0.319	0.228	0.257
545	VALID	Q9DBY8	Nvl	Nuclear valosin-containing protein-like	CONCLUSIVE	FALSE	141	8	33	0	5	18	0	19	28	0	24	6	0	0.000135651	0.000148925	0	4.01828e-05	9.96682e-05	0	0.0001951	0.000342643	0	0.000209351	5.47639e-05	0	0.042	0.308	0	0.077	0.138	0	0.184	0.253	0	0.232	0.09	0
546	VALID	Q9D0S9	Hint2	Histidine triad nucleotide-binding protein 2, mitochondrial	CONCLUSIVE	FALSE	47	1	3	5	3	1	5	5	1	7	5	0	11	8.89427e-05	7.10155e-05	0.000148252	0.000126465	2.90444e-05	0.000266012	0.00026931	6.41893e-05	0.00021298	0.000228777	0	0.000365306	0.092	0.172	0.307	0.215	0.092	0.196	0.184	0.104	0.319	0.258	0	0.184
547	VALID	Q5SYD0	Myo1d	Unconventional myosin-Id	CONCLUSIVE	FALSE	137	1	0	8	5	0	17	18	0	32	25	1	30	1.44112e-05	0	3.84335e-05	3.41514e-05	0	0.000146544	0.000157088	0	0.000157754	0.000185341	7.75731e-06	0.000161426	0.012	0	0.077	0.03	0	0.129	0.099	0	0.171	0.157	0.028	0.137
548	VALID	Q9QY76	Vapb	Vesicle-associated membrane protein-associated protein B	CONCLUSIVE	TRUE	234	18	8	22	6	5	31	24	9	45	26	7	33	0.0010739	0.000127029	0.000437556	0.000169661	9.74123e-05	0.0011063	0.000867111	0.000387513	0.000918407	0.000797988	0.000224802	0.000735121	0.531	0.267	0.514	0.214	0.222	0.449	0.362	0.358	0.634	0.444	0.267	0.436
549	VALID	P14426	H2-D1	H-2 class I histocompatibility antigen, D-K alpha chain	CONCLUSIVE	TRUE	131	12	0	21	14	0	24	13	4	15	10	1	17	0.000480585	0	0.000280368	0.000265739	0	0.000574938	0.000315286	0.000115612	0.0002055	0.000206025	2.15576e-05	0.000254209	0.075	0	0.202	0.243	0	0.329	0.182	0.105	0.185	0.102	0.036	0.243
550	VALID	A2RTL5	Rsrc2	Arginine/serine-rich coiled-coil protein 2	CONCLUSIVE	FALSE	21	0	6	0	0	0	0	4	5	0	6	0	0	0	6.15719e-05	0	0	0	0	9.33989e-05	0.000139134	0	0.000119012	0	0	0	0.13	0	0	0	0	0.088	0.114	0	0.144	0	0
551	VALID	Q9D8W5	Psmd12	26S proteasome non-ATPase regulatory subunit 12	CONCLUSIVE	FALSE	57	1	9	1	0	0	0	10	15	1	10	8	2	3.17931e-05	7.61548e-05	1.05987e-05	0	0	0	0.000192533	0.000344173	1.08759e-05	0.000163555	0.00013691	2.3742e-05	0.029	0.081	0.029	0	0	0	0.134	0.18	0.029	0.094	0.068	0.09
552	VALID	Q9D7A6	Srp19	Signal recognition particle 19 kDa protein	CONCLUSIVE	FALSE	30	0	2	3	0	0	3	5	7	2	6	0	2	0	5.35904e-05	0.000100688	0	0	0.000180666	0.000304844	0.000508611	6.88806e-05	0.000310755	0	7.51829e-05	0	0.174	0.174	0	0	0.174	0.174	0.174	0.174	0.174	0	0.174
553	VALID	Q8JZR0	Acsl5	Long-chain-fatty-acid--CoA ligase 5	CONCLUSIVE	TRUE	58	1	2	13	1	0	10	11	1	5	6	0	8	2.12264e-05	1.12987e-05	9.19899e-05	1.00604e-05	0	0.000126969	0.000141397	1.5319e-05	3.6306e-05	6.55178e-05	0	6.34046e-05	0.026	0.044	0.142	0.018	0	0.145	0.095	0.02	0.059	0.081	0	0.116
554	VALID	P08030	Aprt	Adenine phosphoribosyltransferase	CONCLUSIVE	FALSE	8	0	0	2	2	0	1	1	0	0	1	0	1	0	0	5.37001e-05	7.63473e-05	0	4.81777e-05	4.8775e-05	0	0	4.1434e-05	0	3.00731e-05	0	0	0.211	0.072	0	0.072	0.072	0	0	0.072	0	0.072
555	VALID	O08917	Flot1	Flotillin-1	CONCLUSIVE	FALSE	256	7	1	39	12	0	28	35	3	38	46	0	47	0.000237111	9.01521e-06	0.000440391	0.000192652	0	0.000567326	0.00071795	7.33378e-05	0.000440321	0.000801573	0	0.000594437	0.15	0.03	0.425	0.238	0	0.367	0.238	0.096	0.505	0.388	0	0.376
556	VALID	Q8BTI8	Srrm2	Serine/arginine repetitive matrix protein 2	CONCLUSIVE	FALSE	647	47	116	3	66	55	0	64	74	5	73	138	6	0.000252086	0.000165589	5.36405e-06	0.000167778	9.63312e-05	0	0.000207876	0.000286442	9.17388e-06	0.000201422	0.000398421	1.20159e-05	0.068	0.261	0.02	0.12	0.199	0	0.18	0.164	0.037	0.195	0.178	0.021
557	VALID	Q9CR59	Gadd45gip1	Growth arrest and DNA damage-inducible proteins-interacting protein 1	CONCLUSIVE	FALSE	8	2	0	1	0	0	0	1	0	1	0	0	3	0.000130609	0	2.17703e-05	0	0	0	3.95473e-05	0	2.23396e-05	0	0	7.31509e-05	0.059	0	0.09	0	0	0	0.045	0	0.09	0	0	0.135
558	VALID	Q6PA06	Atl2	Atlastin-2	CONCLUSIVE	TRUE	27	0	2	6	0	0	1	4	0	4	4	1	5	0	1.32367e-05	4.97394e-05	0	0	1.48748e-05	6.02367e-05	0	3.40268e-05	5.11706e-05	1.33857e-05	4.64251e-05	0	0.026	0.067	0	0	0.026	0.046	0	0.081	0.026	0.026	0.089
559	VALID	P99028	Uqcrh	Cytochrome b-c1 complex subunit 6, mitochondrial	CONCLUSIVE	FALSE	93	9	2	13	7	1	1	7	1	22	9	0	21	0.00146605	8.67081e-05	0.000705945	0.000540436	5.31937e-05	9.7438e-05	0.000690522	0.00011756	0.00122592	0.000754191	0	0.00127726	0.787	0.202	0.64	0.472	0.202	0.202	0.416	0.202	0.573	0.472	0	0.742
560	VALID	Q99KI3	Emc3	ER membrane protein complex subunit 3	CONCLUSIVE	TRUE	81	5	0	22	4	0	6	16	0	13	6	0	9	0.000277733	0	0.00040738	0.000105307	0	0.000199356	0.000538207	0	0.00024702	0.000171451	0	0.000186661	0.092	0	0.33	0.23	0	0.111	0.222	0	0.199	0.161	0	0.318
561	VALID	Q78HU7	Gypc	Glycophorin-C	CONCLUSIVE	TRUE	66	1	2	8	6	0	4	7	3	13	11	2	9	0.000152607	8.12318e-05	0.00040699	0.000433974	0	0.000365136	0.00064691	0.000330406	0.000678655	0.000863571	0.000164292	0.000512826	0.168	0.326	0.326	0.326	0	0.284	0.284	0.284	0.284	0.284	0.284	0.284
562	VALID	O88544	Cops4	COP9 signalosome complex subunit 4	CONCLUSIVE	FALSE	12	0	3	0	0	0	1	3	2	0	2	1	0	0	2.85111e-05	0	0	0	2.13596e-05	6.48731e-05	5.15412e-05	0	3.67395e-05	1.92213e-05	0	0	0.126	0	0	0	0.03	0.076	0.059	0	0.059	0.03	0
563	VALID	Q61768	Kif5b	Kinesin-1 heavy chain	CONCLUSIVE	FALSE	67	0	0	1	2	0	5	14	2	12	12	0	19	0	0	5.0187e-06	1.42705e-05	0	4.50259e-05	0.000127635	2.17297e-05	6.17994e-05	9.2936e-05	0	0.000106802	0	0	0.019	0.024	0	0.035	0.117	0.033	0.107	0.133	0	0.138
564	VALID	Q8BQ89	Lix1l	LIX1-like protein	CONCLUSIVE	FALSE	43	0	0	0	1	0	4	6	0	11	11	0	10	0	0	0	2.03895e-05	0	0.000102932	0.000156312	0	0.00016188	0.00024344	0	0.000160628	0	0	0	0.05	0	0.095	0.053	0	0.24	0.083	0	0.178
565	VALID	Q64705	Usf2	Upstream stimulatory factor 2	CONCLUSIVE	FALSE	10	0	2	0	0	0	0	3	2	0	0	3	0	0	2.23035e-05	0	0	0	0	7.61228e-05	6.04789e-05	0	0	6.76635e-05	0	0	0.09	0	0	0	0	0.075	0.049	0	0	0.049	0
566	VALID	Q91YE6	Ipo9	Importin-9	CONCLUSIVE	FALSE	38	1	0	2	0	0	3	6	0	8	7	0	11	1.39267e-05	0	9.28532e-06	0	0	2.49913e-05	5.06023e-05	0	3.81126e-05	5.01506e-05	0	5.71996e-05	0.027	0	0.027	0	0	0.056	0.031	0	0.051	0.017	0	0.052
567	VALID	Q9D0E1	Hnrnpm	Heterogeneous nuclear ribonucleoprotein M	CONCLUSIVE	FALSE	1302	93	115	3	224	173	4	82	81	16	100	390	21	0.00184949	0.000608681	1.98889e-05	0.00211133	0.00112349	4.75829e-05	0.000987543	0.00116254	0.000108848	0.00102306	0.0041749	0.000155935	0.255	0.428	0.059	0.38	0.435	0.052	0.357	0.454	0.163	0.432	0.412	0.191
568	VALID	P61804	Dad1	Dolichyl-diphosphooligosaccharide--protein glycosyltransferase subunit DAD1	CONCLUSIVE	TRUE	6	0	0	0	0	0	1	2	0	2	1	0	0	0	0	0	0	0	7.67432e-05	0.000155389	0	8.7777e-05	6.6001e-05	0	0	0	0	0	0	0	0.106	0.195	0	0.195	0.106	0	0
569	VALID	P11688	Itga5	Integrin alpha-5	CONCLUSIVE	TRUE	388	70	10	138	17	0	59	22	0	31	15	0	26	0.000963757	3.6643e-05	0.000633386	0.000110932	0	0.000485895	0.000183427	0	0.000146003	0.000106241	0	0.000133658	0.134	0.087	0.267	0.158	0	0.246	0.172	0	0.196	0.137	0	0.169
570	VALID	Q99J23	Ghdc	GH3 domain-containing protein	CONCLUSIVE	FALSE	19	0	0	0	1	0	5	5	0	3	2	0	3	0	0	0	1.29159e-05	0	8.15036e-05	8.25141e-05	0	2.79665e-05	2.8038e-05	0	3.05254e-05	0	0	0	0.036	0	0.062	0.081	0	0.103	0.077	0	0.06
571	VALID	O08663	Metap2	Methionine aminopeptidase 2	CONCLUSIVE	FALSE	6	0	2	1	1	0	0	1	0	0	0	0	1	0	1.61444e-05	1.01109e-05	1.4375e-05	0	0	1.83671e-05	0	0	0	0	1.13246e-05	0	0.094	0.048	0.048	0	0	0.048	0	0	0	0	0.027
572	VALID	O70378	Emc8	ER membrane protein complex subunit 8	CONCLUSIVE	FALSE	114	9	2	27	10	0	5	12	4	17	11	2	15	0.000630333	3.72803e-05	0.000630392	0.000331945	0	0.000209468	0.000508956	0.000202181	0.000407294	0.000396325	7.53995e-05	0.000392258	0.237	0.082	0.343	0.401	0	0.193	0.217	0.121	0.391	0.174	0.082	0.382
573	VALID	Q9WTP7	Ak3	GTP:AMP phosphotransferase AK3, mitochondrial	CONCLUSIVE	FALSE	103	5	6	13	11	4	4	10	3	17	7	3	20	0.000319332	0.000101987	0.00027678	0.000332968	8.34227e-05	0.00015281	0.000386762	0.000138276	0.000371409	0.000229986	0.000103135	0.000476931	0.269	0.295	0.458	0.348	0.229	0.396	0.295	0.066	0.665	0.251	0.185	0.383
574	VALID	Q7TQE6	Tmem57	Macoilin	CONCLUSIVE	TRUE	10	0	0	2	0	0	1	2	0	1	1	0	3	0	0	1.45573e-05	0	0	1.30602e-05	2.64443e-05	0	7.46898e-06	1.12321e-05	0	2.44571e-05	0	0	0.042	0	0	0.026	0.054	0	0.032	0.02	0	0.077
575	VALID	P35564	Canx	Calnexin	CONCLUSIVE	TRUE	1441	211	24	282	131	31	131	93	21	209	70	9	229	0.00517598	0.000156691	0.0023061	0.00152307	0.000248327	0.00192222	0.00138155	0.000371777	0.00175383	0.000883364	0.00011884	0.00209749	0.255	0.208	0.611	0.399	0.179	0.567	0.46	0.227	0.68	0.465	0.168	0.599
576	VALID	Q9CQE7	Ergic3	Endoplasmic reticulum-Golgi intermediate compartment protein 3	CONCLUSIVE	TRUE	51	0	0	8	1	0	4	9	0	7	6	1	15	0	0	0.000100951	1.79406e-05	0	9.0569e-05	0.000206307	0	9.06418e-05	0.000116837	2.03756e-05	0.000212004	0	0	0.164	0.115	0	0.12	0.138	0	0.321	0.107	0.029	0.295
577	VALID	O35658	C1qbp	Complement component 1 Q subcomponent-binding protein, mitochondrial	CONCLUSIVE	FALSE	359	50	13	56	17	40	17	28	8	55	24	10	41	0.00260749	0.000180434	0.000973555	0.000420185	0.000681186	0.000530301	0.000884266	0.000301089	0.000981176	0.000643866	0.000280714	0.000798345	0.306	0.353	0.403	0.198	0.255	0.147	0.248	0.194	0.353	0.194	0.147	0.457
578	VALID	Q69Z38	Peak1	Pseudopodium-enriched atypical kinase 1	CONCLUSIVE	FALSE	277	0	22	33	17	4	7	33	16	44	47	13	41	0	4.89263e-05	9.19246e-05	6.73264e-05	1.09147e-05	3.49878e-05	0.000166988	9.64874e-05	0.000125772	0.000202035	5.84727e-05	0.000127919	0	0.117	0.142	0.134	0.036	0.062	0.194	0.116	0.278	0.205	0.082	0.202
579	VALID	Q9EQI8	Mrpl46	39S ribosomal protein L46, mitochondrial	CONCLUSIVE	FALSE	66	17	4	14	1	1	6	1	0	19	0	0	3	0.000870884	5.45372e-05	0.000239089	2.42801e-05	1.67288e-05	0.000183858	3.1023e-05	0	0.000332963	0	0	5.73834e-05	0.297	0.11	0.371	0.071	0.071	0.124	0.071	0	0.3	0	0	0.102
580	VALID	Q9D0K1	Pex13	Peroxisomal membrane protein PEX13	CONCLUSIVE	TRUE	11	0	0	0	0	0	0	2	0	0	2	0	7	0	0	0	0	0	0	4.33555e-05	0	0	3.68302e-05	0	9.35609e-05	0	0	0	0	0	0	0.084	0	0	0.059	0	0.084
581	VALID	Q8K0D5	Gfm1	Elongation factor G, mitochondrial	CONCLUSIVE	FALSE	110	19	4	33	9	0	5	2	0	17	0	0	21	0.000366785	2.05513e-05	0.000212369	8.23453e-05	0	5.77363e-05	2.33808e-05	0	0.000112263	0	0	0.000151367	0.069	0.105	0.321	0.104	0	0.08	0.029	0	0.277	0	0	0.282
582	VALID	P97452	Bop1	Ribosome biogenesis protein BOP1	CONCLUSIVE	FALSE	130	20	45	1	4	26	0	11	9	0	7	7	0	0.000396111	0.000237203	6.60247e-06	3.75479e-05	0.000168156	0	0.000131932	0.000128642	0	7.13208e-05	7.4627e-05	0	0.172	0.398	0.042	0.071	0.212	0	0.154	0.128	0	0.097	0.127	0
583	VALID	O55023	Impa1	Inositol monophosphatase 1	CONCLUSIVE	FALSE	5	0	0	0	0	0	1	1	0	1	1	0	1	0	0	0	0	0	3.13068e-05	3.16949e-05	0	1.7904e-05	2.69246e-05	0	1.95421e-05	0	0	0	0	0	0.043	0.069	0	0.069	0.047	0	0.058
584	VALID	Q9R1Q6	Tmem176b	Transmembrane protein 176B	CONCLUSIVE	TRUE	5	0	0	0	0	0	1	1	0	1	1	0	1	0	0	0	0	0	3.29733e-05	3.33821e-05	0	1.8857e-05	2.83578e-05	0	2.05824e-05	0	0	0	0	0	0.053	0.049	0	0.049	0.049	0	0.049
585	VALID	P70168	Kpnb1	Importin subunit beta-1	CONCLUSIVE	FALSE	193	0	28	18	3	3	10	34	26	15	28	14	14	0	0.000123331	9.93084e-05	2.35317e-05	1.62131e-05	9.89953e-05	0.000340757	0.000310541	8.49212e-05	0.000238387	0.000124719	8.65118e-05	0	0.211	0.168	0.038	0.07	0.066	0.122	0.122	0.194	0.118	0.128	0.086
586	VALID	Q03265	Atp5a1	ATP synthase subunit alpha, mitochondrial	CONCLUSIVE	FALSE	3154	380	27	572	379	83	121	95	56	585	123	199	534	0.00996222	0.00018839	0.00499906	0.00470923	0.000710564	0.00189749	0.00150823	0.00105953	0.00524638	0.00165886	0.00280826	0.00522718	0.389	0.273	0.526	0.418	0.481	0.425	0.389	0.32	0.671	0.376	0.347	0.703
587	VALID	Q8VDP3	Mical1	[F-actin]-monooxygenase MICAL1	CONCLUSIVE	FALSE	6	0	0	0	0	0	0	0	0	3	2	0	1	0	0	0	0	0	0	0	0	1.41968e-05	1.4233e-05	0	5.16524e-06	0	0	0	0	0	0	0	0	0.034	0.033	0	0.015
588	VALID	Q9D1D4	Tmed10	Transmembrane emp24 domain-containing protein 10	CONCLUSIVE	TRUE	683	54	15	112	65	17	47	53	24	51	43	15	187	0.00357476	0.000264281	0.00247168	0.00203941	0.000367498	0.00186111	0.00212472	0.00114661	0.00115493	0.00146438	0.000534511	0.0046222	0.365	0.365	0.406	0.406	0.233	0.425	0.406	0.379	0.406	0.384	0.329	0.507
589	VALID	P97333	Nrp1	Neuropilin-1	CONCLUSIVE	TRUE	121	3	2	37	0	0	4	13	1	18	22	1	20	4.71213e-05	8.3608e-06	0.000193739	0	0	3.75817e-05	0.000123655	1.13357e-05	9.67164e-05	0.000177767	8.45488e-06	0.000117295	0.027	0.044	0.254	0	0	0.078	0.083	0.025	0.224	0.141	0.025	0.167
590	VALID	Q8CB44	Gramd4	GRAM domain-containing protein 4	CONCLUSIVE	TRUE	14	1	0	3	1	0	0	2	0	2	2	0	3	2.29031e-05	0	2.29052e-05	1.08551e-05	0	0	2.77393e-05	0	1.56695e-05	2.35643e-05	0	2.56548e-05	0.036	0	0.051	0.016	0	0	0.052	0	0.038	0.03	0	0.047
591	VALID	P29533	Vcam1	Vascular cell adhesion protein 1	CONCLUSIVE	TRUE	386	36	7	78	8	3	40	46	11	53	35	2	67	0.000706246	3.65488e-05	0.000510114	7.43844e-05	1.92188e-05	0.00046939	0.000546491	0.000155739	0.000355681	0.000353226	2.112e-05	0.000490774	0.23	0.165	0.36	0.169	0.02	0.38	0.315	0.097	0.383	0.264	0.047	0.386
592	VALID	Q9CQN1	Trap1	Heat shock protein 75 kDa, mitochondrial	CONCLUSIVE	FALSE	248	25	15	58	20	3	13	15	2	37	15	0	45	0.000513373	8.19796e-05	0.000397046	0.000194653	2.01172e-05	0.000159682	0.000186533	2.96398e-05	0.000259912	0.000158459	0	0.000345032	0.11	0.105	0.333	0.265	0.074	0.221	0.16	0.042	0.334	0.146	0	0.334
593	VALID	P02469	Lamb1	Laminin subunit beta-1	CONCLUSIVE	FALSE	301	14	8	24	12	9	27	45	12	57	33	7	53	0.000113643	1.72834e-05	6.49452e-05	4.61675e-05	2.38568e-05	0.000131099	0.000221208	7.02991e-05	0.000158279	0.000137804	3.05862e-05	0.000160637	0.032	0.073	0.126	0.086	0.055	0.136	0.179	0.065	0.269	0.162	0.032	0.228
594	VALID	O35129	Phb2	Prohibitin-2	CONCLUSIVE	FALSE	436	49	9	52	47	5	36	24	12	84	34	4	80	0.00237587	0.000116142	0.000840523	0.0010801	7.91679e-05	0.00104412	0.000704709	0.000419914	0.00139328	0.00084808	0.000104399	0.00144834	0.334	0.204	0.438	0.331	0.124	0.458	0.224	0.184	0.622	0.348	0.151	0.418
595	VALID	Q9WU42	Ncor2	Nuclear receptor corepressor 2	CONCLUSIVE	FALSE	118	8	38	5	7	6	0	13	11	1	16	13	0	4.6918e-05	5.93136e-05	9.7755e-06	1.94574e-05	1.14909e-05	0	4.61705e-05	4.6558e-05	2.00623e-06	4.82726e-05	4.10397e-05	0	0.017	0.146	0.024	0.044	0.037	0	0.056	0.054	0.007	0.069	0.065	0
596	VALID	Q6ZWV3	Rpl10	60S ribosomal protein L10	CONCLUSIVE	FALSE	393	29	27	59	62	70	22	15	3	33	12	40	21	0.00196464	0.000486821	0.00133246	0.00199074	0.00154858	0.000891513	0.000615385	0.000146676	0.000764767	0.000418212	0.00145866	0.000531199	0.383	0.481	0.369	0.491	0.397	0.407	0.271	0.234	0.421	0.28	0.318	0.285
597	VALID	P38647	Hspa9	Stress-70 protein, mitochondrial	CONCLUSIVE	FALSE	2983	358	57	940	369	162	187	69	35	366	74	31	335	0.00764383	0.00032391	0.00669076	0.00373416	0.00112952	0.00238831	0.000892173	0.000539323	0.00267326	0.000812814	0.000356288	0.00267071	0.49	0.451	0.663	0.477	0.342	0.467	0.364	0.265	0.652	0.34	0.267	0.566
598	VALID	Q9D0L7	Armc10	Armadillo repeat-containing protein 10	CONCLUSIVE	TRUE	48	9	0	14	2	0	2	3	1	4	4	0	9	0.000426402	0	0.000221118	4.49102e-05	0	5.66796e-05	8.60735e-05	3.41923e-05	6.48288e-05	9.74917e-05	0	0.000159211	0.069	0	0.173	0.082	0	0.062	0.056	0.052	0.124	0.088	0	0.203
599	VALID	O09005	Degs1	Sphingolipid delta(4)-desaturase DES1	CONCLUSIVE	TRUE	66	5	1	13	5	0	3	11	3	10	4	0	11	0.000224422	1.19458e-05	0.000194517	0.000106366	0	8.05448e-05	0.000298992	9.71782e-05	0.000153542	9.23605e-05	0	0.000184349	0.105	0.05	0.161	0.195	0	0.087	0.158	0.05	0.161	0.102	0	0.161
600	VALID	P19157	Gstp1	Glutathione S-transferase P 1	CONCLUSIVE	FALSE	24	0	0	1	1	1	7	4	1	2	3	0	4	0	0	2.30143e-05	3.27203e-05	2.2544e-05	0.000289066	0.000167229	4.98231e-05	4.72324e-05	0.000106544	0	0.000103108	0	0	0.086	0.057	0.095	0.243	0.138	0.052	0.086	0.052	0	0.086
601	VALID	Q9QZ23	Nfu1	NFU1 iron-sulfur cluster scaffold homolog, mitochondrial	CONCLUSIVE	FALSE	67	7	4	14	7	2	0	4	0	10	2	2	15	0.000397975	6.05256e-05	0.000265342	0.000188623	3.71313e-05	0	0.000137718	0	0.000194486	5.8495e-05	6.12067e-05	0.000318422	0.09	0.153	0.322	0.196	0.114	0	0.247	0	0.365	0.149	0.11	0.337
602	VALID	P18052	Ptpra	Receptor-type tyrosine-protein phosphatase alpha	CONCLUSIVE	TRUE	61	0	0	6	0	0	3	9	0	16	10	0	17	0	0	3.49795e-05	0	0	3.13823e-05	9.53142e-05	0	9.57182e-05	8.99652e-05	0	0.000111006	0	0	0.078	0	0	0.048	0.087	0	0.179	0.107	0	0.101
603	VALID	O54890	Itgb3	Integrin beta-3	CONCLUSIVE	TRUE	40	3	1	11	1	0	3	5	0	4	4	0	8	5.52642e-05	4.90281e-06	6.75516e-05	8.73095e-06	0	3.30571e-05	5.57782e-05	0	2.52066e-05	3.79065e-05	0	5.50258e-05	0.033	0.014	0.151	0.033	0	0.067	0.062	0	0.069	0.078	0	0.072
604	VALID	Q99KF1	Tmed9	Transmembrane emp24 domain-containing protein 9	CONCLUSIVE	TRUE	264	13	14	57	16	3	17	21	2	64	20	2	35	0.000801998	0.000229869	0.00117226	0.00046783	6.04371e-05	0.000627335	0.000784551	8.90456e-05	0.00135065	0.000634733	6.64158e-05	0.000806216	0.187	0.221	0.302	0.2	0.119	0.277	0.302	0.085	0.489	0.277	0.119	0.451
605	VALID	Q9WV27	Atp1a4	Sodium/potassium-transporting ATPase subunit alpha-4	CONCLUSIVE	TRUE	178	12	6	23	10	2	12	14	4	21	18	3	53	0.000168577	2.24332e-05	0.000107712	6.6582e-05	9.17488e-06	0.000100837	0.000119102	4.05537e-05	0.000100918	0.000130083	2.26856e-05	0.000278002	0.051	0.061	0.089	0.047	0.03	0.1	0.065	0.03	0.053	0.074	0.038	0.083
606	VALID	Q9CQZ5	Ndufa6	NADH dehydrogenase [ubiquinone] 1 alpha subcomplex subunit 6	CONCLUSIVE	FALSE	23	0	0	1	2	0	2	4	0	7	3	0	4	0	0	3.68932e-05	0.000104905	0	0.000132397	0.000268076	0	0.000265006	0.000170797	0	0.000165288	0	0	0.13	0.084	0	0.084	0.145	0	0.145	0.084	0	0.191
607	VALID	Q62093	Srsf2	Serine/arginine-rich splicing factor 2	CONCLUSIVE	FALSE	80	0	17	0	1	4	0	15	22	0	10	7	4	0	0.000296808	0	3.10917e-05	8.56876e-05	0	0.000595893	0.00104155	0	0.000337471	0.000247181	9.79759e-05	0	0.186	0	0.077	0.113	0	0.149	0.149	0	0.163	0.14	0.077
608	VALID	Q9ER38	Tor3a	Torsin-3A	CONCLUSIVE	FALSE	79	0	4	5	5	4	4	13	7	18	12	0	7	0	4.00884e-05	6.27663e-05	8.92371e-05	4.91869e-05	9.00986e-05	0.00029645	0.000190234	0.000231868	0.000232461	0	9.84212e-05	0	0.042	0.161	0.086	0.075	0.104	0.114	0.081	0.127	0.114	0	0.114
609	VALID	Q921M7	Fam49b	Protein FAM49B	CONCLUSIVE	FALSE	28	0	1	6	0	0	4	5	0	5	4	0	3	0	1.1909e-05	8.95001e-05	0	0	0.000107062	0.000135486	0	7.6534e-05	9.20755e-05	0	5.01219e-05	0	0.04	0.123	0	0	0.173	0.108	0	0.188	0.127	0	0.151
610	VALID	P55288	Cdh11	Cadherin-11	CONCLUSIVE	TRUE	369	18	13	53	8	0	17	50	9	73	41	16	71	0.000327836	6.30158e-05	0.000321796	6.90579e-05	0	0.000185206	0.000551476	0.000118299	0.000454819	0.000384149	0.000156861	0.000482833	0.147	0.209	0.305	0.079	0	0.178	0.304	0.109	0.403	0.3	0.204	0.398
611	VALID	P47758	Srprb	Signal recognition particle receptor subunit beta	CONCLUSIVE	TRUE	157	24	2	52	9	1	11	9	1	23	4	0	21	0.00129347	2.86878e-05	0.000934262	0.000229893	1.75994e-05	0.000354617	0.000293738	3.88954e-05	0.000424038	0.000110901	0	0.000422589	0.286	0.078	0.349	0.204	0.071	0.204	0.249	0.059	0.335	0.178	0	0.335
612	VALID	Q9DB20	Atp5o	ATP synthase subunit O, mitochondrial	CONCLUSIVE	FALSE	85	9	1	11	11	5	13	2	4	11	7	2	9	0.000612577	1.81151e-05	0.000249592	0.000354854	0.000111132	0.000529276	8.24366e-05	0.000196486	0.000256119	0.000245102	7.32756e-05	0.000228725	0.178	0.066	0.263	0.127	0.117	0.254	0.089	0.103	0.347	0.216	0.089	0.268
613	VALID	Q9DCS9	Ndufb10	NADH dehydrogenase [ubiquinone] 1 beta subcomplex subunit 10	CONCLUSIVE	FALSE	139	17	0	31	4	0	3	9	1	35	10	2	27	0.00140034	0	0.000851268	0.000156165	0	0.000147818	0.000448952	5.94481e-05	0.000986244	0.000423757	8.86801e-05	0.000830429	0.267	0	0.398	0.091	0	0.068	0.375	0.062	0.58	0.386	0.062	0.403
614	VALID	Q9D938	Tmem160	Transmembrane protein 160	CONCLUSIVE	TRUE	10	0	0	0	2	0	1	0	0	3	3	0	1	0	0	0	7.30985e-05	0	4.61276e-05	0	0	7.91394e-05	0.000119012	0	2.87934e-05	0	0	0	0.053	0	0.053	0	0	0.122	0.053	0	0.069
615	VALID	Q921H8	Acaa1a	3-ketoacyl-CoA thiolase A, peroxisomal	CONCLUSIVE	FALSE	216	26	2	27	9	1	16	24	7	42	9	6	47	0.000889007	1.82005e-05	0.000307762	0.000145852	1.11657e-05	0.000327245	0.000496953	0.000172736	0.000491261	0.000158309	0.000110432	0.000600044	0.17	0.118	0.46	0.226	0.057	0.278	0.382	0.123	0.58	0.165	0.097	0.514
616	VALID	Q9Z2U1	Psma5	Proteasome subunit alpha type-5	CONCLUSIVE	FALSE	70	1	14	4	1	1	3	12	9	3	8	8	6	6.01562e-05	0.000224146	8.02159e-05	2.85114e-05	1.96441e-05	0.00010795	0.000437153	0.000390729	6.17353e-05	0.000247572	0.000259049	0.000134768	0.05	0.328	0.199	0.058	0.058	0.224	0.212	0.332	0.199	0.29	0.266	0.282
617	VALID	Q9CQJ1	Higd2a	HIG1 domain family member 2A	CONCLUSIVE	TRUE	40	7	0	16	0	0	0	0	0	13	2	0	2	0.000957392	0	0.000729511	0	0	0	0	0	0.000608228	0.000140719	0	0.000102135	0.226	0	0.226	0	0	0	0	0	0.434	0.208	0	0.264
618	VALID	Q9CQ54	Ndufc2	NADH dehydrogenase [ubiquinone] 1 subunit C2	CONCLUSIVE	TRUE	79	10	1	19	5	1	5	5	0	12	6	1	14	0.00120814	3.21542e-05	0.000765226	0.000286302	3.9452e-05	0.000361333	0.000365812	0	0.00049594	0.000372906	6.50321e-05	0.000631536	0.275	0.108	0.417	0.192	0.108	0.192	0.183	0	0.425	0.117	0.108	0.417
619	VALID	P63024	Vamp3	Vesicle-associated membrane protein 3	CONCLUSIVE	TRUE	128	9	6	24	10	1	5	17	2	16	12	7	19	0.00126679	0.000224767	0.00112614	0.000667112	4.59635e-05	0.00042097	0.00144904	0.000203162	0.000770392	0.000868906	0.000530359	0.000998545	0.282	0.398	0.427	0.427	0.233	0.398	0.398	0.155	0.427	0.398	0.398	0.398
620	VALID	Q8BP71	Rbfox2	RNA binding protein fox-1 homolog 2	CONCLUSIVE	FALSE	89	4	14	0	3	7	1	19	19	1	9	11	1	0.000129155	0.00012031	0	4.59104e-05	7.38077e-05	1.9314e-05	0.000371515	0.000442749	1.10454e-05	0.000149494	0.000191186	1.20561e-05	0.114	0.356	0	0.087	0.238	0.02	0.292	0.314	0.053	0.2	0.31	0.02
621	VALID	Q9Z0P4	Palm	Paralemmin-1	CONCLUSIVE	FALSE	128	10	5	15	5	0	14	13	3	21	15	0	27	0.000378529	5.03722e-05	0.000189282	8.97031e-05	0	0.000316992	0.000297999	8.19545e-05	0.000271925	0.000292093	0	0.000381607	0.175	0.128	0.371	0.326	0	0.473	0.452	0.123	0.501	0.449	0	0.439
622	VALID	O88696	Clpp	ATP-dependent Clp protease proteolytic subunit, mitochondrial	CONCLUSIVE	FALSE	78	5	4	10	11	2	6	6	4	8	7	1	14	0.000266501	5.67428e-05	0.000177684	0.000277882	3.48106e-05	0.000191294	0.000193665	0.000153866	0.000145865	0.000191937	2.86906e-05	0.000278619	0.162	0.162	0.265	0.224	0.121	0.162	0.176	0.121	0.154	0.224	0.066	0.21
623	VALID	O08553	Dpysl2	Dihydropyrimidinase-related protein 2	CONCLUSIVE	FALSE	215	1	9	16	3	2	17	39	17	38	38	7	28	2.53455e-05	6.07108e-05	0.000135189	3.60381e-05	1.65533e-05	0.000257734	0.000598602	0.000310959	0.000329471	0.000495469	9.55017e-05	0.00026498	0.047	0.161	0.278	0.091	0.054	0.259	0.434	0.233	0.407	0.388	0.126	0.339
624	VALID	P10810	Cd14	Monocyte differentiation antigen CD14	CONCLUSIVE	FALSE	18	0	0	0	0	0	1	3	0	6	3	0	5	0	0	0	0	0	2.36939e-05	7.19631e-05	0	8.13016e-05	6.11321e-05	0	7.39504e-05	0	0	0	0	0	0.052	0.115	0	0.205	0.052	0	0.134
625	VALID	P0CW02	Ly6c1	Lymphocyte antigen 6C1	CONCLUSIVE	FALSE	57	8	7	21	5	0	9	4	0	0	1	0	2	0.000885353	0.00020618	0.000774757	0.000262262	0	0.000595785	0.000268076	0	0	5.69322e-05	0	8.26438e-05	0.153	0.145	0.153	0.153	0	0.466	0.145	0	0	0.145	0	0.145
626	VALID	Q80WJ7	Mtdh	Protein LYRIC	CONCLUSIVE	TRUE	238	17	14	19	24	2	17	20	4	39	18	5	59	0.000425665	9.32973e-05	0.000158596	0.000284819	1.63532e-05	0.000254618	0.000303264	7.22823e-05	0.000334053	0.000231858	6.73908e-05	0.000551601	0.309	0.268	0.244	0.276	0.085	0.212	0.238	0.06	0.29	0.223	0.124	0.345
627	VALID	Q9DCV4	Rmdn1	Regulator of microtubule dynamics protein 1	CONCLUSIVE	FALSE	7	0	0	0	2	0	0	0	0	0	1	0	4	0	0	0	4.50574e-05	0	0	0	0	0	2.44528e-05	0	7.09923e-05	0	0	0	0.075	0	0	0	0	0	0.072	0	0.102
628	VALID	Q9WUQ2	Preb	Prolactin regulatory element-binding protein	CONCLUSIVE	TRUE	132	6	0	11	6	0	18	18	0	27	18	0	28	0.000208599	0	0.000127489	9.8867e-05	0	0.00037433	0.000378971	0	0.000321112	0.000321933	0	0.000363474	0.185	0	0.211	0.204	0	0.326	0.3	0	0.319	0.355	0	0.314
629	VALID	P61022	Chp1	Calcineurin B homologous protein 1	CONCLUSIVE	FALSE	29	0	2	2	3	0	4	4	2	5	4	0	3	0	3.95744e-05	4.95693e-05	0.000105712	0	0.000177887	0.000180092	0.000107311	0.000127164	0.000152987	0	8.32795e-05	0	0.103	0.159	0.103	0	0.169	0.103	0.103	0.251	0.169	0	0.159
630	VALID	Q9DB25	Alg5	Dolichyl-phosphate beta-glucosyltransferase	CONCLUSIVE	TRUE	126	3	2	15	4	0	14	18	1	26	18	1	24	0.000134238	2.3818e-05	0.00022375	8.48303e-05	0	0.000374715	0.00048775	3.22928e-05	0.000397977	0.00041434	2.4086e-05	0.000400975	0.108	0.105	0.235	0.114	0	0.228	0.265	0.059	0.238	0.265	0.068	0.235
631	VALID	Q3UV17	Krt76	Keratin, type II cytoskeletal 2 oral	CONCLUSIVE	FALSE	215	11	8	8	29	21	17	22	14	1	28	43	13	0.000268475	5.19664e-05	6.5091e-05	0.000335465	0.000167372	0.000248188	0.000325167	0.000246599	8.34916e-06	0.000351561	0.000564925	0.00011847	0.02	0.035	0.02	0.051	0.049	0.035	0.062	0.052	0.015	0.121	0.049	0.035
632	VALID	Q91ZJ5	Ugp2	UTP--glucose-1-phosphate uridylyltransferase	CONCLUSIVE	FALSE	125	0	0	0	4	0	10	22	11	28	19	5	26	0	0	0	5.41044e-05	0	0.000170708	0.000380214	0.000226558	0.000273353	0.000278945	7.68096e-05	0.000277052	0	0	0	0.138	0	0.12	0.154	0.091	0.268	0.201	0.134	0.364
633	VALID	Q6ZPK0	Phf21a	PHD finger protein 21A	CONCLUSIVE	FALSE	17	0	5	0	0	1	0	5	4	0	1	1	0	0	2.92755e-05	0	0	7.18397e-06	0	6.66123e-05	6.35075e-05	0	1.13173e-05	1.1842e-05	0	0	0.137	0	0	0.023	0	0.097	0.091	0	0.023	0.023	0
634	VALID	O88291	Znf326	DBIRD complex subunit ZNF326	CONCLUSIVE	FALSE	86	0	13	0	3	7	0	13	19	0	18	12	1	0	8.64838e-05	0	3.5541e-05	5.71374e-05	0	0.000196782	0.000342749	0	0.000231459	0.000161459	9.33305e-06	0	0.181	0	0.066	0.15	0	0.164	0.191	0	0.217	0.153	0.04
635	VALID	O35639	Anxa3	Annexin A3	CONCLUSIVE	FALSE	43	0	0	4	2	0	2	5	2	7	8	0	13	0	0	5.98515e-05	4.25465e-05	0	5.36965e-05	0.000135906	6.47855e-05	0.000107479	0.000184721	0	0.000217867	0	0	0.164	0.059	0	0.087	0.195	0.05	0.285	0.17	0	0.35
636	VALID	P35822	Ptprk	Receptor-type tyrosine-protein phosphatase kappa	CONCLUSIVE	TRUE	28	0	0	2	0	0	4	5	0	3	6	0	8	0	0	6.63419e-06	0	0	2.38078e-05	3.01287e-05	0	1.02115e-05	3.07129e-05	0	2.97223e-05	0	0	0.022	0	0	0.036	0.036	0	0.032	0.036	0	0.062
637	VALID	O35465	Fkbp8	Peptidyl-prolyl cis-trans isomerase FKBP8	CONCLUSIVE	TRUE	205	13	3	36	20	2	20	21	3	33	21	0	33	0.00046883	2.87948e-05	0.000432807	0.000341854	2.35534e-05	0.000431442	0.00045863	7.8081e-05	0.000407115	0.000389603	0	0.000444364	0.201	0.109	0.55	0.341	0.095	0.48	0.244	0.077	0.52	0.301	0	0.55
638	VALID	Q61335	Bcap31	B-cell receptor-associated protein 31	CONCLUSIVE	TRUE	378	43	1	35	16	3	46	24	12	51	36	5	106	0.00254449	1.5749e-05	0.00069043	0.000448735	5.79703e-05	0.00162821	0.000860032	0.000512467	0.00103236	0.00109589	0.000159262	0.00234202	0.322	0.09	0.278	0.282	0.171	0.331	0.22	0.22	0.335	0.371	0.18	0.298
639	VALID	Q61398	Pcolce	Procollagen C-endopeptidase enhancer 1	CONCLUSIVE	FALSE	223	44	44	56	11	19	31	1	1	7	3	0	6	0.00136303	0.000362766	0.000578309	0.000161504	0.000192202	0.000574426	1.87596e-05	2.23565e-05	7.41791e-05	4.78084e-05	0	6.93996e-05	0.342	0.566	0.425	0.276	0.318	0.436	0.019	0.062	0.271	0.118	0	0.169
640	VALID	Q3V3R1	Mthfd1l	Monofunctional C1-tetrahydrofolate synthase, mitochondrial	CONCLUSIVE	FALSE	475	65	49	137	43	16	23	14	7	50	16	5	50	0.000964532	0.000193518	0.000677709	0.00030242	7.7531e-05	0.000204151	0.000125806	7.49642e-05	0.000253808	0.000122139	3.99378e-05	0.00027703	0.195	0.383	0.516	0.254	0.07	0.27	0.132	0.048	0.392	0.108	0.052	0.358
641	VALID	Q8R0X7	Sgpl1	Sphingosine-1-phosphate lyase 1	CONCLUSIVE	TRUE	251	6	2	30	19	2	13	32	2	63	26	2	54	0.000153144	1.35863e-05	0.000255264	0.000229848	1.66699e-05	0.000198479	0.00049462	3.6841e-05	0.000550074	0.000341393	2.74784e-05	0.000514632	0.121	0.023	0.194	0.222	0.07	0.204	0.271	0.055	0.335	0.273	0.055	0.254
642	VALID	Q8CIV2	Tmem259	Membralin	CONCLUSIVE	TRUE	27	12	0	3	1	2	5	0	0	2	1	0	1	0.000303087	0	2.52596e-05	1.19708e-05	1.64956e-05	7.55399e-05	0	0	1.72801e-05	1.29932e-05	0	9.4306e-06	0.049	0	0.031	0.049	0.049	0.08	0	0	0.031	0.049	0	0.031
643	VALID	Q9EP72	Emc7	ER membrane protein complex subunit 7	CONCLUSIVE	TRUE	119	7	0	15	14	0	9	13	0	29	10	0	22	0.000421094	0	0.00030081	0.00039916	0	0.00032385	0.000473583	0	0.000596774	0.000309465	0	0.000494148	0.162	0	0.336	0.427	0	0.369	0.32	0	0.427	0.365	0	0.568
644	VALID	Q00PI9	Hnrnpul2	Heterogeneous nuclear ribonucleoprotein U-like protein 2	CONCLUSIVE	FALSE	328	38	72	0	9	24	1	37	56	3	38	47	3	0.000739478	0.000372903	0	8.30085e-05	0.000152512	1.16402e-05	0.000436029	0.00078647	1.99707e-05	0.000380414	0.000492324	2.1798e-05	0.156	0.34	0	0.113	0.211	0.012	0.251	0.314	0.044	0.23	0.252	0.038
645	VALID	Q5Y5T1	Zdhhc20	Probable palmitoyltransferase ZDHHC20	CONCLUSIVE	TRUE	11	2	1	0	1	0	4	1	0	2	0	0	0	7.63034e-05	1.0154e-05	0	1.80823e-05	0	9.12841e-05	2.31039e-05	0	2.61021e-05	0	0	0	0.045	0.045	0	0.045	0	0.095	0.05	0	0.045	0	0	0
646	VALID	Q922Q9	Chid1	Chitinase domain-containing protein 1	CONCLUSIVE	FALSE	25	3	3	0	3	0	0	0	3	4	2	2	5	0.000110669	2.94543e-05	0	5.24524e-05	0	0	0	7.98691e-05	5.04774e-05	3.79548e-05	3.97143e-05	6.88698e-05	0.043	0.089	0	0.043	0	0	0	0.071	0.132	0.043	0.051	0.137
647	VALID	Q61495,Q7TSF1	Dsg1a | Dsg1b	Desmoglein-1-alpha | Desmoglein-1-beta	INDISTINGUISHABLE	TRUE	16	0	1	1	0	1	0	3	2	0	4	4	0	0	3.64527e-06	4.56591e-06	0	4.4726e-06	0	2.48829e-05	1.97693e-05	0	2.81838e-05	2.94903e-05	0	0	1.5%,1.5%	1.5%,1.5%	0	1.5%,1.5%	0	1.5%,1.5%	2.6%,2.5%	0	1.5%,1.5%	2.6%,2.5%	0
648	VALID	Q61235	Sntb2	Beta-2-syntrophin	CONCLUSIVE	FALSE	119	0	6	7	5	3	17	16	7	13	21	6	18	0	4.45213e-05	6.50597e-05	6.60698e-05	2.73129e-05	0.000283507	0.000270138	0.000140846	0.000123985	0.000301193	9.00445e-05	0.000187379	0	0.15	0.125	0.085	0.079	0.219	0.192	0.117	0.175	0.231	0.09	0.217
649	VALID	O70252	Hmox2	Heme oxygenase 2	CONCLUSIVE	FALSE	93	9	1	12	9	0	7	9	0	21	10	0	15	0.000414219	1.22492e-05	0.000184115	0.000196322	0	0.000192711	0.000250843	0	0.000330627	0.000236766	0	0.00025777	0.143	0.06	0.162	0.267	0	0.2	0.21	0	0.321	0.238	0	0.27
650	VALID	P62996	Tra2b	Transformer-2 protein homolog beta	CONCLUSIVE	FALSE	184	7	58	0	2	4	0	33	33	0	27	20	0	0.000352374	0.000777061	0	4.77171e-05	6.57533e-05	0	0.00100598	0.00119887	0	0.000699198	0.000541934	0	0.059	0.306	0	0.031	0.049	0	0.247	0.253	0	0.247	0.295	0
651	VALID	Q6GQT9	Nomo1	Nodal modulator 1	CONCLUSIVE	TRUE	519	27	4	83	26	1	28	66	4	86	64	1	129	0.000322435	1.27134e-05	0.000330428	0.00014716	3.8997e-06	0.000200013	0.000477304	3.4474e-05	0.000351325	0.000393179	6.42821e-06	0.000575205	0.096	0.047	0.292	0.199	0.008	0.183	0.215	0.054	0.402	0.249	0.013	0.38
652	VALID	Q8K3A9	Mepce	7SK snRNA methylphosphate capping enzyme	CONCLUSIVE	FALSE	8	0	3	0	0	0	0	2	0	0	1	2	0	0	1.73807e-05	0	0	0	0	2.63649e-05	0	0	1.11984e-05	2.3435e-05	0	0	0.05	0	0	0	0	0.036	0	0	0.036	0.036	0
653	VALID	P20108	Prdx3	Thioredoxin-dependent peroxide reductase, mitochondrial	CONCLUSIVE	FALSE	139	13	7	5	15	8	15	10	1	40	4	0	21	0.000733344	0.000105096	9.40274e-05	0.000401046	0.000147369	0.000506147	0.000341615	4.07115e-05	0.000771891	0.00011608	0	0.000442321	0.323	0.163	0.082	0.315	0.163	0.268	0.128	0.043	0.436	0.089	0	0.331
654	VALID	Q60847	Col12a1	Collagen alpha-1(XII) chain	CONCLUSIVE	FALSE	2528	138	134	286	421	303	285	174	113	207	161	50	256	0.000641242	0.000165718	0.000443026	0.000927179	0.000459767	0.000792153	0.000489626	0.000378943	0.000329037	0.000384858	0.000125062	0.000444157	0.157	0.304	0.346	0.438	0.42	0.42	0.261	0.196	0.333	0.257	0.148	0.325
655	VALID	Q9DAT2	Mrgbp	MRG/MORF4L-binding protein	CONCLUSIVE	FALSE	18	0	5	0	0	1	0	4	4	0	4	0	0	0	9.45713e-05	0	0	2.32071e-05	0	0.000172147	0.000205154	0	0.000146238	0	0	0	0.275	0	0	0.074	0	0.064	0.137	0	0.137	0	0
656	VALID	Q91VI7	Rnh1	Ribonuclease inhibitor	CONCLUSIVE	FALSE	30	0	0	8	0	0	7	6	0	1	4	0	4	0	0	8.47896e-05	0	0	0.000133123	0.00011552	0	1.08759e-05	6.54221e-05	0	4.74839e-05	0	0	0.276	0	0	0.226	0.195	0	0.033	0.123	0	0.116
657	VALID	Q9R0L6	Pcm1	Pericentriolar material 1 protein	CONCLUSIVE	FALSE	11	0	1	4	2	0	1	1	0	1	1	0	0	0	1.90544e-06	9.54668e-06	6.78643e-06	0	4.28246e-06	4.33555e-06	0	2.44909e-06	3.68302e-06	0	0	0	0.007	0.019	0.014	0	0.014	0.014	0	0.008	0.014	0	0
658	VALID	Q8VBZ0	Dhrsx	Dehydrogenase/reductase SDR family member on chromosome X homolog	CONCLUSIVE	FALSE	25	2	0	3	2	0	1	0	0	6	5	0	6	8.65532e-05	0	4.32807e-05	4.10224e-05	0	2.58865e-05	0	0	8.88251e-05	0.000111315	0	9.69522e-05	0.024	0	0.134	0.09	0	0.066	0	0	0.134	0.063	0	0.128
659	VALID	P24270	Cat	Catalase	CONCLUSIVE	FALSE	355	38	2	51	11	3	36	24	10	69	29	19	63	0.00104537	1.46433e-05	0.00046771	0.000143423	2.69501e-05	0.000592394	0.000399825	0.000198536	0.000649333	0.000410409	0.000281353	0.000647115	0.197	0.04	0.408	0.279	0.055	0.505	0.309	0.188	0.55	0.321	0.245	0.457
660	VALID	O08715	Akap1	A-kinase anchor protein 1, mitochondrial	CONCLUSIVE	FALSE	53	9	1	17	0	0	1	2	0	8	1	0	14	0.000152251	4.50234e-06	9.58706e-05	0	0	1.0119e-05	2.04889e-05	0	4.62955e-05	8.70258e-06	0	8.84298e-05	0.057	0.013	0.194	0	0	0.022	0.048	0	0.119	0.018	0	0.166
661	VALID	Q8K3J5	Znf131	Zinc finger protein 131	CONCLUSIVE	FALSE	12	0	4	0	0	0	0	2	3	0	3	0	0	0	2.49338e-05	0	0	0	0	2.83667e-05	5.07085e-05	0	3.61459e-05	0	0	0	0.036	0	0	0	0	0.036	0.06	0	0.036	0	0
662	VALID	P50396	Gdi1	Rab GDP dissociation inhibitor alpha	CONCLUSIVE	FALSE	24	0	0	0	0	0	6	4	0	6	5	0	3	0	0	0	0	0	0.000116402	7.85637e-05	0	6.65691e-05	8.34241e-05	0	3.633e-05	0	0	0	0	0	0.136	0.076	0	0.145	0.094	0	0.112
663	VALID	P62305	Snrpe	Small nuclear ribonucleoprotein E	CONCLUSIVE	FALSE	134	12	41	0	27	21	0	10	6	2	5	5	5	0.001891	0.00171955	0	0.00201656	0.00108064	0	0.000954293	0.00068236	0.000107813	0.000405332	0.000424122	0.000294194	0.174	0.565	0	0.446	0.446	0	0.174	0.174	0.13	0.174	0.174	0.174
664	VALID	Q8K1M6	Dnm1l	Dynamin-1-like protein	CONCLUSIVE	FALSE	18	0	0	3	5	1	4	0	0	2	2	0	1	0	0	1.95405e-05	4.63023e-05	6.38038e-06	4.67492e-05	0	0	1.33677e-05	2.01027e-05	0	7.29537e-06	0	0	0.054	0.055	0.018	0.038	0	0	0.02	0.02	0	0.013
665	VALID	P62192	Psmc1	26S proteasome regulatory subunit 4	CONCLUSIVE	FALSE	128	0	25	9	7	0	7	17	16	8	16	12	11	0	0.000219233	9.8857e-05	0.000109315	0	0.000137963	0.000339208	0.000380468	9.01709e-05	0.000271204	0.000212832	0.000135329	0	0.361	0.289	0.209	0	0.159	0.243	0.266	0.216	0.207	0.245	0.241
666	VALID	Q9DBG6	Rpn2	Dolichyl-diphosphooligosaccharide--protein glycosyltransferase subunit 2	CONCLUSIVE	TRUE	663	26	8	120	132	11	59	46	14	95	42	8	102	0.000597368	4.89193e-05	0.000919114	0.00143741	8.25303e-05	0.000810851	0.000640027	0.000232139	0.000746661	0.00049642	9.89395e-05	0.000875029	0.203	0.081	0.447	0.184	0.17	0.322	0.238	0.16	0.485	0.231	0.116	0.445
667	VALID	Q9DCT5	Sdf2	Stromal cell-derived factor 2	CONCLUSIVE	FALSE	110	7	5	11	8	3	11	9	3	20	12	3	18	0.000480965	9.14338e-05	0.000251958	0.000260522	6.73115e-05	0.000452094	0.000374481	0.000148761	0.000470085	0.000424158	0.000110955	0.000461787	0.066	0.18	0.284	0.36	0.137	0.36	0.36	0.294	0.64	0.398	0.218	0.327
668	VALID	Q3V0J1	Tmem237	Transmembrane protein 237	CONCLUSIVE	TRUE	21	3	0	2	0	0	3	2	0	4	2	0	5	0.000101857	0	2.2637e-05	0	0	6.09273e-05	4.11218e-05	0	4.64581e-05	3.49326e-05	0	6.3386e-05	0.129	0	0.044	0	0	0.082	0.073	0	0.15	0.073	0	0.15
669	VALID	Q5XKN4	Jagn1	Protein jagunal homolog 1	CONCLUSIVE	TRUE	8	0	0	1	2	0	0	0	0	0	2	0	3	0	0	2.64099e-05	7.50957e-05	0	0	0	0	0	8.15094e-05	0	8.87404e-05	0	0	0.066	0.066	0	0	0	0	0	0.066	0	0.142
670	VALID	P84104	Srsf3	Serine/arginine-rich splicing factor 3	CONCLUSIVE	FALSE	240	10	29	4	30	82	1	18	20	4	22	17	3	0.000884003	0.000682297	0.000117878	0.00125694	0.00236712	5.2878e-05	0.000963603	0.00127596	0.000120961	0.00100048	0.000808936	9.90213e-05	0.213	0.378	0.213	0.274	0.439	0.128	0.232	0.348	0.213	0.402	0.299	0.159
671	VALID	P57722	Pcbp3	Poly(rC)-binding protein 3	CONCLUSIVE	FALSE	102	0	10	17	12	3	2	9	11	7	10	11	10	0	0.000104003	0.000221459	0.000222251	3.82823e-05	4.67492e-05	0.00021298	0.000310219	9.35736e-05	0.000201027	0.000231381	0.000145907	0	0.216	0.121	0.129	0.092	0.084	0.129	0.129	0.092	0.129	0.092	0.092
672	VALID	Q8BR65	Suds3	Sin3 histone deacetylase corepressor complex component SDS3	CONCLUSIVE	FALSE	25	0	5	0	1	3	0	5	3	0	3	5	0	0	5.88187e-05	0	2.0949e-05	4.3301e-05	0	0.000133834	9.56969e-05	0	6.82144e-05	0.000118961	0	0	0.189	0	0.055	0.055	0	0.055	0.104	0	0.055	0.14	0
673	VALID	Q9CQR2	Rps21	40S ribosomal protein S21	CONCLUSIVE	FALSE	144	14	9	27	10	12	6	8	6	5	7	6	34	0.00244539	0.000418392	0.00157218	0.000827862	0.000684468	0.000626891	0.000846216	0.000756351	0.000298759	0.000628998	0.000564134	0.00221744	0.422	0.325	0.458	0.446	0.458	0.458	0.325	0.301	0.277	0.446	0.277	0.458
674	VALID	Q8VE98	Cd276	CD276 antigen	CONCLUSIVE	TRUE	43	0	0	2	0	0	7	10	0	10	7	0	7	0	0	3.05887e-05	0	0	0.000192101	0.000277832	0	0.000156943	0.000165211	0	0.000119912	0	0	0.149	0	0	0.212	0.066	0	0.212	0.066	0	0.149
675	VALID	P20029	Hspa5	78 kDa glucose-regulated protein	CONCLUSIVE	FALSE	3513	370	216	594	304	157	180	202	138	406	207	311	428	0.00818951	0.00127242	0.00438291	0.0031891	0.00113477	0.00238314	0.00270757	0.00220439	0.00307407	0.00235699	0.00370534	0.00353715	0.696	0.664	0.682	0.649	0.591	0.718	0.598	0.515	0.75	0.586	0.605	0.737
676	VALID	Q9QXX4	Slc25a13	Calcium-binding mitochondrial carrier protein Aralar2	CONCLUSIVE	TRUE	37	4	0	6	0	0	1	5	0	7	5	0	9	8.57849e-05	0	4.28965e-05	0	0	1.28284e-05	6.49371e-05	0	5.13547e-05	5.51636e-05	0	7.20688e-05	0.071	0	0.111	0	0	0.055	0.027	0	0.108	0.044	0	0.124
677	VALID	P27773	Pdia3	Protein disulfide-isomerase A3	CONCLUSIVE	FALSE	1707	158	88	171	194	78	216	93	60	237	99	76	237	0.0045359	0.000672374	0.00163652	0.00263965	0.000731229	0.00370921	0.00161682	0.00124311	0.00232748	0.00146209	0.00117444	0.00254044	0.469	0.499	0.681	0.644	0.455	0.788	0.543	0.491	0.76	0.545	0.487	0.782
678	VALID	Q80W68	Kirrel1	Kin of IRRE-like protein 1	CONCLUSIVE	TRUE	134	7	1	17	3	1	23	16	0	23	21	1	21	0.000128623	4.89038e-06	0.000104133	2.61265e-05	6.0003e-06	0.000252796	0.000178038	0	0.000144571	0.000198505	9.89081e-06	0.000144077	0.081	0.02	0.215	0.02	0.02	0.246	0.219	0	0.257	0.215	0.019	0.227
679	VALID	Q99LI5	Znf281	Zinc finger protein 281	CONCLUSIVE	FALSE	76	0	12	0	0	2	0	16	24	0	13	9	0	0	5.18501e-05	0	0	1.0603e-05	0	0.000157303	0.000281197	0	0.000108573	7.86503e-05	0	0	0.185	0	0	0.067	0	0.162	0.176	0	0.106	0.132	0
680	VALID	Q9DBZ1	Ikbip	Inhibitor of nuclear factor kappa-B kinase-interacting protein	CONCLUSIVE	TRUE	118	4	0	26	14	0	7	11	0	20	9	1	26	0.000155471	0	0.000336885	0.000257902	0	0.000162745	0.000258913	0	0.00026592	0.000179954	2.09219e-05	0.000377325	0.102	0	0.335	0.308	0	0.239	0.322	0	0.335	0.284	0.035	0.349
681	VALID	Q8VBX6	Mpdz	Multiple PDZ domain protein	CONCLUSIVE	FALSE	16	4	0	1	0	0	1	2	0	5	1	0	2	2.82193e-05	0	2.35183e-06	0	0	4.21994e-06	8.54452e-06	0	1.20667e-05	3.62925e-06	0	5.26829e-06	0.011	0	0.006	0	0	0.016	0.024	0	0.037	0.006	0	0.02
682	VALID	Q8C4U3	Sfrp1	Secreted frizzled-related protein 1	CONCLUSIVE	FALSE	45	0	0	1	2	0	4	9	0	4	8	1	16	0	0	1.53917e-05	4.3766e-05	0	0.000110471	0.000251642	0	6.31771e-05	0.000190016	2.4853e-05	0.00027583	0	0	0.051	0.051	0	0.102	0.102	0	0.051	0.131	0.051	0.204
683	VALID	Q921U8	Smtn	Smoothelin	CONCLUSIVE	FALSE	40	0	10	0	3	3	0	4	5	4	8	3	0	0	4.1804e-05	0	2.23334e-05	1.53876e-05	0	3.80477e-05	5.66785e-05	2.14925e-05	6.46424e-05	2.53646e-05	0	0	0.102	0	0.04	0.079	0	0.042	0.05	0.077	0.055	0.037	0
684	VALID	Q9JJA4	Wdr12	Ribosome biogenesis protein WDR12	CONCLUSIVE	FALSE	119	1	37	1	5	14	0	20	16	0	17	8	0	3.42734e-05	0.000337505	1.14255e-05	8.12205e-05	0.000156689	0	0.000415106	0.000395758	0	0.000299735	0.000147591	0	0.057	0.39	0.04	0.128	0.262	0	0.229	0.177	0	0.177	0.194	0
685	VALID	Q9CQM9	Glrx3	Glutaredoxin-3	CONCLUSIVE	FALSE	10	0	0	3	0	0	3	0	0	1	3	0	0	0	0	4.30238e-05	0	0	7.71987e-05	0	0	1.47163e-05	6.63927e-05	0	0	0	0	0.116	0	0	0.08	0	0	0.042	0.042	0	0
686	VALID	P54775	Psmc4	26S proteasome regulatory subunit 6B	CONCLUSIVE	FALSE	113	0	25	9	9	0	6	19	14	5	9	10	7	0	0.000230772	0.00010406	0.000147946	0	0.000124478	0.000399068	0.000350431	5.9323e-05	0.000160581	0.000186695	9.06511e-05	0	0.443	0.201	0.16	0	0.136	0.28	0.213	0.182	0.1	0.22	0.211
687	VALID	Q91X43	Sh3d19	SH3 domain-containing protein 19	CONCLUSIVE	FALSE	35	0	0	4	0	0	1	5	6	3	6	4	6	0	0	2.45019e-05	0	0	1.09911e-05	5.56369e-05	7.95655e-05	1.8857e-05	5.67157e-05	3.95633e-05	4.11648e-05	0	0	0.066	0	0	0.013	0.065	0.077	0.084	0.074	0.061	0.112
688	VALID	Q3TXS7	Psmd1	26S proteasome non-ATPase regulatory subunit 1	CONCLUSIVE	FALSE	129	0	35	2	0	2	9	22	17	4	19	12	7	0	0.000141708	1.01427e-05	0	9.93544e-06	8.1897e-05	0.000202675	0.000186641	2.08159e-05	0.000148693	9.82647e-05	3.97609e-05	0	0.286	0.019	0	0.028	0.115	0.139	0.163	0.042	0.144	0.123	0.071
689	VALID	P62754	Rps6	40S ribosomal protein S6	CONCLUSIVE	FALSE	409	46	60	123	31	25	8	16	14	27	10	8	41	0.00267828	0.000929761	0.00238739	0.000855458	0.000475325	0.000278618	0.000564144	0.000588273	0.000537766	0.000299523	0.000250726	0.000891325	0.317	0.369	0.47	0.273	0.213	0.281	0.281	0.257	0.406	0.237	0.209	0.43
690	VALID	Q9DAS9	Gng12	Guanine nucleotide-binding protein G(I)/G(S)/G(O) subunit gamma-12	CONCLUSIVE	FALSE	79	0	0	6	1	4	11	9	12	13	12	2	9	0	0	0.000402751	9.54341e-05	0.000263013	0.00132489	0.00109744	0.00174381	0.000895447	0.00124302	0.000216774	0.000676646	0	0	0.417	0.194	0.569	0.569	0.417	0.569	0.764	0.569	0.194	0.417
691	VALID	Q3UHC7	Dab2ip	Disabled homolog 2-interacting protein	CONCLUSIVE	FALSE	5	0	0	0	0	0	1	1	0	0	1	1	1	0	0	0	0	0	7.29351e-06	7.38393e-06	0	0	6.27259e-06	6.56337e-06	4.55271e-06	0	0	0	0	0	0.008	0.023	0	0	0.008	0.028	0.023
692	VALID	P63044	Vamp2	Vesicle-associated membrane protein 2	CONCLUSIVE	TRUE	73	4	2	10	8	1	4	8	0	11	6	2	17	0.000499919	6.6526e-05	0.000416639	0.00047388	4.08124e-05	0.000299034	0.000605483	0	0.000470288	0.000385765	0.000134549	0.000793309	0.25	0.345	0.379	0.379	0.207	0.543	0.353	0	0.379	0.353	0.207	0.353
693	VALID	Q8BTY2	Slc4a7	Sodium bicarbonate cotransporter 3	CONCLUSIVE	TRUE	63	8	11	11	3	0	8	5	0	9	5	0	3	0.000112168	4.1048e-05	5.1415e-05	1.9936e-05	0	6.70947e-05	4.2454e-05	0	4.31669e-05	3.60644e-05	0	1.57055e-05	0.086	0.078	0.108	0.028	0	0.066	0.047	0	0.083	0.05	0	0.017
694	VALID	Q8VDN2	Atp1a1	Sodium/potassium-transporting ATPase subunit alpha-1	CONCLUSIVE	TRUE	1188	76	36	213	83	13	132	106	44	151	119	17	198	0.00107705	0.000135783	0.00100629	0.000557492	6.01614e-05	0.00111897	0.000909703	0.000450015	0.000732033	0.000867562	0.000129683	0.00104771	0.308	0.282	0.352	0.283	0.132	0.428	0.267	0.244	0.383	0.366	0.156	0.428
695	VALID	Q9Z2P8	Vamp5	Vesicle-associated membrane protein 5	CONCLUSIVE	TRUE	6	0	0	2	0	0	1	2	0	0	0	0	1	0	0	9.47648e-05	0	0	8.50195e-05	0.000172147	0	0	0	0	5.30703e-05	0	0	0.127	0	0	0.127	0.314	0	0	0	0	0.127
696	VALID	P97792	Cxadr	Coxsackievirus and adenovirus receptor homolog	CONCLUSIVE	TRUE	82	3	1	26	1	0	10	10	1	8	10	1	11	0.000119159	1.05713e-05	0.000344269	1.88254e-05	0	0.000237589	0.000240534	2.86654e-05	0.000108699	0.000204332	2.13804e-05	0.000163137	0.115	0.066	0.258	0.066	0	0.326	0.225	0.063	0.227	0.288	0.066	0.329
697	VALID	P35278	Rab5c	Ras-related protein Rab-5C	CONCLUSIVE	FALSE	115	5	3	13	6	0	20	16	0	13	14	6	19	0.000335594	5.35904e-05	0.000290875	0.000190868	0	0.000802962	0.000650333	0	0.000298482	0.000483396	0.000216774	0.000476158	0.065	0.065	0.245	0.116	0	0.255	0.282	0	0.167	0.338	0.181	0.231
698	VALID	O88455	Dhcr7	7-dehydrocholesterol reductase	CONCLUSIVE	TRUE	6	0	0	0	1	0	0	1	0	1	0	0	3	0	0	0	1.45887e-05	0	0	1.86401e-05	0	1.05295e-05	0	0	3.44788e-05	0	0	0	0.023	0	0	0.028	0	0.028	0	0	0.028
699	VALID	O88572	Lrp6	Low-density lipoprotein receptor-related protein 6	CONCLUSIVE	TRUE	12	0	0	3	0	0	1	3	0	1	0	0	4	0	0	8.98885e-06	0	0	5.37631e-06	1.63289e-05	0	3.07464e-06	0	0	1.34238e-05	0	0	0.012	0	0	0.012	0.019	0	0.012	0	0	0.043
700	VALID	Q8R023	Pcgf1	Polycomb group RING finger protein 1	CONCLUSIVE	FALSE	6	0	2	0	0	1	0	0	0	0	2	1	0	0	2.97954e-05	0	0	1.82789e-05	0	0	0	0	5.75916e-05	3.01307e-05	0	0	0.112	0	0	0.097	0	0	0	0	0.097	0.097	0
701	VALID	Q99KC8	Vwa5a	von Willebrand factor A domain-containing protein 5A	CONCLUSIVE	FALSE	90	0	1	5	0	0	18	14	0	16	16	4	16	0	4.86571e-06	3.04729e-05	0	0	0.000196842	0.000154997	0	0.000100064	0.000150479	3.93637e-05	0.000109219	0	0.013	0.054	0	0	0.238	0.106	0	0.217	0.149	0.053	0.209
702	VALID	Q9QZB7	Actr10	Actin-related protein 10	CONCLUSIVE	FALSE	34	0	6	2	0	0	0	8	10	0	8	0	0	0	5.55181e-05	2.31799e-05	0	0	0	0.000168432	0.000250908	0	0.000143081	0	0	0	0.17	0.043	0	0	0	0.122	0.122	0	0.122	0	0
703	VALID	Q8VHY0	Cspg4	Chondroitin sulfate proteoglycan 4	CONCLUSIVE	TRUE	806	102	97	299	11	4	75	45	8	66	47	6	46	0.000635479	0.00016084	0.000621001	3.24812e-05	8.13793e-06	0.000279501	0.00016978	3.59703e-05	0.000140662	0.000150637	2.01217e-05	0.000107007	0.22	0.248	0.331	0.046	0.019	0.186	0.145	0.041	0.274	0.188	0.028	0.162
704	VALID	O35343	Kpna4	Importin subunit alpha-3	CONCLUSIVE	FALSE	12	0	3	1	0	0	0	2	1	1	2	1	1	0	2.22179e-05	9.27641e-06	0	0	0	3.37025e-05	2.00823e-05	9.519e-06	2.863e-05	1.49786e-05	1.039e-05	0	0.094	0.027	0	0	0	0.056	0.027	0.027	0.069	0.027	0.027
705	VALID	Q8R0I4	Tm2d2	TM2 domain-containing protein 2	CONCLUSIVE	TRUE	9	0	0	2	0	0	1	2	0	1	1	0	2	0	0	4.53803e-05	0	0	4.07135e-05	8.24366e-05	0	2.32836e-05	3.50146e-05	0	5.08279e-05	0	0	0.08	0	0	0.08	0.08	0	0.08	0.052	0	0.08
706	VALID	Q9DBE8	Alg2	Alpha-1,3/1,6-mannosyltransferase ALG2	CONCLUSIVE	TRUE	131	0	1	17	9	0	16	17	0	28	21	0	22	0	9.29761e-06	0.000197979	0.000149015	0	0.000334342	0.000359642	0	0.00033461	0.000377399	0	0.000286963	0	0.048	0.212	0.157	0	0.207	0.195	0	0.304	0.195	0	0.306
707	VALID	Q8CAS9	Parp9	Poly [ADP-ribose] polymerase 9	CONCLUSIVE	FALSE	7	0	1	3	2	1	0	0	0	0	0	0	0	0	4.45555e-06	1.67425e-05	1.5869e-05	5.46679e-06	0	0	0	0	0	0	0	0	0.03	0.028	0.03	0.014	0	0	0	0	0	0	0
708	VALID	P47915	Rpl29	60S ribosomal protein L29	CONCLUSIVE	FALSE	29	4	2	2	3	4	6	0	1	4	1	0	2	0.000362441	4.82314e-05	6.04126e-05	0.000128836	0.000118356	0.000325199	0	6.53929e-05	0.000123985	4.66132e-05	0	6.76646e-05	0.094	0.131	0.081	0.131	0.119	0.188	0	0.056	0.069	0.056	0	0.125
709	VALID	Q99J95	Cdk9	Cyclin-dependent kinase 9	CONCLUSIVE	FALSE	14	0	4	0	0	0	0	2	3	0	3	2	0	0	4.14893e-05	0	0	0	0	4.72016e-05	8.43779e-05	0	6.01461e-05	4.19562e-05	0	0	0.116	0	0	0	0	0.102	0.151	0	0.067	0.078	0
710	VALID	P63260	Actg1	Actin, cytoplasmic 2	CONCLUSIVE	FALSE	19088	480	1987	1694	2375	1517	2134	1874	1240	2033	2079	775	900	0.018557	0.0204449	0.0218323	0.043518	0.0191516	0.0493494	0.0438741	0.0345972	0.0268866	0.0413478	0.016128	0.0129916	0.547	0.68	0.632	0.736	0.64	0.624	0.645	0.499	0.747	0.608	0.421	0.661
711	VALID	P97927	Lama4	Laminin subunit alpha-4	CONCLUSIVE	FALSE	68	0	5	14	0	0	4	9	2	14	9	0	11	0	1.06236e-05	3.72589e-05	0	0	1.91013e-05	4.35107e-05	1.1523e-05	3.82333e-05	3.6962e-05	0	3.2789e-05	0	0.028	0.079	0	0	0.031	0.032	0.017	0.105	0.047	0	0.063
712	VALID	P60710	Actb	Actin, cytoplasmic 1	CONCLUSIVE	FALSE	19088	477	1986	1694	2376	1517	2134	1875	1241	2033	2081	775	899	0.018441	0.0204347	0.0218323	0.0435363	0.0191516	0.0493494	0.0438975	0.0346251	0.0268866	0.0413876	0.016128	0.0129772	0.475	0.68	0.632	0.741	0.64	0.624	0.648	0.541	0.747	0.651	0.421	0.661
713	VALID	Q9R1P1	Psmb3	Proteasome subunit beta type-3	CONCLUSIVE	FALSE	12	0	1	0	0	1	1	3	3	0	2	1	0	0	1.8822e-05	0	0	2.30939e-05	4.23024e-05	0.00012848	0.000153115	0	7.27621e-05	3.80676e-05	0	0	0.078	0	0	0.049	0.049	0.078	0.127	0	0.127	0.049	0
714	VALID	P60122	Ruvbl1	RuvB-like 1	CONCLUSIVE	FALSE	214	2	42	1	14	19	2	36	33	3	29	32	1	6.35862e-05	0.000355389	1.05987e-05	0.00021096	0.00019726	3.8035e-05	0.000693118	0.00075718	3.26276e-05	0.00047431	0.000547639	1.1871e-05	0.055	0.471	0.039	0.191	0.211	0.046	0.325	0.436	0.053	0.305	0.333	0.039
715	VALID	Q3U7R1	Esyt1	Extended synaptotagmin-1	CONCLUSIVE	TRUE	342	28	6	46	21	3	48	24	10	73	36	4	43	0.000371735	2.12006e-05	0.000203588	0.00013214	1.30062e-05	0.000381186	0.000192956	9.58137e-05	0.000331535	0.000245872	2.85855e-05	0.000213156	0.144	0.129	0.303	0.179	0.052	0.28	0.128	0.069	0.333	0.158	0.035	0.274
716	VALID	Q9ERG0	Lima1	LIM domain and actin-binding protein 1	CONCLUSIVE	FALSE	743	30	57	95	69	36	34	57	64	69	83	60	89	0.000577596	0.000292078	0.000609742	0.000629637	0.000226338	0.000391564	0.000664583	0.000889273	0.000454447	0.000822076	0.000621821	0.000639803	0.29	0.345	0.375	0.416	0.332	0.408	0.299	0.325	0.43	0.413	0.325	0.382
717	VALID	Q9D832	Dnajb4	DnaJ homolog subfamily B member 4	CONCLUSIVE	FALSE	34	0	9	3	1	1	1	6	4	4	3	1	1	0	0.000103046	4.30238e-05	2.03895e-05	1.40482e-05	2.57329e-05	0.000156312	0.000124188	5.88653e-05	6.63927e-05	2.31568e-05	1.60628e-05	0	0.246	0.131	0.068	0.03	0.068	0.157	0.148	0.145	0.089	0.045	0.039
718	VALID	Q6DID7	Wls	Protein wntless homolog	CONCLUSIVE	TRUE	18	0	0	1	1	0	4	3	0	3	2	0	4	0	0	8.93347e-06	1.2701e-05	0	6.41182e-05	4.86848e-05	0	2.75013e-05	2.75716e-05	0	4.00234e-05	0	0	0.018	0.022	0	0.068	0.074	0	0.022	0.052	0	0.018
719	VALID	Q06890	Clu	Clusterin	CONCLUSIVE	FALSE	16	0	0	0	1	0	2	2	1	3	2	0	5	0	0	0	1.53376e-05	0	3.87142e-05	3.91942e-05	2.33546e-05	3.32103e-05	3.32952e-05	0	6.04148e-05	0	0	0	0.047	0	0.098	0.087	0.04	0.087	0.051	0	0.098
720	VALID	P97384	Anxa11	Annexin A11	CONCLUSIVE	FALSE	11	0	0	1	0	0	1	3	0	1	1	0	4	0	0	9.60836e-06	0	0	1.72405e-05	5.23628e-05	0	9.85964e-06	1.48273e-05	0	4.3047e-05	0	0	0.024	0	0	0.04	0.08	0	0.032	0.032	0	0.109
721	VALID	P46735	Myo1b	Unconventional myosin-Ib	CONCLUSIVE	FALSE	317	5	6	94	15	0	40	38	4	31	45	6	33	6.54817e-05	2.09133e-05	0.000410391	9.31065e-05	0	0.000313351	0.000301374	3.78062e-05	0.000138881	0.000303175	4.22973e-05	0.000161368	0.032	0.033	0.243	0.083	0	0.167	0.146	0.041	0.173	0.158	0.033	0.211
722	VALID	Q9CXY6	Ilf2	Interleukin enhancer-binding factor 2	CONCLUSIVE	FALSE	207	0	49	4	47	15	1	20	27	3	14	20	7	0	0.000484787	4.95693e-05	0.000828075	0.000182086	2.22359e-05	0.000450231	0.000724352	3.81492e-05	0.000267727	0.000400198	9.71594e-05	0	0.403	0.123	0.182	0.185	0.054	0.254	0.292	0.095	0.226	0.182	0.154
723	VALID	Q6NVF9	Cpsf6	Cleavage and polyadenylation specificity factor subunit 6	CONCLUSIVE	FALSE	170	0	48	2	6	10	0	26	19	5	25	22	7	0	0.000336131	1.75427e-05	7.48231e-05	8.59209e-05	0	0.000414278	0.000360788	4.50036e-05	0.00033839	0.000311588	6.87698e-05	0	0.229	0.045	0.074	0.152	0	0.178	0.198	0.073	0.167	0.201	0.118
724	VALID	Q8CG72	Adprhl2	Poly(ADP-ribose) glycohydrolase ARH3	CONCLUSIVE	FALSE	6	0	0	0	0	0	0	0	0	2	2	0	2	0	0	0	0	0	0	0	0	2.68076e-05	4.03141e-05	0	2.92604e-05	0	0	0	0	0	0	0	0	0.038	0.038	0	0.038
725	VALID	P50285	Fmo1	Dimethylaniline monooxygenase [N-oxide-forming] 1	CONCLUSIVE	FALSE	31	1	0	1	2	0	2	6	0	8	2	0	9	2.72512e-05	0	9.0846e-06	2.58318e-05	0	3.26015e-05	9.90169e-05	0	7.45774e-05	2.8038e-05	0	9.15761e-05	0.026	0	0.017	0.07	0	0.047	0.132	0	0.16	0.058	0	0.064
726	VALID	Q61490	Alcam	CD166 antigen	CONCLUSIVE	TRUE	51	10	7	29	2	0	3	0	0	0	0	0	0	0.000248673	4.63286e-05	0.000240407	2.35721e-05	0	4.46243e-05	0	0	0	0	0	0	0.081	0.082	0.292	0.05	0	0.057	0	0	0	0	0	0
727	VALID	Q8BSN5	Phf23	PHD finger protein 23	CONCLUSIVE	FALSE	5	0	0	0	0	0	0	0	1	0	2	2	0	0	0	0	0	0	0	0	2.60919e-05	0	3.71976e-05	3.8922e-05	0	0	0	0	0	0	0	0	0.032	0	0.057	0.06	0
728	VALID	O08989	Mras	Ras-related protein M-Ras	CONCLUSIVE	FALSE	24	0	0	13	0	0	2	0	0	1	5	0	3	0	0	0.000302063	0	0	8.33845e-05	0	0	2.38433e-05	0.000179282	0	7.80745e-05	0	0	0.226	0	0	0.202	0	0	0.149	0.178	0	0.236
729	VALID	Q8K1N2	Phldb2	Pleckstrin homology-like domain family B member 2	CONCLUSIVE	FALSE	252	7	18	19	21	11	14	29	24	35	28	15	31	8.12519e-05	5.5607e-05	7.35205e-05	0.00011553	4.16947e-05	9.7204e-05	0.000203847	0.000201048	0.000138974	0.000167196	9.37212e-05	0.000134354	0.061	0.173	0.117	0.19	0.1	0.125	0.23	0.145	0.302	0.217	0.153	0.304
730	VALID	Q8CGC6	Rbm28	RNA-binding protein 28	CONCLUSIVE	FALSE	132	20	41	0	0	15	0	8	23	0	11	14	0	0.000386604	0.000210932	0	0	9.46848e-05	0	9.3648e-05	0.000320861	0	0.000109386	0.000145672	0	0.068	0.176	0	0	0.136	0	0.064	0.169	0	0.065	0.115	0
731	VALID	Q9WU62	Incenp	Inner centromere protein	CONCLUSIVE	FALSE	46	7	18	0	9	4	0	0	5	0	1	2	0	0.000115322	7.8924e-05	0	7.02742e-05	2.15193e-05	0	0	5.94481e-05	0	8.47513e-06	1.7736e-05	0	0.116	0.209	0	0.132	0.057	0	0	0.076	0	0.016	0.018	0
732	VALID	Q9CQ75	Ndufa2	NADH dehydrogenase [ubiquinone] 1 alpha subcomplex subunit 2	CONCLUSIVE	FALSE	28	3	0	8	0	2	2	0	1	7	2	0	3	0.000439323	0	0.000390546	0	9.56412e-05	0.000175192	0	0.000105685	0.000350665	0.000150669	0	0.000164035	0.313	0	0.242	0	0.141	0.242	0	0.141	0.141	0.242	0	0.384
733	VALID	Q8BGH2	Samm50	Sorting and assembly machinery component 50 homolog	CONCLUSIVE	FALSE	102	0	0	14	17	0	2	12	1	24	8	0	24	0	0	0.000144269	0.000249065	0	3.69807e-05	0.000224635	2.23089e-05	0.000253786	0.000127217	0	0.000277006	0	0	0.151	0.136	0	0.124	0.19	0.026	0.264	0.158	0	0.258
734	VALID	Q8VCL2	Sco2	Protein SCO2 homolog, mitochondrial	CONCLUSIVE	FALSE	45	7	1	10	0	0	7	1	0	9	2	0	8	0.000397975	1.51314e-05	0.00018953	0	0	0.000238055	3.44294e-05	0	0.000175038	5.8495e-05	0	0.000169825	0.18	0.118	0.208	0	0	0.212	0.063	0	0.212	0.094	0	0.149
735	VALID	P55012	Slc12a2	Solute carrier family 12 member 2	CONCLUSIVE	TRUE	225	21	5	36	16	0	32	23	1	29	19	0	43	0.000252656	1.60104e-05	0.000144389	9.12366e-05	0	0.000230293	0.000167575	8.68287e-06	0.000119355	0.000117597	0	0.000193167	0.072	0.056	0.134	0.115	0	0.139	0.113	0.022	0.179	0.085	0	0.145
736	VALID	Q9WTM5	Ruvbl2	RuvB-like 2	CONCLUSIVE	FALSE	221	0	42	7	23	16	0	27	34	0	31	40	1	0	0.000350016	7.30692e-05	0.000341337	0.000163602	0	0.000511979	0.000768331	0	0.000499355	0.000674199	1.16915e-05	0	0.6	0.104	0.337	0.309	0	0.302	0.313	0	0.356	0.311	0.026
737	VALID	Q9CPU2	Ndufb2	NADH dehydrogenase [ubiquinone] 1 beta subcomplex subunit 2, mitochondrial	CONCLUSIVE	FALSE	12	1	0	1	1	0	1	0	1	1	2	0	4	0.000138073	0	4.60286e-05	6.54405e-05	0	8.25903e-05	0	9.96463e-05	4.72324e-05	0.000142059	0	0.000206216	0.086	0	0.086	0.086	0	0.086	0	0.086	0.086	0.086	0	0.086
738	VALID	Q6PGB8	Smarca1	Probable global transcription activator SNF2L1	CONCLUSIVE	FALSE	84	0	15	0	9	15	0	13	10	0	11	11	0	0	5.53323e-05	0	5.91217e-05	6.78906e-05	0	0.000109114	0.000100027	0	7.84314e-05	8.20673e-05	0	0	0.073	0	0.042	0.066	0	0.047	0.044	0	0.07	0.038	0
739	VALID	O54984	Asna1	ATPase Asna1	CONCLUSIVE	FALSE	75	1	5	13	3	0	2	12	1	19	9	1	9	4.16599e-05	5.54383e-05	0.000180543	5.9235e-05	0	4.9839e-05	0.000302741	3.00657e-05	0.000270772	0.000192882	2.24249e-05	0.000139996	0.063	0.276	0.333	0.175	0	0.046	0.201	0.052	0.471	0.164	0.052	0.29
740	VALID	Q80TH2	Erbin	Erbin	CONCLUSIVE	FALSE	293	12	9	47	17	1	47	33	3	40	36	3	45	0.000124088	2.47693e-05	0.000162019	8.33177e-05	3.37678e-06	0.000290716	0.00020665	2.23884e-05	0.000141495	0.000191506	1.66987e-05	0.000173746	0.073	0.104	0.239	0.113	0.021	0.331	0.186	0.02	0.28	0.205	0.049	0.302
741	VALID	P14824	Anxa6	Annexin A6	CONCLUSIVE	FALSE	154	0	1	24	8	0	14	17	2	31	18	3	36	0	5.7333e-06	0.000172351	8.16791e-05	0	0.000180398	0.00022177	3.10932e-05	0.000228442	0.000199474	3.47869e-05	0.00028956	0	0.046	0.386	0.097	0	0.174	0.227	0.048	0.354	0.22	0.034	0.394
742	VALID	Q8CFI5	Pars2	Probable proline--tRNA ligase, mitochondrial	CONCLUSIVE	FALSE	22	4	0	5	0	0	0	2	0	4	3	0	4	0.000122086	0	5.08738e-05	0	0	0	3.69663e-05	0	4.17634e-05	4.71039e-05	0	4.55846e-05	0.027	0	0.114	0	0	0	0.027	0	0.116	0.051	0	0.061
743	VALID	Q3TZZ7	Esyt2	Extended synaptotagmin-2	CONCLUSIVE	TRUE	175	0	2	27	8	1	16	22	1	37	27	1	33	0	9.13256e-06	0.000154427	6.50533e-05	5.60265e-06	0.000164203	0.000228579	1.23821e-05	0.000217157	0.000238307	9.23533e-06	0.000211402	0	0.026	0.192	0.053	0.011	0.149	0.128	0.015	0.262	0.205	0.011	0.213
744	VALID	Q8CGB3	Uaca	Uveal autoantigen with coiled-coil domains and ankyrin repeats	CONCLUSIVE	FALSE	104	3	5	3	2	0	11	16	7	16	12	4	25	3.08242e-05	1.3673e-05	1.02757e-05	9.73956e-06	0	6.76058e-05	9.95549e-05	5.19065e-05	5.6237e-05	6.34283e-05	2.21229e-05	9.59101e-05	0.009	0.026	0.023	0.014	0	0.083	0.102	0.04	0.103	0.079	0.018	0.128
745	VALID	P11881	Itpr1	Inositol 1,4,5-trisphosphate receptor type 1	CONCLUSIVE	TRUE	47	0	0	3	2	0	2	6	0	9	8	0	17	0	0	5.27429e-06	4.9991e-06	0	6.30919e-06	1.91622e-05	0	1.62367e-05	2.17042e-05	0	3.34754e-05	0	0	0.009	0.008	0	0.018	0.021	0	0.05	0.036	0	0.077
746	VALID	E9Q634	Myo1e	Unconventional myosin-Ie	CONCLUSIVE	FALSE	6	0	0	3	0	0	1	1	0	0	1	0	0	0	0	1.30976e-05	0	0	7.83377e-06	7.93089e-06	0	0	6.73723e-06	0	0	0	0	0.015	0	0	0.012	0.011	0	0	0.011	0	0
747	VALID	P32020	Scp2	Non-specific lipid-transfer protein	CONCLUSIVE	FALSE	215	3	0	30	4	0	25	32	9	38	35	6	33	7.95118e-05	0	0.000265064	5.02469e-05	0	0.000396343	0.000513609	0.000172149	0.000344529	0.00047721	8.55998e-05	0.000326571	0.115	0	0.313	0.053	0	0.305	0.238	0.086	0.428	0.289	0.093	0.291
748	VALID	Q61686	Cbx5	Chromobox protein homolog 5	CONCLUSIVE	FALSE	602	53	74	0	51	83	0	22	52	0	30	236	1	0.00402291	0.00149492	0	0.00183473	0.00205729	0	0.00101125	0.00284853	0	0.00117143	0.00964246	2.83412e-05	0.607	0.607	0	0.445	0.503	0	0.44	0.503	0	0.44	0.503	0.068
749	VALID	Q62241	Snrpc	U1 small nuclear ribonucleoprotein C	CONCLUSIVE	FALSE	60	3	6	2	5	5	0	8	13	1	9	6	2	0.000273541	0.000145604	6.07925e-05	0.000216077	0.000148875	0	0.000441736	0.000855454	3.11912e-05	0.000422157	0.000294485	6.80901e-05	0.126	0.252	0.189	0.119	0.195	0	0.195	0.252	0.113	0.195	0.195	0.119
750	VALID	Q9D3B1	Hacd2	Very-long-chain (3R)-3-hydroxyacyl-CoA dehydratase 2	CONCLUSIVE	TRUE	6	1	0	0	1	0	0	0	0	2	0	0	2	5.70774e-05	0	0	2.70522e-05	0	0	0	0	3.90504e-05	0	0	4.26234e-05	0.047	0	0	0.047	0	0	0	0	0.047	0	0	0.035
751	VALID	P03991	H2-K1	H-2 class I histocompatibility antigen, K-W28 alpha chain	CONCLUSIVE	TRUE	73	0	0	19	7	0	10	8	2	12	8	1	6	0	0	0.00024953	0.000130703	0	0.000235652	0.000190859	5.68634e-05	0.00016172	0.000162133	2.12061e-05	8.82582e-05	0	0	0.062	0.076	0	0.062	0.095	0.035	0.193	0.095	0.035	0.065
752	VALID	Q9D5V5	Cul5	Cullin-5	CONCLUSIVE	FALSE	27	0	5	2	0	0	0	8	7	1	1	0	3	0	2.4734e-05	1.23923e-05	0	0	0	9.00461e-05	9.38974e-05	6.3582e-06	9.56168e-06	0	2.08199e-05	0	0.051	0.028	0	0	0	0.023	0.054	0.014	0.023	0	0.059
753	VALID	Q9QYC0	Add1	Alpha-adducin	CONCLUSIVE	FALSE	103	7	29	10	2	1	3	9	2	17	12	4	7	0.000138073	0.00015224	6.57552e-05	1.86973e-05	6.44114e-06	3.53959e-05	0.000107504	2.84704e-05	0.000114707	0.000121765	4.247e-05	5.1554e-05	0.105	0.34	0.166	0.037	0.02	0.078	0.147	0.038	0.233	0.156	0.071	0.124
754	VALID	Q01730	Rsu1	Ras suppressor protein 1	CONCLUSIVE	FALSE	126	0	11	11	2	2	15	17	14	23	21	1	9	0	0.000153226	0.000191924	4.9612e-05	3.41822e-05	0.000469602	0.000538814	0.000528809	0.000411791	0.000565417	2.81728e-05	0.000175879	0	0.195	0.195	0.134	0.058	0.361	0.159	0.159	0.379	0.159	0.061	0.235
755	VALID	Q8R2M2	Dnttip2	Deoxynucleotidyltransferase terminal-interacting protein 2	CONCLUSIVE	FALSE	138	2	38	0	12	11	0	15	19	0	22	19	0	3.82524e-05	0.000193434	0	0.00010878	6.87027e-05	0	0.000173737	0.000262262	0	0.000216462	0.000195611	0	0.042	0.401	0	0.142	0.162	0	0.224	0.236	0	0.261	0.298	0
756	VALID	Q6NZA9	Taf9b	Transcription initiation factor TFIID subunit 9B	CONCLUSIVE	FALSE	17	0	5	0	2	4	0	3	0	0	1	2	0	0	7.74801e-05	0	5.51908e-05	7.6052e-05	0	0.000105777	0	0	2.99523e-05	6.26815e-05	0	0	0.133	0	0.076	0.173	0	0.076	0	0	0.076	0.076	0
757	VALID	Q5SU73	Coil	Coilin	CONCLUSIVE	FALSE	26	0	6	0	0	0	0	5	9	0	5	1	0	0	4.06159e-05	0	0	0	0	7.70131e-05	0.000165203	0	6.54221e-05	1.3691e-05	0	0	0.104	0	0	0	0	0.058	0.109	0	0.051	0.021	0
758	VALID	P26638	Sars	Serine--tRNA ligase, cytoplasmic	CONCLUSIVE	FALSE	8	0	0	1	0	0	3	2	0	1	1	0	0	0	0	9.43947e-06	0	0	5.08124e-05	3.42949e-05	0	9.68633e-06	1.45666e-05	0	0	0	0	0.055	0	0	0.09	0.055	0	0.055	0.055	0	0
759	VALID	P97493	Txn2	Thioredoxin, mitochondrial	CONCLUSIVE	FALSE	106	3	5	23	19	8	7	6	1	12	6	3	13	0.000262006	0.00011622	0.000669634	0.000786469	0.000228156	0.000365686	0.000317331	6.30293e-05	0.000358511	0.00026957	0.000141033	0.000423923	0.127	0.223	0.373	0.373	0.367	0.373	0.09	0.084	0.458	0.175	0.217	0.373
760	VALID	Q91WN1	Dnajc9	DnaJ homolog subfamily C member 9	CONCLUSIVE	FALSE	28	0	2	0	8	11	0	1	4	0	0	2	0	0	2.97954e-05	0	0.00021224	0.000201068	0	3.38977e-05	0.000161589	0	0	6.02614e-05	0	0	0.089	0	0.243	0.29	0	0.046	0.197	0	0	0.104	0
761	VALID	P63085	Mapk1	Mitogen-activated protein kinase 1	CONCLUSIVE	FALSE	28	2	1	6	1	0	2	4	0	6	2	0	4	8.09925e-05	1.0778e-05	8.10001e-05	1.91935e-05	0	4.84468e-05	9.80949e-05	0	8.31184e-05	4.16654e-05	0	6.04823e-05	0.031	0.053	0.198	0.053	0	0.034	0.137	0	0.226	0.087	0	0.112
762	VALID	Q60953	Pml	Protein PML	CONCLUSIVE	FALSE	18	0	8	0	0	0	0	4	2	1	1	2	0	0	3.48792e-05	0	0	0	0	3.96813e-05	2.36449e-05	5.60384e-06	8.42725e-06	1.76358e-05	0	0	0.04	0	0	0	0	0.041	0.026	0.027	0.016	0.016	0
763	VALID	Q80U72	Scrib	Protein scribble homolog	CONCLUSIVE	FALSE	42	0	6	6	2	0	9	6	0	4	7	0	2	0	1.43617e-05	1.79889e-05	8.52513e-06	0	4.84168e-05	3.2678e-05	0	1.23062e-05	3.23864e-05	0	6.71609e-06	0	0.04	0.071	0.019	0	0.103	0.065	0	0.036	0.063	0	0.019
764	VALID	O88587	Comt	Catechol O-methyltransferase	CONCLUSIVE	TRUE	117	10	0	10	4	1	10	17	2	27	12	0	24	0.000547081	0	0.000182378	0.000103717	1.78651e-05	0.000327245	0.000563213	7.8965e-05	0.000505297	0.000337726	0	0.000490249	0.158	0	0.275	0.275	0.049	0.268	0.257	0.038	0.362	0.396	0	0.313
765	VALID	Q9CZU6	Cs	Citrate synthase, mitochondrial	CONCLUSIVE	FALSE	1084	76	33	162	198	25	33	36	27	247	32	43	172	0.00237462	0.00027442	0.00168739	0.00293213	0.000255078	0.000616758	0.000681168	0.00060883	0.00264003	0.000514353	0.000723202	0.0020066	0.226	0.254	0.259	0.235	0.293	0.321	0.175	0.112	0.394	0.157	0.134	0.321
766	VALID	Q5U4D9	Thoc6	THO complex subunit 6 homolog	CONCLUSIVE	FALSE	152	3	30	0	7	13	0	20	24	0	30	23	2	0.000127545	0.000339458	0	0.000141052	0.000180484	0	0.000514927	0.000736389	0	0.000656139	0.00052636	3.17488e-05	0.056	0.499	0	0.164	0.229	0	0.24	0.284	0	0.284	0.393	0.073
767	VALID	Q9Z0J1	Reck	Reversion-inducing cysteine-rich protein with Kazal motifs	CONCLUSIVE	FALSE	141	0	0	8	0	0	7	19	2	32	20	2	51	0	0	3.98188e-05	0	0	6.25169e-05	0.000171792	2.15507e-05	0.000163441	0.000153617	1.60738e-05	0.000284317	0	0	0.062	0	0	0.069	0.159	0.029	0.294	0.159	0.023	0.316
768	VALID	O54750	Cyp2j6	Cytochrome P450 2J6	CONCLUSIVE	FALSE	10	0	0	1	1	0	1	2	0	1	0	0	4	0	0	9.64672e-06	1.37151e-05	0	1.73094e-05	3.50479e-05	0	9.899e-06	0	0	4.32189e-05	0	0	0.038	0.022	0	0.038	0.022	0	0.038	0	0	0.038
769	VALID	Q8VCY6	Utp6	U3 small nucleolar RNA-associated protein 6 homolog	CONCLUSIVE	FALSE	34	0	9	0	2	3	0	7	7	0	3	3	0	0	5.81685e-05	0	2.30193e-05	2.37901e-05	0	0.000102942	0.00012268	0	3.7478e-05	3.92153e-05	0	0	0.141	0	0.022	0.044	0	0.067	0.09	0	0.07	0.034	0
770	VALID	Q61072	Adam9	Disintegrin and metalloproteinase domain-containing protein 9	CONCLUSIVE	TRUE	125	0	0	20	6	1	18	13	3	21	16	2	25	0	0	0.000114391	4.879e-05	5.60265e-06	0.000184729	0.000135069	3.71462e-05	0.000123251	0.000141219	1.84707e-05	0.000160153	0	0	0.191	0.084	0.027	0.102	0.161	0.044	0.251	0.153	0.027	0.191
771	VALID	Q9DC69	Ndufa9	NADH dehydrogenase [ubiquinone] 1 alpha subcomplex subunit 9, mitochondrial	CONCLUSIVE	FALSE	123	18	4	25	6	0	15	5	1	34	3	1	11	0.000692196	4.09391e-05	0.000320491	0.000109357	0	0.000345039	0.000116439	2.77529e-05	0.000447267	5.93484e-05	2.06999e-05	0.000157944	0.133	0.072	0.281	0.103	0	0.175	0.072	0.034	0.308	0.072	0.034	0.265
772	VALID	P47754	Capza2	F-actin-capping protein subunit alpha-2	CONCLUSIVE	FALSE	208	0	5	18	25	17	19	16	9	26	29	15	29	0	6.74564e-05	0.000304175	0.000600634	0.000281406	0.000576111	0.000491161	0.000329251	0.000450855	0.000756242	0.000409293	0.000548888	0	0.259	0.336	0.406	0.269	0.283	0.493	0.297	0.486	0.493	0.357	0.451
773	VALID	Q7TPW1	Nexn	Nexilin	CONCLUSIVE	FALSE	35	0	1	0	4	1	0	6	11	3	4	2	3	0	6.35669e-06	0	4.52801e-05	7.79941e-06	0	8.67825e-05	0.000189607	2.4511e-05	4.91474e-05	2.57129e-05	2.67537e-05	0	0.013	0	0.109	0.035	0	0.165	0.168	0.063	0.084	0.054	0.084
774	VALID	Q8BL97	Srsf7	Serine/arginine-rich splicing factor 7	CONCLUSIVE	FALSE	181	3	34	2	19	29	0	15	24	2	24	22	7	0.000162895	0.000491346	3.62023e-05	0.000488966	0.000514206	0	0.00049323	0.000940482	3.71491e-05	0.000670392	0.000643014	0.000141918	0.041	0.318	0.12	0.206	0.292	0	0.236	0.251	0.105	0.255	0.27	0.251
775	VALID	P14901	Hmox1	Heme oxygenase 1	CONCLUSIVE	FALSE	129	3	1	8	6	2	13	16	5	38	15	3	19	0.000150495	1.33512e-05	0.000133786	0.000142656	3.27629e-05	0.000390089	0.000486062	0.000181018	0.000652101	0.000387099	8.10088e-05	0.000355883	0.097	0.104	0.142	0.187	0.104	0.232	0.232	0.142	0.46	0.315	0.128	0.273
776	VALID	Q8CI59	Steap3	Metalloreductase STEAP3	CONCLUSIVE	TRUE	25	2	0	6	0	0	4	1	0	1	5	0	6	5.94166e-05	0	5.94222e-05	0	0	7.10818e-05	1.79908e-05	0	1.01627e-05	7.64151e-05	0	6.65553e-05	0.033	0	0.109	0	0	0.088	0.033	0	0.025	0.107	0	0.057
777	VALID	Q8CHK4	Kat5	Histone acetyltransferase KAT5	CONCLUSIVE	FALSE	13	0	3	0	0	0	0	3	3	0	3	1	0	0	2.25644e-05	0	0	0	0	5.13421e-05	6.11863e-05	0	4.36147e-05	1.52122e-05	0	0	0.101	0	0	0	0	0.033	0.082	0	0.033	0.021	0
778	VALID	Q8BVU0	Lrch3	Leucine-rich repeat and calponin homology domain-containing protein 3	CONCLUSIVE	FALSE	34	1	3	5	6	1	3	5	1	7	0	0	2	1.86345e-05	1.48786e-05	3.10605e-05	5.29917e-05	6.08514e-06	3.34395e-05	5.64235e-05	1.34484e-05	4.46218e-05	0	0	1.39156e-05	0.026	0.036	0.015	0.019	0.018	0.036	0.063	0.017	0.103	0	0	0.042
779	VALID	Q8CIB6	Tmem230	Transmembrane protein 230	CONCLUSIVE	TRUE	13	0	0	1	0	0	0	3	0	2	1	0	6	0	0	4.02751e-05	0	0	0	0.000219487	0	8.26567e-05	6.2151e-05	0	0.000270658	0	0	0.117	0	0	0	0.117	0	0.217	0.117	0	0.217
780	VALID	P43406	Itgav	Integrin alpha-V	CONCLUSIVE	TRUE	367	12	6	61	25	2	49	42	7	52	40	5	66	0.00016664	2.21753e-05	0.000282388	0.000164542	9.06942e-06	0.000407018	0.000353198	7.01533e-05	0.00024702	0.000285751	3.73748e-05	0.000342212	0.113	0.085	0.325	0.189	0.02	0.296	0.284	0.055	0.333	0.245	0.062	0.355
781	VALID	O55143	Atp2a2	Sarcoplasmic/endoplasmic reticulum calcium ATPase 2	CONCLUSIVE	TRUE	1604	133	14	399	121	13	91	88	22	333	110	23	257	0.00184692	5.17424e-05	0.0018471	0.000796381	5.89513e-05	0.000755891	0.000740034	0.000220482	0.00158188	0.000785817	0.000171924	0.00133255	0.294	0.232	0.402	0.33	0.133	0.366	0.303	0.148	0.43	0.31	0.16	0.436
782	VALID	P26443	Glud1	Glutamate dehydrogenase 1, mitochondrial	CONCLUSIVE	FALSE	1339	135	58	210	78	37	44	58	51	303	70	77	218	0.0035075	0.000401064	0.00181887	0.000960498	0.000313919	0.000683812	0.000912564	0.000956283	0.00269301	0.000935606	0.00107688	0.00211482	0.419	0.405	0.518	0.489	0.341	0.427	0.371	0.371	0.674	0.423	0.332	0.478
783	VALID	O54988	Slk	STE20-like serine/threonine-protein kinase	CONCLUSIVE	FALSE	5	0	0	2	0	0	0	1	0	1	1	0	0	0	0	7.83943e-06	0	0	0	7.12044e-06	0	4.02222e-06	6.04875e-06	0	0	0	0	0.026	0	0	0	0.009	0	0.02	0.012	0	0
784	VALID	O35704	Sptlc1	Serine palmitoyltransferase 1	CONCLUSIVE	TRUE	138	14	2	38	11	2	14	9	1	22	6	1	18	0.000429106	1.6315e-05	0.000388275	0.000159797	2.00179e-05	0.000256676	0.000167052	2.21202e-05	0.00023067	9.46061e-05	1.64986e-05	0.000205998	0.163	0.055	0.247	0.148	0.068	0.186	0.142	0.042	0.218	0.097	0.042	0.294
785	VALID	Q80SW1	Ahcyl1	S-adenosylhomocysteine hydrolase-like protein 1	CONCLUSIVE	FALSE	16	0	0	3	0	0	0	2	0	4	3	0	4	0	0	2.73566e-05	0	0	0	3.31302e-05	0	3.74294e-05	4.22157e-05	0	4.08541e-05	0	0	0.091	0	0	0	0.066	0	0.109	0.096	0	0.094
786	VALID	Q99K48	Nono	Non-POU domain-containing octamer-binding protein	CONCLUSIVE	FALSE	1776	29	400	20	417	459	8	48	73	21	65	216	20	0.000888863	0.00326301	0.000204355	0.00605775	0.00459411	0.000146672	0.000890943	0.00161477	0.000220185	0.0010249	0.0035637	0.000228887	0.319	0.522	0.233	0.55	0.643	0.203	0.414	0.442	0.402	0.4	0.529	0.199
787	VALID	Q9R1J0	Nsdhl	Sterol-4-alpha-carboxylate 3-dehydrogenase, decarboxylating	CONCLUSIVE	TRUE	63	0	0	11	4	0	9	9	0	11	7	1	11	0	0	0.000146859	7.59255e-05	0	0.000215602	0.000218275	0	0.0001507	0.000144218	2.15576e-05	0.000164488	0	0	0.202	0.086	0	0.157	0.193	0	0.191	0.135	0.041	0.224
788	VALID	Q3URQ0	Tex10	Testis-expressed protein 10	CONCLUSIVE	FALSE	17	0	5	0	0	0	0	2	2	0	4	4	0	0	2.07894e-05	0	0	0	0	1.89213e-05	2.25493e-05	0	3.2147e-05	3.36373e-05	0	0	0.027	0	0	0	0	0.03	0.03	0	0.027	0.026	0
789	VALID	Q3TC72	Fahd2	Fumarylacetoacetate hydrolase domain-containing protein 2A	CONCLUSIVE	FALSE	14	0	0	0	3	0	1	1	0	4	0	0	5	0	0	0	6.58587e-05	0	2.7706e-05	2.80495e-05	0	6.33789e-05	0	0	8.64723e-05	0	0	0	0.093	0	0.038	0.058	0	0.137	0	0	0.064
790	VALID	Q9CXW3	Cacybp	Calcyclin-binding protein	CONCLUSIVE	FALSE	12	0	2	1	2	0	1	0	0	3	2	0	1	0	3.36988e-05	2.11048e-05	6.0011e-05	0	3.78689e-05	0	0	6.49703e-05	6.51364e-05	0	2.36383e-05	0	0.114	0.087	0.127	0	0.087	0	0	0.114	0.1	0	0.066
791	VALID	P97429	Anxa4	Annexin A4	CONCLUSIVE	FALSE	41	1	0	1	0	0	8	7	0	5	5	0	14	4.54472e-05	0	1.51505e-05	0	0	0.000217479	0.000192654	0	7.77335e-05	0.000116898	0	0.000237568	0.05	0	0.107	0	0	0.292	0.15	0	0.194	0.201	0	0.232
792	VALID	P06795	Abcb1b	Multidrug resistance protein 1B	CONCLUSIVE	TRUE	81	7	4	26	4	0	12	9	0	1	8	0	10	7.95326e-05	1.20956e-05	9.84782e-05	2.154e-05	0	8.15547e-05	6.19243e-05	0	3.88668e-06	4.67593e-05	0	4.24229e-05	0.021	0.02	0.113	0.034	0	0.063	0.05	0	0.006	0.066	0	0.057
793	VALID	O70281	Tpst1	Protein-tyrosine sulfotransferase 1	CONCLUSIVE	TRUE	5	0	0	0	0	0	0	2	0	1	0	0	2	0	0	0	0	0	0	4.74567e-05	0	1.34038e-05	0	0	2.92604e-05	0	0	0	0	0	0	0.032	0	0.038	0	0	0.062
794	VALID	Q8VHX6	Flnc	Filamin-C	CONCLUSIVE	FALSE	1111	45	70	79	84	64	112	97	100	134	135	73	118	0.000239323	9.90813e-05	0.000140061	0.000211734	0.000111149	0.000356296	0.000312403	0.000383817	0.000243786	0.000369349	0.000208981	0.000234319	0.087	0.266	0.239	0.241	0.2	0.329	0.249	0.245	0.373	0.317	0.262	0.286
795	VALID	Q7M6Y3	Picalm	Phosphatidylinositol-binding clathrin assembly protein	CONCLUSIVE	FALSE	149	0	11	13	11	8	12	15	17	22	20	6	14	0	6.43085e-05	9.51956e-05	0.000114521	5.73847e-05	0.000157672	0.000199534	0.000269498	0.000165313	0.000226003	7.09441e-05	0.000114825	0	0.205	0.242	0.12	0.129	0.202	0.126	0.085	0.289	0.129	0.148	0.22
796	VALID	Q61414	Krt15	Keratin, type I cytoskeletal 15	CONCLUSIVE	FALSE	138	2	7	1	5	13	9	14	11	0	23	44	9	6.41489e-05	5.97557e-05	1.06925e-05	7.60095e-05	0.000136162	0.000172672	0.000271931	0.000254627	0	0.000379506	0.000759667	0.000107784	0.022	0.075	0.024	0.082	0.104	0.106	0.106	0.102	0	0.102	0.073	0.015
797	VALID	P62858	Rps28	40S ribosomal protein S28	CONCLUSIVE	FALSE	397	14	36	42	50	81	18	21	20	34	24	22	35	0.00294155	0.00201313	0.00294183	0.00497917	0.00555758	0.00226226	0.00267202	0.00303271	0.00244376	0.00259413	0.00248819	0.00274581	0.609	0.609	0.565	0.826	0.565	0.565	0.565	0.565	0.623	0.565	0.565	0.609
798	VALID	Q8K2P1	Lurap1l	Leucine rich adaptor protein 1-like	CONCLUSIVE	FALSE	6	0	1	0	0	0	0	1	1	1	1	0	1	0	1.74593e-05	0	0	0	0	3.97262e-05	4.73433e-05	2.24407e-05	3.37471e-05	0	2.4494e-05	0	0.045	0	0	0	0	0.045	0.045	0.045	0.045	0	0.045
799	VALID	Q80XI4	Pip4k2b	Phosphatidylinositol 5-phosphate 4-kinase type-2 beta	CONCLUSIVE	FALSE	22	0	2	6	0	0	2	2	1	3	4	0	2	0	1.85505e-05	6.97068e-05	0	0	4.16922e-05	4.22091e-05	2.51511e-05	3.57649e-05	7.17126e-05	0	2.60248e-05	0	0.082	0.154	0	0	0.082	0.041	0.041	0.106	0.041	0	0.043
800	VALID	O89032	Sh3pxd2a	SH3 and PX domain-containing protein 2A	CONCLUSIVE	FALSE	7	0	0	4	0	0	0	1	0	0	1	0	1	0	0	1.71993e-05	0	0	0	7.81094e-06	0	0	6.63533e-06	0	4.81598e-06	0	0	0.036	0	0	0	0.017	0	0	0.011	0	0.017
801	VALID	Q8K482	Emilin2	EMILIN-2	CONCLUSIVE	FALSE	5	0	0	2	0	0	0	1	0	0	1	0	1	0	0	9.00001e-06	0	0	0	8.17458e-06	0	0	6.94424e-06	0	5.04019e-06	0	0	0.038	0	0	0	0.012	0	0	0.015	0	0.01
802	VALID	P97370	Atp1b3	Sodium/potassium-transporting ATPase subunit beta-3	CONCLUSIVE	TRUE	154	11	0	21	9	0	53	21	0	9	16	0	14	0.000573648	0	0.000365083	0.000222451	0	0.00165329	0.000663199	0	0.000160556	0.000429244	0	0.000272605	0.219	0	0.468	0.162	0	0.428	0.245	0	0.227	0.201	0	0.41
803	VALID	P56480	Atp5b	ATP synthase subunit beta, mitochondrial	CONCLUSIVE	FALSE	4543	264	63	687	783	167	324	137	45	908	166	84	915	0.00723512	0.00045952	0.00627651	0.0101705	0.00149455	0.00531139	0.00227371	0.000890035	0.00851254	0.00234035	0.00123918	0.00936304	0.526	0.51	0.686	0.452	0.499	0.675	0.52	0.327	0.732	0.446	0.265	0.694
804	VALID	Q5SS80	Dhrs13	Dehydrogenase/reductase SDR family member 13	CONCLUSIVE	FALSE	30	1	0	6	2	0	2	4	0	4	4	0	7	3.85576e-05	0	7.71225e-05	3.65492e-05	0	4.61276e-05	9.33989e-05	0	5.27596e-05	7.93416e-05	0	0.000100777	0.144	0	0.21	0.029	0	0.074	0.202	0	0.229	0.17	0	0.202
805	VALID	Q8R127	Sccpdh	Saccharopine dehydrogenase-like oxidoreductase	CONCLUSIVE	FALSE	75	2	0	9	2	0	2	12	0	26	10	0	12	6.75881e-05	0	0.000101392	3.20338e-05	0	4.04288e-05	0.00024558	0	0.00030057	0.000173849	0	0.000151417	0.054	0	0.163	0.033	0	0.037	0.126	0	0.524	0.182	0	0.361
806	VALID	Q9JIX8	Acin1	Apoptotic chromatin condensation inducer in the nucleus	CONCLUSIVE	FALSE	293	12	47	0	6	43	0	36	59	0	41	46	3	0.000130024	0.000135538	0	3.08128e-05	0.000152147	0	0.00023622	0.000461367	0	0.000228537	0.000268294	1.21371e-05	0.065	0.222	0	0.046	0.158	0	0.136	0.188	0	0.17	0.173	0.029
807	VALID	Q9CWK3	Cd2bp2	CD2 antigen cytoplasmic tail-binding protein 2	CONCLUSIVE	FALSE	35	0	7	0	0	1	0	7	6	0	7	7	0	0	7.89753e-05	0	0	1.38428e-05	0	0.000179697	0.000183559	0	0.000152651	0.000159728	0	0	0.167	0	0	0.038	0	0.132	0.173	0	0.132	0.137	0
808	VALID	Q8BHS3	Rbm22	Pre-mRNA-splicing factor RBM22	CONCLUSIVE	FALSE	129	0	38	0	0	5	0	20	31	0	17	18	0	0	0.000349103	0	0	5.636e-05	0	0.000418071	0.000772259	0	0.000301876	0.000334451	0	0	0.421	0	0	0.107	0	0.152	0.236	0	0.236	0.352	0
809	VALID	Q8BH95	Echs1	Enoyl-CoA hydratase, mitochondrial	CONCLUSIVE	FALSE	238	9	19	7	18	12	4	18	16	39	29	8	59	0.000449927	0.000252799	0.000116659	0.000426492	0.0001959	0.000119614	0.000544934	0.000577261	0.000666954	0.000745811	0.000215279	0.0011013	0.155	0.466	0.1	0.269	0.307	0.155	0.269	0.286	0.593	0.441	0.228	0.583
810	VALID	Q80X73	Pelo	Protein pelota homolog	CONCLUSIVE	FALSE	19	0	10	0	0	0	0	4	1	2	2	0	0	0	0.000100221	0	0	0	0	9.12155e-05	2.71763e-05	2.57631e-05	3.87435e-05	0	0	0	0.161	0	0	0	0	0.047	0.047	0.078	0.047	0	0
811	VALID	Q6PDH0	Phldb1	Pleckstrin homology-like domain family B member 1	CONCLUSIVE	FALSE	87	4	24	14	3	1	6	13	2	5	11	0	4	4.2298e-05	6.7545e-05	4.93524e-05	1.50356e-05	3.45313e-06	3.79518e-05	8.32483e-05	1.52631e-05	1.80868e-05	5.9839e-05	0	1.57933e-05	0.052	0.154	0.117	0.031	0.012	0.063	0.096	0.031	0.038	0.092	0	0.034
812	VALID	Q9Z1Q2	Abhd16a	Protein ABHD16A	CONCLUSIVE	TRUE	53	2	0	2	7	0	5	5	0	4	7	0	21	5.19629e-05	0	1.73226e-05	8.61986e-05	0	7.7706e-05	7.86693e-05	0	3.55513e-05	9.35606e-05	0	0.000203721	0.025	0	0.086	0.115	0	0.108	0.047	0	0.088	0.134	0	0.204
813	VALID	Q8BFR5	Tufm	Elongation factor Tu, mitochondrial	CONCLUSIVE	FALSE	547	42	19	83	42	13	61	28	4	97	35	12	111	0.00134713	0.000162194	0.000887477	0.00063848	0.000136162	0.00117033	0.000543863	9.25917e-05	0.0010643	0.000577509	0.000207182	0.00132934	0.365	0.367	0.478	0.409	0.334	0.544	0.296	0.071	0.56	0.303	0.201	0.542
814	VALID	Q9DCZ4	Apoo	MICOS complex subunit Mic26	CONCLUSIVE	TRUE	18	0	0	4	3	0	1	2	0	5	1	0	2	0	0	9.11888e-05	9.72348e-05	0	4.09056e-05	8.28254e-05	0	0.000116967	3.51798e-05	0	5.10676e-05	0	0	0.241	0.142	0	0.052	0.123	0	0.123	0.071	0	0.123
815	VALID	P04223	H2-K1	H-2 class I histocompatibility antigen, K-K alpha chain	CONCLUSIVE	TRUE	117	6	1	27	11	0	23	11	2	12	16	1	7	0.000235734	1.04567e-05	0.000353635	0.000204834	0	0.00054053	0.000261719	5.67093e-05	0.000161281	0.000323387	2.11487e-05	0.000102689	0.073	0.03	0.217	0.168	0	0.312	0.179	0.035	0.152	0.195	0.035	0.098
816	VALID	Q06180	Ptpn2	Tyrosine-protein phosphatase non-receptor type 2	CONCLUSIVE	FALSE	44	2	1	10	1	0	2	5	1	6	6	1	9	7.1417e-05	9.50371e-06	0.00011904	1.69243e-05	0	4.27191e-05	0.000108122	2.57706e-05	7.32916e-05	0.000110218	1.92213e-05	0.000119996	0.027	0.052	0.195	0.047	0	0.047	0.084	0.052	0.167	0.133	0.047	0.18
817	VALID	P04104	Krt1	Keratin, type II cytoskeletal 1	CONCLUSIVE	FALSE	198	0	5	33	7	8	6	18	29	8	42	27	15	0	3.02866e-05	0.000250376	7.55083e-05	5.94567e-05	8.16828e-05	0.000248086	0.000476331	6.22845e-05	0.000491744	0.000330776	0.000127469	0	0.033	0.03	0.063	0.033	0.042	0.066	0.066	0.033	0.066	0.064	0.033
818	VALID	P99029	Prdx5	Peroxiredoxin-5, mitochondrial	CONCLUSIVE	FALSE	223	0	10	17	10	7	12	29	11	40	24	10	53	0	0.000183738	0.000391243	0.000327203	0.000157808	0.000495542	0.00121241	0.000548054	0.000944648	0.000852356	0.000371612	0.00136618	0	0.395	0.514	0.471	0.252	0.271	0.514	0.276	0.581	0.514	0.348	0.59
819	VALID	Q8R3N1	Nop14	Nucleolar protein 14	CONCLUSIVE	FALSE	97	4	22	0	1	5	0	18	17	0	15	15	0	6.74309e-05	9.8706e-05	0	7.98984e-06	2.75246e-05	0	0.000183757	0.000206824	0	0.000130083	0.000136114	0	0.052	0.201	0	0.015	0.06	0	0.099	0.086	0	0.073	0.128	0
820	VALID	P63154	Crnkl1	Crooked neck-like protein 1	CONCLUSIVE	FALSE	70	0	14	0	1	7	0	13	16	0	9	10	0	0	7.82886e-05	0	9.95835e-06	4.80285e-05	0	0.000165411	0.000242617	0	9.72797e-05	0.000113099	0	0	0.183	0	0.02	0.094	0	0.181	0.155	0	0.139	0.114	0
821	VALID	Q9JLJ2	Aldh9a1	4-trimethylaminobutyraldehyde dehydrogenase	CONCLUSIVE	FALSE	50	1	0	2	0	0	1	6	0	11	11	0	18	2.93475e-05	0	1.95668e-05	0	0	1.75546e-05	0.000106634	0	0.000110432	0.000166071	0	0.000197241	0.047	0	0.081	0	0	0.024	0.105	0	0.235	0.162	0	0.19
822	VALID	P35282	Rab21	Ras-related protein Rab-21	CONCLUSIVE	FALSE	177	9	4	45	9	0	17	18	3	23	22	2	25	0.000587743	6.95227e-05	0.000979664	0.000278564	0	0.000664071	0.000711851	0.00014139	0.000513812	0.000739092	7.0305e-05	0.000609591	0.054	0.126	0.351	0.243	0	0.239	0.239	0.135	0.347	0.288	0.14	0.342
823	VALID	Q8C092	Taf5	Transcription initiation factor TFIID subunit 5	CONCLUSIVE	FALSE	30	0	11	0	0	2	0	4	5	0	6	2	0	0	5.29883e-05	0	0	1.18208e-05	0	4.38427e-05	6.53112e-05	0	5.5866e-05	1.94853e-05	0	0	0.091	0	0	0.031	0	0.036	0.082	0	0.082	0.055	0
824	VALID	Q9Z2G6	Sel1l	Protein sel-1 homolog 1	CONCLUSIVE	TRUE	156	12	1	26	11	0	12	12	0	36	15	0	31	0.000220218	4.88419e-06	0.000159061	9.56757e-05	0	0.000131726	0.000133359	0	0.000225998	0.00014161	0	0.000212415	0.118	0.028	0.237	0.18	0	0.201	0.125	0	0.247	0.196	0	0.237
825	VALID	P62827	Ran	GTP-binding nuclear protein Ran	CONCLUSIVE	FALSE	82	11	16	9	5	5	8	2	5	6	4	5	6	0.000738306	0.000285815	0.000201375	0.000159057	0.000109589	0.000321185	8.12916e-05	0.000242196	0.000137761	0.000138113	0.000180645	0.000150366	0.185	0.259	0.144	0.157	0.065	0.153	0.079	0.171	0.069	0.167	0.153	0.065
826	VALID	P47791	Gsr	Glutathione reductase, mitochondrial	CONCLUSIVE	FALSE	52	7	0	8	2	0	1	3	0	15	3	0	13	0.000202967	0	7.73281e-05	2.7485e-05	0	1.7344e-05	5.2677e-05	0	0.000148782	4.47487e-05	0	0.000140742	0.094	0	0.104	0.07	0	0.046	0.07	0	0.22	0.042	0	0.17
827	VALID	Q9D1E8	Agpat5	1-acyl-sn-glycerol-3-phosphate acyltransferase epsilon	CONCLUSIVE	TRUE	17	1	0	3	3	0	1	2	0	3	0	0	4	3.97196e-05	0	3.97233e-05	5.64761e-05	0	2.37589e-05	4.81068e-05	0	4.07622e-05	0	0	5.93224e-05	0.038	0	0.066	0.066	0	0.027	0.038	0	0.058	0	0	0.088
828	VALID	Q8BH79	Ano10	Anoctamin-10	CONCLUSIVE	TRUE	125	0	0	24	8	0	10	19	0	23	10	1	30	0	0	0.000176012	8.34144e-05	0	0.000131593	0.000253127	0	0.00017309	0.000113173	1.1842e-05	0.000246426	0	0	0.182	0.038	0	0.091	0.114	0	0.162	0.065	0.015	0.206
829	VALID	Q8VDZ4	Zdhhc5	Palmitoyltransferase ZDHHC5	CONCLUSIVE	TRUE	123	4	2	13	5	0	15	14	4	20	17	3	26	8.11058e-05	1.0793e-05	8.78729e-05	4.80508e-05	0	0.00018193	0.000171906	5.85335e-05	0.000138724	0.000177326	3.27434e-05	0.000196842	0.062	0.049	0.186	0.066	0	0.235	0.18	0.063	0.285	0.207	0.036	0.222
830	VALID	Q6WVG3	Kctd12	BTB/POZ domain-containing protein KCTD12	CONCLUSIVE	FALSE	18	0	6	1	0	0	0	3	3	0	2	3	0	0	7.07983e-05	1.47798e-05	0	0	0	8.05458e-05	9.59895e-05	0	4.56154e-05	7.1595e-05	0	0	0.037	0.037	0	0	0	0.037	0.037	0	0.037	0.104	0
831	VALID	P47962	Rpl5	60S ribosomal protein L5	CONCLUSIVE	FALSE	392	17	35	102	34	30	14	22	20	31	25	17	45	0.000829832	0.000454706	0.00165982	0.000786609	0.000478206	0.00040878	0.000650333	0.00070457	0.000517648	0.000627787	0.000446685	0.000820177	0.337	0.434	0.418	0.367	0.354	0.347	0.387	0.31	0.418	0.354	0.354	0.36
832	VALID	Q9Z2U0	Psma7	Proteasome subunit alpha type-7	CONCLUSIVE	FALSE	61	1	16	4	2	0	0	9	10	3	7	6	3	5.84583e-05	0.000248936	7.79517e-05	5.54134e-05	0	0	0.000318611	0.000421889	5.99927e-05	0.000210511	0.000188803	6.54818e-05	0.048	0.319	0.198	0.093	0	0	0.214	0.129	0.089	0.137	0.218	0.173
833	VALID	Q9D6K5	Synj2bp	Synaptojanin-2-binding protein	CONCLUSIVE	TRUE	29	3	0	13	0	0	0	1	0	7	3	0	2	0.000299951	0	0.000433304	0	0	0	6.05483e-05	0	0.000239419	0.000154306	0	7.46644e-05	0.193	0	0.276	0	0	0	0.193	0	0.166	0.193	0	0.166
834	VALID	Q8R4U7	Luzp1	Leucine zipper protein 1	CONCLUSIVE	FALSE	138	6	20	4	8	6	5	13	19	14	17	11	15	8.14475e-05	7.22567e-05	1.81012e-05	5.14701e-05	2.65968e-05	4.05992e-05	0.000106867	0.000186137	6.50109e-05	0.000118715	8.03768e-05	7.60276e-05	0.079	0.237	0.033	0.12	0.07	0.041	0.159	0.18	0.147	0.176	0.146	0.107
835	VALID	Q8R3Q6	Ccdc58	Coiled-coil domain-containing protein 58	CONCLUSIVE	FALSE	22	0	1	1	2	0	1	2	0	5	3	0	7	0	2.67952e-05	3.35626e-05	9.54341e-05	0	6.02221e-05	0.000121937	0	0.000172201	0.000155377	0	0.00026314	0	0.118	0.118	0.132	0	0.118	0.167	0	0.153	0.118	0	0.153
836	VALID	Q99104	Myo5a	Unconventional myosin-Va	CONCLUSIVE	FALSE	79	3	1	12	7	0	4	12	0	12	7	0	21	2.34716e-05	2.0823e-06	3.12985e-05	2.59573e-05	0	1.87199e-05	5.68559e-05	0	3.2117e-05	2.81742e-05	0	6.13473e-05	0.006	0.006	0.051	0.045	0	0.02	0.067	0	0.076	0.049	0	0.09
837	VALID	Q61595	Ktn1	Kinectin	CONCLUSIVE	TRUE	648	65	16	200	43	1	41	41	6	99	45	1	90	0.000710134	4.65231e-05	0.000728411	0.000222656	3.56763e-06	0.000267936	0.000271258	4.73076e-05	0.000369993	0.000252913	5.88082e-06	0.000367133	0.23	0.138	0.434	0.259	0.007	0.214	0.265	0.057	0.39	0.255	0.008	0.436
838	VALID	Q9DCX2	Atp5h	ATP synthase subunit d, mitochondrial	CONCLUSIVE	FALSE	497	26	11	102	48	8	48	36	15	93	30	7	73	0.00234124	0.000263625	0.00306191	0.00204857	0.000235242	0.00258544	0.00196312	0.0009748	0.00286475	0.00138971	0.000339298	0.00245442	0.385	0.404	0.832	0.578	0.497	0.752	0.764	0.429	0.839	0.77	0.472	0.758
839	VALID	Q8BTU1	Cfap20	Cilia- and flagella-associated protein 20	CONCLUSIVE	FALSE	10	0	0	0	1	1	0	3	3	0	1	1	0	0	0	0	3.56024e-05	2.45297e-05	0	0.000136469	0.000162635	0	3.86431e-05	4.04345e-05	0	0	0	0	0.062	0.062	0	0.15	0.119	0	0.062	0.057	0
840	VALID	Q8C079	Strip1	Striatin-interacting protein 1	CONCLUSIVE	FALSE	12	0	1	2	0	0	2	1	0	2	2	0	2	0	4.60993e-06	1.15484e-05	0	0	2.07216e-05	1.04892e-05	0	1.18504e-05	1.78211e-05	0	1.29347e-05	0	0.017	0.017	0	0	0.048	0.017	0	0.044	0.029	0	0.013
841	VALID	Q922J9	Far1	Fatty acyl-CoA reductase 1	CONCLUSIVE	TRUE	115	15	2	57	5	1	6	3	0	6	3	0	17	0.000422262	1.49845e-05	0.000534915	6.67112e-05	9.1927e-06	0.000101033	5.11427e-05	0	5.77794e-05	4.34453e-05	0	0.000178687	0.068	0.05	0.344	0.093	0.025	0.124	0.078	0	0.169	0.074	0	0.249
842	VALID	P97329	Kif20a	Kinesin-like protein KIF20A	CONCLUSIVE	FALSE	62	0	25	0	13	8	0	2	8	0	1	5	0	0	0.000108752	0	0.000100706	4.26989e-05	0	1.97959e-05	9.43662e-05	0	8.40825e-06	4.39902e-05	0	0	0.291	0	0.16	0.101	0	0.03	0.108	0	0.015	0.061	0
843	VALID	P47226	Tes	Testin	CONCLUSIVE	FALSE	10	0	0	1	0	0	1	1	0	1	2	0	4	0	0	1.14255e-05	0	0	2.05011e-05	2.07553e-05	0	1.17244e-05	3.5263e-05	0	5.11883e-05	0	0	0.054	0	0	0.04	0.05	0	0.04	0.076	0	0.078
844	VALID	Q6IFX2	Krt42	Keratin, type I cytoskeletal 42	CONCLUSIVE	FALSE	190	3	7	4	11	6	6	22	28	0	35	55	13	9.62234e-05	5.97557e-05	4.277e-05	0.000167221	6.28439e-05	0.000115115	0.000427321	0.000648142	0	0.000577509	0.000949584	0.000155688	0.06	0.108	0.08	0.17	0.108	0.104	0.239	0.221	0	0.221	0.119	0.064
845	VALID	P70302	Stim1	Stromal interaction molecule 1	CONCLUSIVE	TRUE	117	0	0	5	4	0	6	16	0	38	16	0	32	0	0	3.52774e-05	4.01241e-05	0	7.5959e-05	0.000205069	0	0.00027512	0.000174204	0	0.000252878	0	0	0.102	0.114	0	0.146	0.177	0	0.321	0.191	0	0.225
846	VALID	P37040	Por	NADPH--cytochrome P450 reductase	CONCLUSIVE	TRUE	291	16	14	58	21	1	36	25	3	58	24	2	33	0.000342128	7.96742e-05	0.000413443	0.000212827	6.98265e-06	0.000460459	0.000323728	4.62958e-05	0.000424255	0.000264004	2.30202e-05	0.000263473	0.14	0.156	0.453	0.212	0.018	0.255	0.204	0.032	0.414	0.18	0.05	0.311
847	VALID	P17879	Hspa1b	Heat shock 70 kDa protein 1B	CONCLUSIVE	FALSE	186	3	7	16	12	3	5	13	21	9	14	71	12	6.77461e-05	4.2071e-05	0.000120449	0.000128435	2.21226e-05	6.75388e-05	0.000177778	0.000342243	6.95243e-05	0.000162638	0.000863043	0.000101181	0.031	0.086	0.058	0.112	0.101	0.118	0.213	0.195	0.075	0.202	0.115	0.1
848	VALID	Q91ZU6	Dst	Dystonin	CONCLUSIVE	FALSE	61	0	4	3	0	0	1	11	3	11	9	0	19	0	2.08879e-06	1.96224e-06	0	0	1.17363e-06	1.307e-05	4.24801e-06	7.38306e-06	9.08418e-06	0	1.39194e-05	0	0.008	0.009	0	0	0.003	0.022	0.005	0.024	0.015	0	0.034
849	VALID	P29758	Oat	Ornithine aminotransferase, mitochondrial	CONCLUSIVE	FALSE	1283	78	48	179	172	118	128	63	49	180	56	21	191	0.00257589	0.000421887	0.00197063	0.00269216	0.00127253	0.00252851	0.00125993	0.00116784	0.00203347	0.000951377	0.000373305	0.00235516	0.419	0.421	0.606	0.597	0.554	0.67	0.538	0.312	0.811	0.451	0.317	0.752
850	VALID	P14211	Calr	Calreticulin	CONCLUSIVE	FALSE	2278	121	103	410	457	60	297	59	89	276	78	48	280	0.00421687	0.000955352	0.0047633	0.00754847	0.000682823	0.0061913	0.00124517	0.00223845	0.00329037	0.0013984	0.000900445	0.00364348	0.459	0.637	0.743	0.546	0.423	0.599	0.459	0.452	0.695	0.471	0.358	0.774
851	VALID	Q5SUF2	Luc7l3	Luc7-like protein 3	CONCLUSIVE	FALSE	100	0	27	1	2	4	0	11	15	2	12	24	2	0	0.000241157	1.11875e-05	3.18114e-05	4.38356e-05	0	0.000223552	0.000363294	2.29602e-05	0.00020717	0.000433547	2.5061e-05	0	0.174	0.074	0.083	0.104	0	0.141	0.141	0.083	0.141	0.157	0.019
852	VALID	P15331	Prph	Peripherin	CONCLUSIVE	FALSE	1153	76	9	657	49	5	14	24	10	71	144	45	49	0.00231962	7.31086e-05	0.00668481	0.000708824	4.98341e-05	0.000255595	0.000443596	0.000220271	0.0007413	0.00226099	0.000739312	0.000558411	0.069	0.063	0.046	0.046	0.046	0.046	0.063	0.044	0.046	0.063	0.063	0.046
853	VALID	Q9JJ80	Rpf2	Ribosome production factor 2 homolog	CONCLUSIVE	FALSE	110	4	30	0	7	5	0	11	20	0	16	17	0	0.000189512	0.000378285	0	0.000157186	7.73569e-05	0	0.000315603	0.000683847	0	0.000389967	0.000433547	0	0.088	0.307	0	0.101	0.173	0	0.147	0.18	0	0.193	0.19	0
854	VALID	Q6P1H6	Ankle2	Ankyrin repeat and LEM domain-containing protein 2	CONCLUSIVE	TRUE	53	4	0	10	0	0	1	1	0	17	9	1	10	6.01562e-05	0	5.01349e-05	0	0	8.99584e-06	9.10736e-06	0	8.74583e-05	6.96297e-05	8.09528e-06	5.61532e-05	0.065	0	0.166	0	0	0.024	0.011	0	0.158	0.111	0.024	0.147
855	VALID	Q9CRC3		UPF0235 protein C15orf40 homolog	CONCLUSIVE	FALSE	6	0	1	0	2	1	1	0	0	1	0	0	0	0	3.06231e-05	0	0.000109068	3.75733e-05	6.88253e-05	0	0	3.93603e-05	0	0	0	0	0.103	0	0.111	0.103	0.111	0	0	0.167	0	0	0
856	VALID	O35382	Exoc4	Exocyst complex component 4	CONCLUSIVE	FALSE	71	2	6	9	1	3	5	8	6	9	6	0	16	2.97388e-05	2.37447e-05	4.46124e-05	7.04744e-06	1.45669e-05	4.44717e-05	7.20369e-05	6.43868e-05	4.57791e-05	4.58961e-05	0	8.88314e-05	0.013	0.071	0.105	0.008	0.049	0.048	0.086	0.074	0.075	0.063	0	0.094
857	VALID	Q8BJZ4	Mrps35	28S ribosomal protein S35, mitochondrial	CONCLUSIVE	FALSE	45	10	0	10	3	0	4	1	0	6	1	0	10	0.000453052	0	0.000151031	6.4418e-05	0	0.0001084	2.74359e-05	0	9.29888e-05	2.33066e-05	0	0.000169161	0.184	0	0.266	0.125	0	0.128	0.053	0	0.241	0.041	0	0.309
858	VALID	Q2PZL6	Fat4	Protocadherin Fat 4	CONCLUSIVE	TRUE	758	7	1	36	7	0	35	120	10	182	108	5	247	2.03741e-05	7.74645e-07	3.49304e-05	9.65645e-06	0	6.09355e-05	0.000211512	2.10055e-05	0.000181211	0.00016171	7.83362e-06	0.00026843	0.016	0.005	0.071	0.014	0	0.046	0.122	0.027	0.251	0.124	0.015	0.247
859	VALID	P05622	Pdgfrb	Platelet-derived growth factor receptor beta	CONCLUSIVE	TRUE	286	12	1	68	18	0	47	27	5	38	34	3	33	0.000158444	3.51412e-06	0.000299312	0.000112644	0	0.000371205	0.000215889	4.76451e-05	0.000171637	0.000230943	2.1322e-05	0.000162691	0.046	0.024	0.222	0.117	0	0.251	0.134	0.055	0.225	0.145	0.037	0.199
860	VALID	Q9QX47	Son	Protein SON	CONCLUSIVE	FALSE	342	16	80	0	10	27	0	51	65	0	43	49	1	9.4911e-05	0.000126301	0	2.81148e-05	5.23013e-05	0	0.000183206	0.000278268	0	0.000131219	0.00015646	2.21488e-06	0.05	0.212	0	0.061	0.135	0	0.173	0.18	0	0.152	0.157	0.009
861	VALID	Q9DCL9	Paics	Multifunctional protein ADE2	CONCLUSIVE	FALSE	87	5	3	28	3	0	5	12	3	14	6	0	8	0.000170561	2.72365e-05	0.00031841	4.8503e-05	0	0.000102023	0.000247892	7.38555e-05	0.000163368	0.000105291	0	0.000101895	0.047	0.033	0.351	0.071	0	0.148	0.144	0.064	0.259	0.144	0	0.153
862	VALID	P70452	Stx4	Syntaxin-4	CONCLUSIVE	TRUE	47	0	1	9	2	0	6	9	0	6	4	1	9	0	1.2948e-05	0.000145963	4.61158e-05	0	0.000174604	0.000265153	0	9.98537e-05	0.000100109	2.61874e-05	0.000163485	0	0.054	0.218	0.037	0	0.221	0.221	0	0.258	0.191	0.037	0.285
863	VALID	P30999	Ctnnd1	Catenin delta-1	CONCLUSIVE	FALSE	1202	93	44	164	77	32	157	86	44	166	94	52	193	0.0014374	0.000180996	0.000845003	0.000564058	0.000161509	0.00145149	0.000804943	0.000490795	0.000877676	0.000747402	0.000432623	0.0011138	0.336	0.284	0.509	0.416	0.372	0.526	0.393	0.353	0.571	0.48	0.369	0.483
864	VALID	P70202	Lxn	Latexin	CONCLUSIVE	FALSE	82	0	0	14	9	2	13	9	2	7	9	3	14	0	0	0.000304784	0.000278564	4.26508e-05	0.000507819	0.000355926	9.426e-05	0.000156377	0.000302356	0.000105457	0.000341371	0	0	0.329	0.216	0.162	0.216	0.203	0.122	0.162	0.203	0.122	0.162
865	VALID	P63038	Hspd1	60 kDa heat shock protein, mitochondrial	CONCLUSIVE	FALSE	4441	257	208	1056	715	245	175	84	55	939	93	46	568	0.00650244	0.00140065	0.0089069	0.00857408	0.00202424	0.00264851	0.00128705	0.00100429	0.00812718	0.00121048	0.000626487	0.00536593	0.646	0.593	0.663	0.546	0.504	0.565	0.487	0.407	0.651	0.426	0.26	0.62
866	VALID	Q7TQ95	Lnpk	Endoplasmic reticulum junction formation protein lunapark	CONCLUSIVE	TRUE	146	1	2	39	44	0	3	3	0	15	7	1	31	3.41121e-05	1.81577e-05	0.000443499	0.000711377	0	6.1214e-05	6.19729e-05	0	0.000175038	0.00012284	1.8362e-05	0.000394843	0.052	0.04	0.233	0.111	0	0.099	0.099	0	0.275	0.169	0.059	0.158
867	VALID	Q8BFP9	Pdk1	[Pyruvate dehydrogenase (acetyl-transferring)] kinase isozyme 1, mitochondrial	CONCLUSIVE	FALSE	39	0	0	3	2	0	0	3	0	9	5	1	16	0	0	3.34079e-05	3.16648e-05	0	0	6.06878e-05	0	0.000102845	8.5923e-05	1.79812e-05	0.000199564	0	0	0.035	0.035	0	0	0.106	0	0.24	0.12	0.035	0.173
868	VALID	P97434	Mprip	Myosin phosphatase Rho-interacting protein	CONCLUSIVE	FALSE	457	1	43	28	21	10	26	53	57	46	62	45	65	1.41579e-05	0.000162027	0.000132153	0.000140914	4.62328e-05	0.000220187	0.000454408	0.000582405	0.000222786	0.000451566	0.000342943	0.000343609	0.014	0.345	0.206	0.213	0.13	0.259	0.386	0.398	0.391	0.368	0.36	0.391
869	VALID	Q9EQ61	Pes1	Pescadillo homolog	CONCLUSIVE	FALSE	88	4	25	0	5	4	0	8	13	0	13	16	0	9.9299e-05	0.000165176	0	5.88293e-05	3.24263e-05	0	0.000120267	0.000232906	0	0.00016602	0.000213804	0	0.094	0.245	0	0.087	0.074	0	0.12	0.135	0	0.161	0.12	0
870	VALID	Q99K74	Med24	Mediator of RNA polymerase II transcription subunit 24	CONCLUSIVE	FALSE	19	0	4	0	0	0	0	3	6	0	4	2	0	0	1.56373e-05	0	0	0	0	2.66854e-05	6.3604e-05	0	3.02254e-05	1.58133e-05	0	0	0.03	0	0	0	0	0.049	0.064	0	0.049	0.031	0
871	VALID	Q02013	Aqp1	Aquaporin-1	CONCLUSIVE	TRUE	155	15	13	32	13	8	25	14	0	12	10	0	13	0.000808419	0.000186471	0.00057493	0.000332068	0.000140795	0.000805947	0.000456925	0	0.000221237	0.000277253	0	0.000261603	0.227	0.253	0.13	0.13	0.123	0.253	0.13	0	0.219	0.13	0	0.097
872	VALID	Q91V12	Acot7	Cytosolic acyl coenzyme A thioester hydrolase	CONCLUSIVE	FALSE	148	5	9	22	11	0	6	15	3	24	16	1	36	0.000190258	9.11459e-05	0.000279071	0.000198383	0	0.000136567	0.000345649	8.23847e-05	0.000312403	0.000313202	2.04826e-05	0.00051148	0.052	0.226	0.291	0.199	0	0.228	0.21	0.06	0.381	0.283	0.026	0.42
873	VALID	Q9QWT9	Kifc1	Kinesin-like protein KIFC1	CONCLUSIVE	FALSE	107	7	46	1	17	11	0	3	7	0	4	11	0	0.000150569	0.00026334	7.17063e-06	0.000173311	7.7265e-05	0	3.90779e-05	0.000108665	0	4.42618e-05	0.000127363	0	0.071	0.285	0.021	0.181	0.172	0	0.065	0.123	0	0.077	0.154	0
874	VALID	Q9CR08	Pop4	Ribonuclease P protein subunit p29	CONCLUSIVE	FALSE	6	0	1	0	0	0	0	1	1	1	1	1	0	0	1.74593e-05	0	0	0	0	3.97262e-05	4.73433e-05	2.24407e-05	3.37471e-05	3.53116e-05	0	0	0.045	0	0	0	0	0.054	0.054	0.045	0.054	0.054	0
875	VALID	Q91YH5	Atl3	Atlastin-3	CONCLUSIVE	TRUE	419	1	14	69	31	4	28	43	31	58	53	20	67	2.67979e-05	9.98505e-05	0.000616409	0.000393732	3.50036e-05	0.000448827	0.000697816	0.000599535	0.000531692	0.000730647	0.000288497	0.000670392	0.037	0.207	0.346	0.296	0.072	0.379	0.176	0.192	0.431	0.179	0.176	0.383
876	VALID	Q9DCN2	Cyb5r3	NADH-cytochrome b5 reductase 3	CONCLUSIVE	FALSE	1034	8	19	246	182	10	68	52	18	218	61	17	135	0.00038532	0.00024356	0.0039499	0.00415471	0.000157284	0.00195912	0.00151672	0.000625686	0.00359186	0.00151144	0.000440749	0.00242783	0.223	0.385	0.482	0.545	0.223	0.661	0.538	0.389	0.718	0.568	0.319	0.664
877	VALID	Q8R1M2	H2afj	Histone H2A.J	CONCLUSIVE	FALSE	1484	13	570	40	134	213	13	100	30	80	128	154	9	0.001461	0.0170492	0.00149861	0.00713759	0.007817	0.000873921	0.00680581	0.00243322	0.0030756	0.0074003	0.00931623	0.000377663	0.442	0.504	0.295	0.628	0.698	0.55	0.326	0.326	0.178	0.349	0.349	0.326
878	VALID	Q6PGA0	Rcor3	REST corepressor 3	CONCLUSIVE	FALSE	38	0	4	0	0	0	0	4	16	0	10	4	0	0	3.42218e-05	0	0	0	0	7.78669e-05	0.000371188	0	0.000165368	6.92138e-05	0	0	0.044	0	0	0	0	0.044	0.14	0	0.169	0.044	0
879	VALID	P45952	Acadm	Medium-chain specific acyl-CoA dehydrogenase, mitochondrial	CONCLUSIVE	FALSE	231	10	16	24	31	9	12	12	12	57	14	4	30	0.000344362	0.000146642	0.000275516	0.00050596	0.000101207	0.000247182	0.000250247	0.000298229	0.000671463	0.000248013	7.41459e-05	0.000385736	0.309	0.24	0.228	0.34	0.219	0.306	0.259	0.166	0.382	0.261	0.083	0.328
880	VALID	Q9WTI7	Myo1c	Unconventional myosin-Ic	CONCLUSIVE	FALSE	969	50	7	279	35	4	87	94	20	149	86	12	146	0.000681922	2.54088e-05	0.00126849	0.000226241	1.78146e-05	0.000709749	0.000776362	0.000196855	0.000695156	0.000603385	8.80962e-05	0.000743483	0.143	0.106	0.389	0.262	0.023	0.331	0.362	0.126	0.455	0.325	0.083	0.38
881	VALID	O08664	Bcl7c	B-cell CLL/lymphoma 7 protein family member C	CONCLUSIVE	FALSE	20	0	1	0	2	4	0	4	3	0	2	4	0	0	1.77811e-05	0	6.33296e-05	8.72671e-05	0	0.000161834	0.000144648	0	6.87384e-05	0.00014385	0	0	0.124	0	0.124	0.124	0	0.323	0.24	0	0.124	0.124	0
882	VALID	Q91ZX7	Lrp1	Prolow-density lipoprotein receptor-related protein 1	CONCLUSIVE	TRUE	1961	147	71	445	114	22	221	125	31	309	138	12	326	0.000468901	6.02759e-05	0.000473199	0.000172348	2.2916e-05	0.000421674	0.00024146	7.13638e-05	0.000337174	0.000226451	2.06042e-05	0.000388271	0.115	0.143	0.26	0.173	0.053	0.294	0.192	0.063	0.35	0.204	0.036	0.312
883	VALID	Q9CWR0	Arhgef25	Rho guanine nucleotide exchange factor 25	CONCLUSIVE	FALSE	7	0	0	0	0	0	1	0	0	2	2	0	2	0	0	0	0	0	1.40323e-05	0	0	1.60498e-05	2.41363e-05	0	1.75183e-05	0	0	0	0	0	0.032	0	0	0.066	0.066	0	0.058
884	VALID	Q61321	Six4	Homeobox protein SIX4	CONCLUSIVE	FALSE	5	0	3	0	2	0	0	0	0	0	0	0	0	0	1.49362e-05	0	1.77323e-05	0	0	0	0	0	0	0	0	0	0.058	0	0.009	0	0	0	0	0	0	0	0
885	VALID	Q3V300	Kif22	Kinesin-like protein KIF22	CONCLUSIVE	FALSE	24	1	12	0	6	5	0	0	0	0	0	0	0	2.19661e-05	7.01547e-05	0	6.2466e-05	3.58655e-05	0	0	0	0	0	0	0	0.027	0.211	0	0.106	0.141	0	0	0	0	0	0	0
886	VALID	Q8K4Z5	Sf3a1	Splicing factor 3A subunit 1	CONCLUSIVE	FALSE	389	22	103	0	27	38	0	38	46	1	36	74	4	0.000403222	0.000502435	0	0.000234544	0.000227435	0	0.000421771	0.000608459	6.26979e-06	0.000339434	0.00073007	2.73738e-05	0.169	0.387	0	0.161	0.252	0	0.219	0.296	0.019	0.236	0.267	0.049
887	VALID	Q9DBY5	Cbx6	Chromobox protein homolog 6	CONCLUSIVE	FALSE	13	0	3	0	1	2	0	2	2	0	2	1	0	0	2.79602e-05	0	1.65972e-05	2.28707e-05	0	4.2413e-05	5.05452e-05	0	3.60295e-05	1.88499e-05	0	0	0.089	0	0.046	0.097	0	0.068	0.065	0	0.089	0.046	0
888	VALID	Q9DBH5	Lman2	Vesicular integral-membrane protein VIP36	CONCLUSIVE	TRUE	493	2	12	61	42	7	46	53	8	108	51	8	95	8.09925e-05	0.000129335	0.000823501	0.000806125	9.25689e-05	0.00111428	0.00129976	0.000233807	0.00149613	0.00106247	0.000174388	0.00143645	0.103	0.299	0.489	0.48	0.142	0.581	0.517	0.151	0.584	0.458	0.279	0.559
889	VALID	Q8VDP6	Cdipt	CDP-diacylglycerol--inositol 3-phosphatidyltransferase	CONCLUSIVE	TRUE	12	0	0	1	0	0	1	2	0	2	2	0	4	0	0	2.26902e-05	0	0	4.07135e-05	8.24366e-05	0	4.65671e-05	7.00292e-05	0	0.000101656	0	0	0.052	0	0	0.052	0.108	0	0.108	0.108	0	0.052
890	VALID	P28033	Cebpb	CCAAT/enhancer-binding protein beta	CONCLUSIVE	FALSE	53	0	9	0	1	2	0	9	12	0	8	12	0	0	0.00011732	0	2.32137e-05	3.19881e-05	0	0.000266944	0.00042417	0	0.000201571	0.000316372	0	0	0.287	0	0.054	0.111	0	0.196	0.389	0	0.196	0.193	0
891	VALID	Q99LI2	Clcc1	Chloride channel CLIC-like protein 1	CONCLUSIVE	TRUE	30	4	0	5	2	0	1	2	0	4	3	0	9	0.000107589	0	4.48331e-05	2.54963e-05	0	1.6089e-05	3.2577e-05	0	3.68045e-05	4.15108e-05	0	9.03868e-05	0.043	0	0.143	0.08	0	0.032	0.037	0	0.085	0.08	0	0.115
892	VALID	Q99J56	Derl1	Derlin-1	CONCLUSIVE	TRUE	17	2	0	1	0	0	3	1	0	2	2	1	5	0.000115519	0	1.9255e-05	0	0	0.000103649	3.49781e-05	0	3.95171e-05	5.94272e-05	3.1091e-05	0.000107832	0.032	0	0.032	0	0	0.092	0.056	0	0.092	0.092	0.032	0.088
893	VALID	Q5SF07	Igf2bp2	Insulin-like growth factor 2 mRNA-binding protein 2	CONCLUSIVE	FALSE	76	1	7	12	0	1	2	10	11	6	10	7	9	2.44893e-05	4.56243e-05	9.79664e-05	0	7.99703e-06	2.92972e-05	0.000148302	0.000194411	5.02642e-05	0.000125982	9.22753e-05	8.22948e-05	0.029	0.171	0.1	0	0.029	0.057	0.194	0.132	0.078	0.16	0.127	0.169
894	VALID	P06151	Ldha	L-lactate dehydrogenase A chain	CONCLUSIVE	FALSE	57	2	0	7	1	2	9	8	3	7	9	2	7	8.73353e-05	0	0.000101901	2.06966e-05	2.85195e-05	0.000235084	0.000211554	9.45439e-05	0.000104566	0.000202178	4.70112e-05	0.000114133	0.042	0	0.205	0.036	0.087	0.223	0.154	0.072	0.262	0.19	0.057	0.22
895	VALID	Q3UPL0	Sec31a	Protein transport protein Sec31A	CONCLUSIVE	FALSE	71	0	1	17	8	1	12	9	0	9	6	0	8	0	3.137e-06	6.67977e-05	4.46911e-05	3.84897e-06	8.46047e-05	6.42402e-05	0	3.62883e-05	3.6381e-05	0	3.52076e-05	0	0.011	0.108	0.083	0.011	0.09	0.047	0	0.085	0.059	0	0.068
896	VALID	Q8VDI9	Alg9	Alpha-1,2-mannosyltransferase ALG9	CONCLUSIVE	TRUE	9	0	0	2	0	0	0	1	0	1	2	0	3	0	0	1.582e-05	0	0	0	1.43691e-05	0	8.11686e-06	2.44128e-05	0	2.65786e-05	0	0	0.023	0	0	0	0.023	0	0.026	0.023	0	0.049
897	VALID	Q9ESP1	Sdf2l1	Stromal cell-derived factor 2-like protein 1	CONCLUSIVE	FALSE	93	17	1	4	4	2	7	6	5	27	5	2	13	0.0011152	1.74593e-05	8.74752e-05	0.000124367	4.28438e-05	0.000274678	0.000238357	0.000236716	0.0006059	0.000168736	7.06231e-05	0.000318422	0.231	0.09	0.127	0.09	0.09	0.24	0.258	0.258	0.588	0.235	0.09	0.385
898	VALID	P62334	Psmc6	26S proteasome regulatory subunit 10B	CONCLUSIVE	FALSE	84	0	10	10	2	0	2	11	13	4	11	13	8	0	9.91904e-05	0.000124242	3.53278e-05	0	4.4586e-05	0.000248263	0.000349658	5.09964e-05	0.000210898	0.000260797	0.000111325	0	0.265	0.216	0.123	0	0.123	0.208	0.201	0.157	0.201	0.175	0.198
899	VALID	Q9D1N9	Mrpl21	39S ribosomal protein L21, mitochondrial	CONCLUSIVE	FALSE	6	1	0	3	0	0	0	0	0	1	0	0	1	6.93668e-05	0	6.93733e-05	0	0	0	0	0	2.37292e-05	0	0	2.59003e-05	0.048	0	0.048	0	0	0	0	0	0.053	0	0	0.048
900	VALID	P97287	Mcl1	Induced myeloid leukemia cell differentiation protein Mcl-1 homolog	CONCLUSIVE	TRUE	45	9	2	6	3	0	5	0	0	9	1	0	10	0.000394196	2.33143e-05	8.76074e-05	6.22773e-05	0	0.000130997	0	0	0.000134848	2.25321e-05	0	0.00016354	0.066	0.063	0.139	0.094	0	0.097	0	0	0.266	0.066	0	0.338
901	VALID	Q9R0K7	Atp2b2	Plasma membrane calcium-transporting ATPase 2	CONCLUSIVE	TRUE	83	0	2	20	4	2	8	7	2	7	13	0	18	0	6.44158e-06	8.06846e-05	2.29424e-05	7.90357e-06	5.79098e-05	5.12992e-05	1.74672e-05	2.89781e-05	8.09311e-05	0	8.13331e-05	0	0.023	0.102	0.038	0.023	0.064	0.058	0.023	0.066	0.078	0	0.104
902	VALID	Q80UM7	Mogs	Mannosyl-oligosaccharide glucosidase	CONCLUSIVE	TRUE	56	0	0	10	2	0	6	9	0	13	8	0	8	0	0	5.79497e-05	1.64778e-05	0	6.23884e-05	9.47428e-05	0	7.73048e-05	7.15407e-05	0	5.19249e-05	0	0	0.132	0.035	0	0.067	0.056	0	0.146	0.058	0	0.134
903	VALID	Q60605	Myl6	Myosin light polypeptide 6	CONCLUSIVE	FALSE	607	26	12	66	24	21	79	44	28	101	86	34	86	0.00249628	0.000306636	0.00211244	0.00109212	0.000658404	0.004537	0.00255826	0.00194013	0.00331721	0.00424767	0.00175716	0.003083	0.55	0.45	0.45	0.801	0.364	0.801	0.695	0.483	0.656	0.768	0.623	0.801
904	VALID	P62849	Rps24	40S ribosomal protein S24	CONCLUSIVE	FALSE	107	2	17	12	8	16	6	7	7	8	11	4	9	0.00021801	0.000493193	0.000436061	0.000413309	0.000569533	0.000391217	0.000462079	0.000550677	0.00029831	0.000616837	0.000234702	0.000366304	0.09	0.346	0.293	0.203	0.18	0.203	0.203	0.203	0.376	0.376	0.09	0.286
905	VALID	Q8VCM8	Ncln	Nicalin	CONCLUSIVE	TRUE	73	5	0	13	7	0	4	4	0	15	3	0	22	0.000128754	0	0.000111597	8.5433e-05	0	6.16127e-05	6.23765e-05	0	0.000132133	3.97413e-05	0	0.000211527	0.052	0	0.144	0.085	0	0.069	0.069	0	0.087	0.06	0	0.087
906	VALID	Q8BK72	Mrps27	28S ribosomal protein S27, mitochondrial	CONCLUSIVE	FALSE	53	1	1	17	7	1	2	3	0	12	4	1	4	3.49341e-05	9.29761e-06	0.000197979	0.000115901	1.14078e-05	4.17927e-05	6.34662e-05	0	0.000143404	7.18854e-05	1.88045e-05	5.21751e-05	0.027	0.027	0.214	0.113	0.027	0.058	0.048	0	0.202	0.142	0.048	0.089
907	VALID	Q9DCT2	Ndufs3	NADH dehydrogenase [ubiquinone] iron-sulfur protein 3, mitochondrial	CONCLUSIVE	FALSE	124	8	0	23	9	0	8	8	1	33	9	1	24	0.000440993	0	0.000422658	0.000235138	0	0.000263787	0.000267057	3.97827e-05	0.000622282	0.000255221	2.96724e-05	0.000493977	0.133	0	0.236	0.137	0	0.194	0.099	0.053	0.312	0.099	0.053	0.3
908	VALID	O08532	Cacna2d1	Voltage-dependent calcium channel subunit alpha-2/delta-1	CONCLUSIVE	TRUE	102	1	0	8	3	0	19	15	3	20	13	1	19	1.31438e-05	0	3.50535e-05	1.86888e-05	0	0.000149381	0.000119395	2.84575e-05	8.99257e-05	8.79016e-05	7.07512e-06	9.32458e-05	0.02	0	0.073	0.021	0	0.14	0.122	0.033	0.143	0.084	0.019	0.145
909	VALID	Q9R087	Gpc6	Glypican-6	CONCLUSIVE	FALSE	93	4	1	3	0	0	12	9	6	28	17	0	13	0.000104488	6.95227e-06	2.61244e-05	0	0	0.000187502	0.00014237	0.000113112	0.000250204	0.000228447	0	0.000126795	0.032	0.031	0.068	0	0	0.247	0.059	0.092	0.333	0.15	0	0.218
910	VALID	Q8JZN5	Acad9	Acyl-CoA dehydrogenase family member 9, mitochondrial	CONCLUSIVE	FALSE	119	20	0	23	8	0	6	2	0	39	3	0	18	0.000463925	0	0.000177855	8.79521e-05	0	8.32511e-05	2.80944e-05	0	0.000309467	3.57989e-05	0	0.000155899	0.083	0	0.354	0.091	0	0.101	0.056	0	0.278	0.043	0	0.274
911	VALID	Q8BRF7	Scfd1	Sec1 family domain-containing protein 1	CONCLUSIVE	FALSE	104	1	5	23	3	0	11	11	0	16	12	0	22	2.2688e-05	3.01918e-05	0.000173958	3.22594e-05	0	0.000149283	0.000151134	0	0.000124179	0.000140058	0	0.000186369	0.038	0.063	0.247	0.044	0	0.144	0.147	0	0.171	0.147	0	0.146
912	VALID	Q9DC16	Ergic1	Endoplasmic reticulum-Golgi intermediate compartment protein 1	CONCLUSIVE	TRUE	112	4	6	15	12	1	14	10	4	14	9	3	20	0.000199968	7.98312e-05	0.000249983	0.000284328	1.6325e-05	0.000418648	0.000302741	0.000144315	0.000239419	0.000231459	8.07295e-05	0.000373322	0.048	0.162	0.245	0.324	0.048	0.238	0.269	0.124	0.238	0.155	0.131	0.303
913	VALID	P62889	Rpl30	60S ribosomal protein L30	CONCLUSIVE	FALSE	262	12	19	18	40	25	15	13	13	57	22	13	15	0.0015128	0.000637493	0.000756471	0.00239	0.00102918	0.00113113	0.000992465	0.00118276	0.00245814	0.00142677	0.000882175	0.000706065	0.348	0.53	0.243	0.53	0.53	0.53	0.513	0.348	0.53	0.53	0.513	0.348
914	VALID	Q9R0Q3	Tmed2	Transmembrane emp24 domain-containing protein 2	CONCLUSIVE	TRUE	239	16	1	36	29	3	8	16	5	55	27	4	39	0.00115404	1.91966e-05	0.000865613	0.000991375	7.06603e-05	0.000345154	0.000698865	0.00026027	0.00135705	0.00100184	0.000155301	0.00105032	0.144	0.065	0.333	0.184	0.06	0.259	0.149	0.124	0.448	0.149	0.124	0.488
915	VALID	Q99N92	Mrpl27	39S ribosomal protein L27, mitochondrial	CONCLUSIVE	FALSE	20	0	0	1	7	0	7	0	0	4	0	0	1	0	0	3.26555e-05	0.000324992	0	0.000410161	0	0	0.000134038	0	0	3.65754e-05	0	0	0.088	0.101	0	0.189	0	0	0.297	0	0	0.074
916	VALID	Q9CVB6	Arpc2	Actin-related protein 2/3 complex subunit 2	CONCLUSIVE	FALSE	252	2	20	16	12	13	14	27	52	14	36	19	27	9.6651e-05	0.000257234	0.00025776	0.00027485	0.00020515	0.000404693	0.000790155	0.00181356	0.000231439	0.000894974	0.000494244	0.000487185	0.063	0.247	0.257	0.247	0.38	0.323	0.333	0.303	0.24	0.33	0.273	0.303
917	VALID	P16627	Hspa1l	Heat shock 70 kDa protein 1-like	CONCLUSIVE	FALSE	349	3	5	88	13	5	5	20	20	42	16	64	68	6.78517e-05	3.00976e-05	0.000663502	0.000139355	3.69285e-05	6.76442e-05	0.000273931	0.000326454	0.000324953	0.000186162	0.000779168	0.000574252	0.031	0.073	0.045	0.056	0.045	0.062	0.148	0.134	0.062	0.117	0.08	0.062
918	VALID	Q8K371	Amotl2	Angiomotin-like protein 2	CONCLUSIVE	FALSE	9	0	0	0	1	0	1	2	0	4	0	0	1	0	0	0	8.90059e-06	0	1.12331e-05	2.27448e-05	0	2.56964e-05	0	0	7.01187e-06	0	0	0	0.027	0	0.027	0.048	0	0.07	0	0	0.013
919	VALID	Q9DB10	Smdt1	Essential MCU regulator, mitochondrial	CONCLUSIVE	TRUE	5	0	0	0	0	0	1	1	0	2	1	0	0	0	0	0	0	0	8.10466e-05	8.20514e-05	0	9.26991e-05	6.9702e-05	0	0	0	0	0	0	0	0.093	0.196	0	0.29	0.093	0	0
920	VALID	Q9EQD0	Fzd5	Frizzled-5	CONCLUSIVE	TRUE	5	0	0	0	0	0	1	1	0	2	1	0	0	0	0	0	0	0	1.48239e-05	1.50077e-05	0	1.69552e-05	1.27489e-05	0	0	0	0	0	0	0	0.021	0.022	0	0.043	0.022	0	0
921	VALID	Q8BU33	Ilvbl	Acetolactate synthase-like protein	CONCLUSIVE	TRUE	275	0	1	34	14	0	20	38	7	49	31	3	78	0	6.10523e-06	0.000260004	0.000152211	0	0.00027443	0.000527881	0.000115886	0.00038451	0.000365825	3.70436e-05	0.000668081	0	0.022	0.269	0.222	0	0.245	0.233	0.047	0.323	0.278	0.1	0.305
922	VALID	Q9Z1B8	Phf1	PHD finger protein 1	CONCLUSIVE	FALSE	11	0	2	0	0	0	0	2	1	0	2	4	0	0	1.3805e-05	0	0	0	0	3.14114e-05	1.87171e-05	0	2.66838e-05	5.58415e-05	0	0	0.027	0	0	0	0	0.027	0.032	0	0.027	0.027	0
923	VALID	Q8K194	Snrnp27	U4/U6.U5 small nuclear ribonucleoprotein 27 kDa protein	CONCLUSIVE	FALSE	31	1	7	0	2	0	0	5	7	0	5	4	0	9.35333e-05	0.000174255	0	8.86614e-05	0	0	0.00028321	0.000472516	0	0.000240584	0.00020139	0	0.077	0.284	0	0.213	0	0	0.277	0.245	0	0.387	0.239	0
924	VALID	P59325	Eif5	Eukaryotic translation initiation factor 5	CONCLUSIVE	FALSE	29	4	2	7	0	0	0	2	3	3	3	3	2	0.000135176	1.79884e-05	7.88603e-05	0	0	0	4.09301e-05	7.31668e-05	3.46811e-05	5.21546e-05	5.45724e-05	2.52362e-05	0.021	0.023	0.07	0	0	0	0.021	0.021	0.047	0.021	0.056	0.07
925	VALID	Q8R1V4	Tmed4	Transmembrane emp24 domain-containing protein 4	CONCLUSIVE	TRUE	122	0	9	21	9	1	5	11	1	35	14	1	15	0	0.00015298	0.000447106	0.000272429	2.08557e-05	0.000191013	0.000425438	4.60919e-05	0.000764665	0.000459972	3.43782e-05	0.000357698	0	0.075	0.291	0.079	0.079	0.22	0.079	0.044	0.282	0.119	0.079	0.436
926	VALID	Q3UZ39	Lrrfip1	Leucine-rich repeat flightless-interacting protein 1	CONCLUSIVE	FALSE	6	0	0	0	0	0	0	1	1	1	1	1	1	0	0	0	0	0	0	1.20432e-05	1.43523e-05	6.80302e-06	1.02306e-05	1.07049e-05	7.42547e-06	0	0	0	0	0	0	0.021	0.015	0.019	0.026	0.026	0.043
927	VALID	Q64435	Ugt1a6	UDP-glucuronosyltransferase 1-6	CONCLUSIVE	TRUE	147	1	4	15	23	3	19	17	0	40	11	0	14	2.73025e-05	2.9066e-05	0.000136526	0.000297625	2.67471e-05	0.000310297	0.000281076	0	0.000373589	0.0001545	0	0.00014272	0.04	0.04	0.198	0.055	0.04	0.232	0.083	0	0.294	0.087	0	0.175
928	VALID	Q6GU68	Islr	Immunoglobulin superfamily containing leucine-rich repeat protein	CONCLUSIVE	FALSE	29	0	0	4	0	0	1	5	0	6	4	1	8	0	0	4.51683e-05	0	0	2.02616e-05	0.000102564	0	6.95243e-05	6.9702e-05	1.82333e-05	0.000101181	0	0	0.058	0	0	0.03	0.089	0	0.089	0.084	0.03	0.147
929	VALID	P61028	Rab8b	Ras-related protein Rab-8B	CONCLUSIVE	FALSE	13	0	0	3	0	0	1	3	0	2	1	0	3	0	0	7.00436e-05	0	0	4.18936e-05	0.000127239	0	4.79169e-05	3.60295e-05	0	7.84517e-05	0	0	0.13	0	0	0.058	0.068	0	0.121	0.068	0	0.121
930	VALID	Q8CI51	Pdlim5	PDZ and LIM domain protein 5	CONCLUSIVE	FALSE	281	5	19	34	13	12	17	30	26	23	36	35	31	0.000122654	0.000124047	0.000278041	0.000151144	9.61267e-05	0.000249448	0.00044566	0.000460295	0.000193005	0.000454301	0.000462157	0.000283939	0.147	0.279	0.261	0.267	0.213	0.274	0.333	0.269	0.266	0.365	0.299	0.24
931	VALID	P62274	Rps29	40S ribosomal protein S29	CONCLUSIVE	FALSE	35	1	3	1	3	1	6	1	2	8	4	1	4	0.000258887	0.000206706	8.63037e-05	0.000368103	8.454e-05	0.000929141	0.000156777	0.000373673	0.000708486	0.000532722	0.000139355	0.000386655	0.143	0.143	0.143	0.339	0.143	0.339	0.143	0.143	0.339	0.339	0.143	0.286
932	VALID	Q61464	Znf638	Zinc finger protein 638	CONCLUSIVE	FALSE	267	1	56	0	11	21	0	37	54	1	37	47	2	7.39676e-06	0.000110243	0	3.85632e-05	5.0724e-05	0	0.000165735	0.000288262	2.53031e-06	0.000140791	0.000187133	5.52364e-06	0.008	0.258	0	0.071	0.096	0	0.172	0.195	0.007	0.205	0.243	0.009
933	VALID	P47753	Capza1	F-actin-capping protein subunit alpha-1	CONCLUSIVE	FALSE	270	3	12	21	20	11	10	26	11	46	31	22	57	0.000152073	0.000161895	0.000354871	0.000480508	0.000182086	0.000303216	0.000798136	0.000402418	0.000797666	0.000808397	0.000600296	0.00107885	0.063	0.364	0.462	0.392	0.304	0.304	0.531	0.273	0.51	0.514	0.318	0.528
934	VALID	Q640M1	Utp14a	U3 small nucleolar RNA-associated protein 14 homolog A	CONCLUSIVE	FALSE	172	4	61	0	16	21	0	16	25	0	19	10	0	7.56071e-05	0.00030687	0	0.000143338	0.000129621	0	0.000183145	0.000341032	0	0.000184751	0.000101745	0	0.09	0.417	0	0.236	0.22	0	0.172	0.214	0	0.197	0.124	0
935	VALID	Q8CGP5	Hist1h2af	Histone H2A type 1-F	CONCLUSIVE	FALSE	1562	13	572	40	138	278	13	100	31	80	132	156	9	0.00144977	0.0169774	0.00148708	0.0072941	0.010124	0.000867199	0.00675346	0.00249499	0.00305194	0.00757285	0.00936462	0.000374758	0.438	0.523	0.292	0.754	0.769	0.546	0.323	0.377	0.177	0.454	0.454	0.323
936	VALID	Q91VE0	Slc27a4	Long-chain fatty acid transport protein 4	CONCLUSIVE	TRUE	102	1	0	18	7	0	4	13	0	28	10	1	20	2.25469e-05	0	0.000135294	7.48037e-05	0	5.3947e-05	0.000177501	0	0.000215961	0.000115989	1.21366e-05	0.000168372	0.028	0	0.306	0.106	0	0.09	0.149	0	0.323	0.14	0.028	0.244
937	VALID	P12023	App	Amyloid-beta A4 protein	CONCLUSIVE	TRUE	130	7	0	17	9	0	25	13	0	22	13	0	24	0.000131797	0	0.000106703	8.03134e-05	0	0.000281558	0.000148225	0	0.000141697	0.000125916	0	0.000168722	0.099	0	0.247	0.099	0	0.199	0.174	0	0.338	0.235	0	0.255
938	VALID	Q8VCG3	Wdr74	WD repeat-containing protein 74	CONCLUSIVE	FALSE	61	2	22	1	2	1	0	10	10	2	6	4	1	7.55086e-05	0.00022106	1.2586e-05	3.57878e-05	1.23287e-05	0	0.000228633	0.00027247	2.58302e-05	0.000116533	8.12901e-05	1.40968e-05	0.036	0.372	0.036	0.078	0.031	0	0.201	0.174	0.06	0.12	0.117	0.031
939	VALID	Q64364	Cdkn2a	Tumor suppressor ARF	CONCLUSIVE	FALSE	7	0	0	0	2	3	2	0	0	0	0	0	0	0	0	0	8.13167e-05	8.40398e-05	0.000102627	0	0	0	0	0	0	0	0	0	0.148	0.083	0.148	0	0	0	0	0	0
940	VALID	Q8VD12	Znf385a	Zinc finger protein 385A	CONCLUSIVE	FALSE	11	1	4	0	1	2	0	0	1	0	2	0	0	3.75587e-05	3.99845e-05	0	1.78012e-05	2.45297e-05	0	0	2.71058e-05	0	3.86431e-05	0	0	0.028	0.104	0	0.034	0.034	0	0	0.028	0	0.075	0	0
941	VALID	Q8VH51	Rbm39	RNA-binding protein 39	CONCLUSIVE	FALSE	391	15	112	1	18	20	0	35	42	2	49	93	4	0.000410311	0.000815383	9.11888e-06	0.000233363	0.000178651	0	0.000579778	0.000829132	1.87147e-05	0.000689524	0.00136936	4.08541e-05	0.079	0.358	0.043	0.192	0.219	0	0.238	0.281	0.032	0.268	0.215	0.123
942	VALID	Q62036	Cep131	Centrosomal protein of 131 kDa	CONCLUSIVE	FALSE	9	1	0	1	0	0	0	2	0	2	0	0	3	1.3677e-05	0	4.55944e-06	0	0	0	1.65651e-05	0	9.35736e-06	0	0	1.53203e-05	0.023	0	0.012	0	0	0	0.025	0	0.029	0	0	0.029
943	VALID	Q3U1J4	Ddb1	DNA damage-binding protein 1	CONCLUSIVE	FALSE	347	0	72	15	17	42	10	47	36	17	29	39	23	0	0.000243695	6.35922e-05	0.000102466	0.000174419	7.607e-05	0.000361962	0.000330406	7.3956e-05	0.000189724	0.000266974	0.000109213	0	0.292	0.127	0.13	0.268	0.111	0.184	0.203	0.139	0.2	0.192	0.174
944	VALID	Q9JIW9	Ralb	Ras-related protein Ral-B	CONCLUSIVE	FALSE	318	37	7	68	7	0	31	18	4	47	13	2	84	0.00260395	0.000131114	0.00159536	0.000233489	0	0.00130501	0.00076714	0.000203162	0.00113151	0.000470658	7.57656e-05	0.00220731	0.437	0.306	0.66	0.5	0	0.626	0.451	0.155	0.67	0.5	0.078	0.602
945	VALID	P70399	Tp53bp1	TP53-binding protein 1	CONCLUSIVE	FALSE	452	0	99	0	18	42	0	62	82	0	61	87	1	0	0.000195193	0	6.32001e-05	0.000101603	0	0.000278144	0.000438403	0	0.000232471	0.000346927	2.76605e-06	0	0.422	0	0.154	0.298	0	0.292	0.338	0	0.227	0.291	0.013
946	VALID	Q8BHC4	Dcakd	Dephospho-CoA kinase domain-containing protein	CONCLUSIVE	FALSE	88	1	0	22	14	0	3	6	0	7	10	0	25	6.27604e-05	0	0.000460286	0.00041644	0	0.000112623	0.000228039	0	0.000150285	0.000322862	0	0.000585841	0.052	0	0.381	0.351	0	0.082	0.212	0	0.238	0.229	0	0.446
947	VALID	Q9DCB8	Isca2	Iron-sulfur cluster assembly 2 homolog, mitochondrial	CONCLUSIVE	FALSE	8	1	1	1	0	0	0	1	0	2	0	1	1	9.41406e-05	2.50553e-05	3.13832e-05	0	0	0	5.70097e-05	0	6.44078e-05	0	5.06744e-05	3.51504e-05	0.13	0.078	0.091	0	0	0	0.078	0	0.13	0	0.078	0.13
948	VALID	Q9Z204	Hnrnpc	Heterogeneous nuclear ribonucleoproteins C1/C2	CONCLUSIVE	FALSE	737	29	154	1	188	80	0	21	56	5	33	166	4	0.00134323	0.00189844	1.54409e-05	0.00412715	0.00121003	0	0.00058904	0.00187195	7.92236e-05	0.000786319	0.00413878	6.91778e-05	0.268	0.454	0.035	0.371	0.444	0	0.201	0.313	0.051	0.252	0.323	0.086
949	VALID	P51881	Slc25a5	ADP/ATP translocase 2	CONCLUSIVE	TRUE	604	26	4	149	76	12	35	26	13	104	48	8	103	0.0012649	5.17921e-05	0.0024165	0.0017524	0.000190641	0.00101852	0.000765996	0.000456433	0.0017308	0.00120131	0.000209499	0.00187099	0.232	0.104	0.366	0.292	0.174	0.282	0.131	0.121	0.386	0.232	0.131	0.45
950	VALID	Q8VE10	Naa40	N-alpha-acetyltransferase 40	CONCLUSIVE	FALSE	42	4	10	0	1	6	0	3	6	0	4	8	0	0.000244686	0.000162806	0	2.89926e-05	0.000119854	0	0.000111133	0.000264882	0	0.000125875	0.000263421	0	0.076	0.215	0	0.076	0.152	0	0.051	0.114	0	0.076	0.152	0
951	VALID	Q9JJF3	Riox1	Ribosomal oxygenase 1	CONCLUSIVE	FALSE	74	2	25	1	4	4	0	10	12	0	9	7	0	4.80851e-05	0.000159971	8.01494e-06	4.55805e-05	3.14046e-05	0	0.000145597	0.000208216	0	0.000111315	9.0592e-05	0	0.065	0.207	0.058	0.076	0.075	0	0.036	0.083	0	0.093	0.128	0
952	VALID	Q78IS1	Tmed3	Transmembrane emp24 domain-containing protein 3	CONCLUSIVE	TRUE	103	0	0	19	5	0	9	15	1	16	12	0	26	0	0	0.000415507	0.000155458	0	0.000353158	0.000595893	4.73433e-05	0.000359052	0.000404965	0	0.000636843	0	0	0.498	0.059	0	0.335	0.208	0.045	0.371	0.19	0	0.348
953	VALID	Q64523,Q6GSS7	Hist2h2ac | Hist2h2aa2 | Hist2h2aa1	Histone H2A type 2-C | Histone H2A type 2-A	INDISTINGUISHABLE	FALSE	1583	10	612	41	128	277	10	100	30	80	131	155	9	0.00111953	0.0182201	0.00153016	0.00676514	0.00897064	0.000669661	0.00677964	0.00242386	0.00306377	0.00745789	0.00931041	0.00037621	0.45	0.69	0.295	0.597	0.674	0.326	0.326	0.326	0.178	0.349	0.349	0.326
954	VALID	Q9EP71	Rai14	Ankycorbin	CONCLUSIVE	FALSE	458	8	78	50	28	14	32	53	40	47	45	31	32	0.000118469	0.000307419	0.000246834	0.000196522	6.77011e-05	0.000283456	0.000475294	0.000427492	0.000238092	0.000342814	0.000247109	0.000176937	0.083	0.412	0.363	0.276	0.114	0.269	0.278	0.306	0.408	0.324	0.274	0.23
955	VALID	P15655	Fgf2	Fibroblast growth factor 2	CONCLUSIVE	FALSE	14	0	0	0	0	0	0	2	3	0	4	4	1	0	0	0	0	0	0	0.000114019	0.000203822	0	0.000193717	0.000202697	3.51504e-05	0	0	0	0	0	0	0.071	0.13	0	0.071	0.247	0.071
956	VALID	P60335	Pcbp1	Poly(rC)-binding protein 1	CONCLUSIVE	FALSE	232	6	44	25	14	9	9	16	15	20	24	32	18	0.000244342	0.000476894	0.000339397	0.000270218	0.000119686	0.000219236	0.000394584	0.000440851	0.000278618	0.000502794	0.00070147	0.000273699	0.32	0.68	0.272	0.194	0.253	0.354	0.382	0.301	0.416	0.382	0.36	0.388
957	VALID	Q8BYY4	Ttc39b	Tetratricopeptide repeat protein 39B	CONCLUSIVE	FALSE	8	0	0	1	0	0	0	2	0	2	0	0	3	0	0	7.83307e-06	0	0	0	2.84587e-05	0	1.60758e-05	0	0	2.63201e-05	0	0	0.026	0	0	0	0.031	0	0.031	0	0	0.088
958	VALID	O08734	Bak1	Bcl-2 homologous antagonist/killer	CONCLUSIVE	TRUE	19	0	1	3	3	2	3	1	1	1	2	0	2	0	1.85505e-05	6.97068e-05	9.91047e-05	4.55215e-05	0.000125077	4.22091e-05	5.03022e-05	2.38433e-05	7.17126e-05	0	5.20497e-05	0	0.111	0.111	0.111	0.111	0.111	0.111	0.111	0.111	0.111	0	0.111
959	VALID	Q8K201	Kct2	Keratinocyte-associated transmembrane protein 2	CONCLUSIVE	TRUE	11	0	0	2	0	0	3	2	0	2	1	0	1	0	0	3.73205e-05	0	0	0.000100448	6.77953e-05	0	3.82965e-05	2.87958e-05	0	2.09003e-05	0	0	0.05	0	0	0.073	0.073	0	0.073	0.05	0	0.073
960	VALID	Q99J47	Dhrs7b	Dehydrogenase/reductase SDR family member 7B	CONCLUSIVE	TRUE	45	0	0	17	0	0	0	5	1	4	6	0	12	0	0	0.000254369	0	0	0	0.000135906	3.23927e-05	6.14167e-05	0.000138541	0	0.000201108	0	0	0.207	0	0	0	0.093	0.043	0.18	0.084	0	0.207
961	VALID	Q9CXS4	Cenpv	Centromere protein V	CONCLUSIVE	FALSE	80	0	14	0	1	4	0	14	22	0	12	13	0	0	0.000214362	0	2.72669e-05	7.51467e-05	0	0.00048775	0.000913424	0	0.000355148	0.00040258	0	0	0.373	0	0.075	0.325	0	0.357	0.48	0	0.429	0.377	0
962	VALID	Q921N6	Ddx27	Probable ATP-dependent RNA helicase DDX27	CONCLUSIVE	FALSE	63	13	26	0	0	3	0	2	18	0	1	0	0	0.000247986	0.000132002	0	0	1.86878e-05	0	2.31039e-05	0.000247805	0	9.81331e-06	0	0	0.061	0.28	0	0	0.046	0	0.034	0.183	0	0.017	0	0
963	VALID	Q61598	Gdi2	Rab GDP dissociation inhibitor beta	CONCLUSIVE	FALSE	184	6	0	16	7	1	33	24	4	37	25	5	26	0.000195474	0	0.000173771	0.000108087	1.06387e-05	0.000643091	0.000473501	9.40482e-05	0.000412355	0.000418995	8.76837e-05	0.000316275	0.099	0	0.285	0.164	0.029	0.434	0.267	0.139	0.402	0.2	0.058	0.42
964	VALID	Q9EQ06	Hsd17b11	Estradiol 17-beta-dehydrogenase 11	CONCLUSIVE	FALSE	131	2	0	10	11	0	15	7	3	39	13	3	28	9.72997e-05	0	0.000162181	0.000253637	0	0.000436509	0.00020623	0.000105331	0.000649049	0.000325354	7.85623e-05	0.00050862	0.141	0	0.221	0.181	0	0.295	0.191	0.114	0.359	0.255	0.128	0.416
965	VALID	Q62261	Sptbn1	Spectrin beta chain, non-erythrocytic 1	CONCLUSIVE	FALSE	2028	79	238	210	126	164	69	174	175	241	176	152	224	0.000484687	0.000388627	0.00042951	0.00036639	0.000328572	0.000253223	0.00064648	0.000774863	0.000505804	0.000555492	0.000501983	0.00051314	0.166	0.443	0.417	0.292	0.328	0.247	0.363	0.338	0.435	0.37	0.297	0.441
966	VALID	P11672	Lcn2	Neutrophil gelatinase-associated lipocalin	CONCLUSIVE	FALSE	21	0	0	0	0	0	0	5	1	5	2	0	8	0	0	0	0	0	0	0.000219487	5.23143e-05	0.000123985	7.45811e-05	0	0.000216527	0	0	0	0	0	0	0.17	0.065	0.08	0.065	0	0.23
967	VALID	Q8BUY5	Timmdc1	Complex I assembly factor TIMMDC1, mitochondrial	CONCLUSIVE	TRUE	24	0	0	3	0	0	0	4	0	5	4	0	8	0	0	5.08738e-05	0	0	0	0.000123221	0	8.7007e-05	0.000104675	0	0.000151949	0	0	0.112	0	0	0	0.067	0	0.144	0.067	0	0.144
968	VALID	Q921C3	Brwd1	Bromodomain and WD repeat-containing protein 1	CONCLUSIVE	FALSE	6	0	1	0	0	0	0	2	2	0	1	0	0	0	1.6747e-06	0	0	0	0	7.62109e-06	9.08234e-06	0	3.23703e-06	0	0	0	0.007	0	0	0	0	0.015	0.012	0	0.005	0	0
969	VALID	Q922P9	Glyr1	Putative oxidoreductase GLYR1	CONCLUSIVE	FALSE	133	1	28	3	6	24	0	16	26	6	14	6	3	2.65525e-05	0.000197872	2.6555e-05	7.55083e-05	0.000208098	0	0.000257275	0.000498231	5.44989e-05	0.000191234	8.57566e-05	2.97427e-05	0.035	0.293	0.044	0.097	0.289	0	0.201	0.24	0.077	0.189	0.132	0.044
970	VALID	Q9CZX9	Emc4	ER membrane protein complex subunit 4	CONCLUSIVE	TRUE	31	1	0	1	5	0	3	3	4	10	3	0	1	7.92222e-05	0	2.64099e-05	0.000187739	0	0.000142164	0.000143926	0.000228696	0.000271005	0.000122264	0	2.95801e-05	0.115	0	0.087	0.169	0	0.082	0.104	0.087	0.169	0.158	0	0.087
971	VALID	Q9Z329	Itpr2	Inositol 1,4,5-trisphosphate receptor type 2	CONCLUSIVE	TRUE	107	1	0	9	2	0	2	15	0	25	14	0	39	5.36751e-06	0	1.61041e-05	5.08794e-06	0	6.42132e-06	4.87569e-05	0	4.59034e-05	3.86574e-05	0	7.81612e-05	0.007	0	0.052	0.018	0	0.015	0.054	0	0.096	0.049	0	0.15
972	VALID	Q3UJ81	Cnep1r1	Nuclear envelope phosphatase-regulatory subunit 1	CONCLUSIVE	TRUE	8	0	0	0	1	0	0	1	0	2	1	0	3	0	0	0	5.49701e-05	0	0	7.0236e-05	0	7.93504e-05	5.96649e-05	0	0.000129916	0	0	0	0.08	0	0	0.12	0	0.12	0.08	0	0.2
973	VALID	Q8C0I1	Agps	Alkyldihydroxyacetonephosphate synthase, peroxisomal	CONCLUSIVE	FALSE	186	6	3	25	7	0	20	16	3	39	21	4	42	0.000134862	1.79465e-05	0.000187326	7.45718e-05	0	0.000268899	0.000217786	4.86645e-05	0.000299871	0.000242822	4.8396e-05	0.000352485	0.116	0.079	0.274	0.116	0	0.253	0.129	0.034	0.236	0.172	0.095	0.312
974	VALID	P23198	Cbx3	Chromobox protein homolog 3	CONCLUSIVE	FALSE	619	53	62	3	87	113	0	29	55	2	24	188	3	0.00419877	0.00130725	7.92296e-05	0.00326666	0.00292333	0	0.00139129	0.00314457	5.42011e-05	0.000978113	0.00801707	8.87404e-05	0.399	0.47	0.087	0.41	0.459	0	0.366	0.437	0.087	0.306	0.47	0.148
975	VALID	Q60597	Ogdh	2-oxoglutarate dehydrogenase, mitochondrial	CONCLUSIVE	FALSE	768	40	18	76	58	12	79	52	9	224	40	15	145	0.000566868	6.78916e-05	0.00035905	0.000389573	5.55336e-05	0.000669684	0.00044627	9.20486e-05	0.00108593	0.000291617	0.000114426	0.000767262	0.18	0.104	0.361	0.29	0.092	0.403	0.283	0.097	0.507	0.316	0.108	0.404
976	VALID	Q9D051	Pdhb	Pyruvate dehydrogenase E1 component subunit beta, mitochondrial	CONCLUSIVE	FALSE	718	74	26	79	24	27	37	34	24	187	35	20	151	0.00298837	0.000279446	0.00106353	0.00045936	0.000356057	0.00089377	0.000831484	0.000699467	0.00258331	0.000727114	0.000434755	0.00227685	0.446	0.404	0.493	0.432	0.379	0.412	0.242	0.228	0.468	0.326	0.195	0.565
977	VALID	Q91W18	Tdrd3	Tudor domain-containing protein 3	CONCLUSIVE	FALSE	21	0	5	1	3	0	0	3	2	1	0	5	1	0	2.59657e-05	6.50472e-06	2.7744e-05	0	0	3.54488e-05	2.81638e-05	6.67483e-06	0	5.25158e-05	7.28555e-06	0	0.104	0.034	0.034	0	0	0.058	0.048	0.015	0	0.073	0.024
978	VALID	Q91V14	Slc12a5	Solute carrier family 12 member 5	CONCLUSIVE	TRUE	16	1	0	3	2	0	3	2	0	1	1	1	2	1.27396e-05	0	1.27408e-05	1.2076e-05	0	2.28611e-05	1.54297e-05	0	4.358e-06	6.5537e-06	6.85752e-06	9.51347e-06	0.025	0	0.025	0.025	0	0.025	0.039	0	0.012	0.013	0.025	0.034
979	VALID	Q6PHZ2	Camk2d	Calcium/calmodulin-dependent protein kinase type II subunit delta	CONCLUSIVE	FALSE	68	0	8	10	4	5	1	9	7	8	7	5	4	0	6.18599e-05	9.68538e-05	5.50802e-05	4.74373e-05	1.73787e-05	0.000158348	0.000146774	7.95094e-05	0.000104623	7.81949e-05	4.33921e-05	0	0.118	0.13	0.112	0.13	0.05	0.132	0.138	0.146	0.138	0.062	0.108
980	VALID	P60843	Eif4a1	Eukaryotic initiation factor 4A-I	CONCLUSIVE	FALSE	301	18	39	46	17	16	19	20	21	30	26	11	38	0.000642753	0.000370645	0.000547582	0.000287713	0.000186571	0.000405832	0.000432488	0.000541182	0.000366458	0.000477613	0.000211434	0.000506651	0.158	0.414	0.34	0.241	0.296	0.392	0.266	0.266	0.495	0.303	0.19	0.288
981	VALID	Q9WV55	Vapa	Vesicle-associated membrane protein-associated protein A	CONCLUSIVE	TRUE	439	35	25	69	30	10	72	21	3	66	24	9	75	0.00203782	0.0003874	0.00133927	0.000827862	0.00019013	0.00250756	0.000740439	0.000126059	0.00131454	0.000718854	0.000282067	0.00163047	0.482	0.438	0.675	0.446	0.169	0.703	0.325	0.104	0.791	0.462	0.241	0.675
982	VALID	Q9DAU1	Cnpy3	Protein canopy homolog 3	CONCLUSIVE	FALSE	33	5	2	4	1	0	2	1	1	6	0	0	11	0.000262639	2.79602e-05	7.00436e-05	2.48959e-05	0	6.28405e-05	3.18098e-05	3.79089e-05	0.000107813	0	0	0.000215742	0.116	0.069	0.134	0.065	0	0.109	0.043	0.069	0.178	0	0	0.134
983	VALID	E9Q5G3	Kif23	Kinesin-like protein KIF23	CONCLUSIVE	FALSE	43	2	21	4	9	3	0	1	2	0	1	0	0	3.04253e-05	8.50248e-05	2.02854e-05	6.48912e-05	1.49032e-05	0	9.21248e-06	2.19577e-05	0	7.82593e-06	0	0	0.023	0.22	0.066	0.108	0.042	0	0.013	0.03	0	0.02	0	0
984	VALID	Q6RUT7	Ccsmst1	Protein CCSMST1	CONCLUSIVE	TRUE	18	3	0	3	1	0	0	0	0	3	0	0	8	0.000319801	0	0.00010661	5.0524e-05	0	0	0	0	0.000109399	0	0	0.000318422	0.184	0	0.184	0.184	0	0	0	0	0.199	0	0	0.199
985	VALID	Q8C025	Chpt1	Cholinephosphotransferase 1	CONCLUSIVE	TRUE	6	0	0	1	0	0	0	1	0	2	1	0	1	0	0	1.21432e-05	0	0	0	2.2059e-05	0	2.49216e-05	1.8739e-05	0	1.36009e-05	0	0	0.03	0	0	0	0.03	0	0.06	0.03	0	0.03
986	VALID	Q9D1B9	Mrpl28	39S ribosomal protein L28, mitochondrial	CONCLUSIVE	FALSE	53	6	4	15	9	0	1	0	0	8	0	1	9	0.000338467	6.00546e-05	0.000282082	0.000240628	0	3.37431e-05	0	0	0.000154378	0	3.03652e-05	0.000189566	0.125	0.086	0.233	0.16	0	0.074	0	0	0.206	0	0.031	0.261
987	VALID	Q3UTJ2	Sorbs2	Sorbin and SH3 domain-containing protein 2	CONCLUSIVE	FALSE	244	1	17	8	9	21	1	33	43	16	28	51	16	1.22861e-05	5.55887e-05	3.27661e-05	5.24079e-05	8.42534e-05	7.34914e-06	0.000245528	0.000381274	6.72461e-05	0.000176972	0.000337285	7.33989e-05	0.009	0.118	0.087	0.106	0.125	0.017	0.196	0.203	0.131	0.169	0.2	0.136
988	VALID	Q8C4J7	Tbl3	Transducin beta-like protein 3	CONCLUSIVE	FALSE	124	2	42	0	8	15	0	15	17	0	13	12	0	3.61989e-05	0.000202319	0	6.86268e-05	8.86562e-05	0	0.00016441	0.000222058	0	0.000121043	0.000116912	0	0.016	0.343	0	0.11	0.179	0	0.166	0.194	0	0.194	0.127	0
989	VALID	P39447	Tjp1	Tight junction protein ZO-1	CONCLUSIVE	FALSE	126	9	39	18	12	6	12	3	4	6	9	4	4	7.4773e-05	8.6236e-05	4.98534e-05	4.72522e-05	1.62782e-05	5.96354e-05	1.50937e-05	2.39836e-05	1.70524e-05	3.84659e-05	1.78885e-05	1.24084e-05	0.05	0.206	0.089	0.085	0.052	0.076	0.026	0.015	0.063	0.065	0.029	0.032
990	VALID	Q91WM1	Strbp	Spermatid perinuclear RNA-binding protein	CONCLUSIVE	FALSE	69	0	16	1	3	5	0	7	13	0	12	12	0	0	9.18692e-05	7.19198e-06	3.06753e-05	3.5225e-05	0	9.14531e-05	0.000202406	0	0.000133181	0.000139355	0	0	0.071	0.019	0.018	0.051	0	0.042	0.042	0	0.042	0.077	0
991	VALID	P46978	Stt3a	Dolichyl-diphosphooligosaccharide--protein glycosyltransferase subunit STT3A	CONCLUSIVE	TRUE	186	23	0	72	5	1	8	5	0	32	7	0	33	0.000472973	0	0.000493584	4.87323e-05	6.71523e-06	9.84055e-05	6.22659e-05	0	0.000225108	7.40522e-05	0	0.000253382	0.051	0	0.135	0.085	0.016	0.078	0.075	0	0.125	0.112	0	0.173
992	VALID	O35972	Mrpl23	39S ribosomal protein L23, mitochondrial	CONCLUSIVE	FALSE	26	6	0	5	1	0	2	3	0	7	1	0	1	0.000595794	0	0.000165514	4.70634e-05	0	0.000118794	0.000180401	0	0.000237779	5.1083e-05	0	3.70765e-05	0.11	0	0.274	0.103	0	0.253	0.158	0	0.295	0.089	0	0.13
993	VALID	Q8R4N0	Clybl	Citrate lyase subunit beta-like protein, mitochondrial	CONCLUSIVE	FALSE	64	0	1	4	1	0	0	6	4	23	11	0	14	0	1.14157e-05	5.71954e-05	2.03292e-05	0	0	0.000155849	0.000123821	0.000337474	0.00024272	0	0.000224214	0	0.036	0.154	0.059	0	0	0.16	0.107	0.358	0.195	0	0.37
994	VALID	P45376	Akr1b1	Aldose reductase	CONCLUSIVE	FALSE	8	0	0	0	0	0	3	1	0	2	2	0	0	0	0	0	0	0	8.2329e-05	2.77832e-05	0	3.13886e-05	4.72033e-05	0	0	0	0	0	0	0	0.114	0.044	0	0.082	0.044	0	0
995	VALID	O88207	Col5a1	Collagen alpha-1(V) chain	CONCLUSIVE	FALSE	566	43	62	114	51	92	68	21	13	46	15	8	33	0.000339173	0.000130156	0.000299762	0.000190661	0.00023697	0.000320835	0.00010031	7.40028e-05	0.00012412	6.0866e-05	3.39667e-05	9.71896e-05	0.1	0.111	0.166	0.17	0.153	0.203	0.055	0.041	0.106	0.057	0.038	0.088
996	VALID	Q9DC23	Dnajc10	DnaJ homolog subfamily C member 10	CONCLUSIVE	FALSE	188	1	8	28	3	0	7	25	11	35	19	1	50	1.8282e-05	3.89257e-05	0.000170648	2.59947e-05	0	7.65497e-05	0.000276781	0.000145134	0.000218889	0.000178694	9.84092e-06	0.000341309	0.014	0.09	0.24	0.063	0	0.112	0.207	0.086	0.409	0.177	0.028	0.335
997	VALID	Q9CYI4	Luc7l	Putative RNA-binding protein Luc7-like 1	CONCLUSIVE	FALSE	57	0	16	1	1	2	0	9	12	1	7	5	3	0	0.000166405	1.3027e-05	1.85209e-05	2.55215e-05	0	0.00021298	0.000338421	1.33677e-05	0.000140719	0.000105173	4.37722e-05	0	0.154	0.027	0.043	0.057	0	0.1	0.245	0.043	0.178	0.1	0.07
998	VALID	P62821	Rab1A	Ras-related protein Rab-1A	CONCLUSIVE	FALSE	479	16	19	137	37	3	35	44	26	51	40	8	63	0.00113152	0.000357618	0.00322986	0.00124018	6.92816e-05	0.00148058	0.00188438	0.001327	0.0012338	0.00145524	0.000304541	0.00166356	0.268	0.298	0.483	0.468	0.166	0.654	0.415	0.254	0.605	0.507	0.332	0.649
999	VALID	O70503	Hsd17b12	Very-long-chain 3-oxoacyl-CoA reductase	CONCLUSIVE	TRUE	138	0	2	42	7	4	22	8	0	16	18	0	19	0	2.4734e-05	0.000650597	0.000154163	6.06954e-05	0.000611486	0.000225115	0	0.000254328	0.000430276	0	0.000329648	0	0.051	0.221	0.131	0.103	0.167	0.144	0	0.237	0.266	0	0.173
1000	VALID	Q921G7	Etfdh	Electron transfer flavoprotein-ubiquinone oxidoreductase, mitochondrial	CONCLUSIVE	FALSE	183	3	0	53	9	0	5	17	0	40	19	0	37	7.06055e-05	0	0.000415827	0.000100392	0	7.03895e-05	0.000242291	0	0.000322039	0.000230039	0	0.000325141	0.029	0	0.167	0.081	0	0.094	0.231	0	0.295	0.232	0	0.276
1001	VALID	Q8CAQ8	Immt	MICOS complex subunit Mic60	CONCLUSIVE	TRUE	716	37	1	132	33	2	29	54	11	173	49	4	191	0.000708604	5.09711e-06	0.000842744	0.00029954	1.25079e-05	0.000332216	0.000626278	0.000152036	0.00113339	0.000482758	4.12357e-05	0.00136581	0.238	0.012	0.542	0.276	0.026	0.358	0.279	0.108	0.65	0.361	0.052	0.647
1002	VALID	Q80WC3	Tnrc18	Trinucleotide repeat-containing gene 18 protein	CONCLUSIVE	FALSE	30	0	11	0	2	6	0	3	0	0	4	4	0	0	1.47476e-05	0	4.77502e-06	9.86985e-06	0	9.15167e-06	0	0	1.03657e-05	1.08462e-05	0	0	0.029	0	0.01	0.011	0	0.008	0	0	0.017	0.014	0
1003	VALID	P70335	Rock1	Rho-associated protein kinase 1	CONCLUSIVE	FALSE	15	0	0	3	0	0	4	4	0	2	2	0	0	0	0	1.07083e-05	0	0	2.56189e-05	2.59365e-05	0	7.32555e-06	1.10164e-05	0	0	0	0	0.032	0	0	0.04	0.013	0	0.026	0.013	0	0
1004	VALID	Q8BG81	Poldip3	Polymerase delta-interacting protein 3	CONCLUSIVE	FALSE	242	19	51	3	18	41	1	10	28	6	21	37	7	0.000655846	0.000468533	3.45215e-05	0.000294482	0.000462152	2.06476e-05	0.000209036	0.000697524	7.08486e-05	0.000372906	0.000687482	9.02194e-05	0.176	0.512	0.048	0.386	0.433	0.031	0.21	0.293	0.162	0.4	0.362	0.133
1005	VALID	Q8BYL4	Yars2	Tyrosine--tRNA ligase, mitochondrial	CONCLUSIVE	FALSE	37	5	1	10	4	0	0	0	0	8	0	0	9	0.000153577	8.17481e-06	0.000102394	5.8231e-05	0	0	0	0	8.40576e-05	0	0	0.000103217	0.042	0.042	0.231	0.083	0	0	0	0	0.144	0	0	0.144
1006	VALID	Q8VEK3	Hnrnpu	Heterogeneous nuclear ribonucleoprotein U	CONCLUSIVE	FALSE	2730	121	513	51	295	759	20	148	178	37	146	386	76	0.00219277	0.00247427	0.000308104	0.00253378	0.00449161	0.0002168	0.00162421	0.00232799	0.000229372	0.00136111	0.00376536	0.000514251	0.268	0.546	0.304	0.46	0.525	0.211	0.436	0.486	0.368	0.45	0.441	0.409
1007	VALID	O54941	Smarce1	SWI/SNF-related matrix-associated actin-dependent regulator of chromatin subfamily E member 1	CONCLUSIVE	FALSE	117	0	32	0	5	13	0	16	18	0	14	19	0	0	0.000300419	0	8.35919e-05	0.000149745	0	0.000341781	0.000458227	0	0.000254048	0.000360762	0	0	0.336	0	0.153	0.275	0	0.253	0.258	0	0.195	0.219	0
1008	VALID	Q5SVD0	Rflnb	Refilin-B	CONCLUSIVE	FALSE	33	0	8	2	0	1	2	7	5	0	2	5	1	0	0.000142908	4.47501e-05	0	2.19178e-05	8.02962e-05	0.000284521	0.000242196	0	6.90566e-05	0.000180645	2.5061e-05	0	0.394	0.139	0	0.157	0.157	0.292	0.245	0	0.144	0.144	0.046
1009	VALID	Q9EPU4	Cpsf1	Cleavage and polyadenylation specificity factor subunit 1	CONCLUSIVE	FALSE	238	0	84	0	6	11	0	32	44	0	27	34	0	0	0.000224923	0	2.86104e-05	3.61392e-05	0	0.000194965	0.000319477	0	0.000139743	0.00018413	0	0	0.3	0	0.063	0.068	0	0.175	0.214	0	0.137	0.157	0
1010	VALID	Q9D6J6	Ndufv2	NADH dehydrogenase [ubiquinone] flavoprotein 2, mitochondrial	CONCLUSIVE	FALSE	138	12	2	20	16	1	9	10	4	30	7	0	27	0.000701499	3.1117e-05	0.000389759	0.000443307	1.90897e-05	0.000314709	0.000354012	0.000168756	0.000599927	0.000210511	0	0.000589337	0.23	0.133	0.512	0.323	0.109	0.323	0.202	0.161	0.548	0.202	0	0.581
1011	VALID	Q5U4C3	Scaf1	Splicing factor, arginine/serine-rich 19	CONCLUSIVE	FALSE	15	1	4	0	0	0	0	2	3	0	3	2	0	1.15427e-05	1.22882e-05	0	0	0	0	1.39801e-05	2.49909e-05	0	1.7814e-05	1.24265e-05	0	0.013	0.048	0	0	0	0	0.013	0.035	0	0.035	0.019	0
1012	VALID	Q923T9	Camk2g	Calcium/calmodulin-dependent protein kinase type II subunit gamma	CONCLUSIVE	FALSE	82	0	6	9	6	7	1	8	8	12	9	7	9	0	4.37638e-05	8.22251e-05	7.79349e-05	6.26459e-05	1.63932e-05	0.000132771	0.000158228	0.000112501	0.000126887	0.000103265	9.20955e-05	0	0.132	0.164	0.138	0.157	0.047	0.161	0.134	0.233	0.153	0.064	0.242
1013	VALID	Q9QXA5	Lsm4	U6 snRNA-associated Sm-like protein LSm4	CONCLUSIVE	FALSE	11	0	3	0	0	2	0	2	2	1	0	1	0	0	8.44929e-05	0	0	6.9113e-05	0	0.000128168	0.000152742	3.62e-05	0	5.69624e-05	0	0	0.219	0	0	0.088	0	0.088	0.088	0.088	0	0.088	0
1014	VALID	Q91YM4	Tbrg4	Protein TBRG4	CONCLUSIVE	FALSE	28	0	2	3	3	0	1	4	0	8	2	0	5	0	1.22492e-05	2.30143e-05	3.27203e-05	0	1.37651e-05	5.57428e-05	0	6.29765e-05	2.36766e-05	0	4.29616e-05	0	0.03	0.06	0.06	0	0.03	0.059	0	0.106	0.03	0	0.046
1015	VALID	Q61733	Mrps31	28S ribosomal protein S31, mitochondrial	CONCLUSIVE	FALSE	45	6	0	14	1	0	1	5	2	6	3	0	7	0.000226526	0	0.000176203	1.78939e-05	0	2.25833e-05	0.000114316	5.44941e-05	7.74906e-05	5.82665e-05	0	9.86775e-05	0.148	0	0.268	0.036	0	0.057	0.057	0.057	0.19	0.057	0	0.125
1016	VALID	Q61301	Ctnna2	Catenin alpha-2	CONCLUSIVE	FALSE	98	1	3	21	3	1	6	12	5	25	10	0	11	1.52126e-05	1.21464e-05	0.000106499	2.16304e-05	4.96772e-06	5.4598e-05	0.00011055	5.48943e-05	0.0001301	7.82593e-05	0	6.24815e-05	0.007	0.045	0.05	0.039	0.018	0.067	0.077	0.037	0.06	0.046	0	0.039
1017	VALID	P08113	Hsp90b1	Endoplasmin	CONCLUSIVE	FALSE	2682	113	84	352	309	98	237	175	49	538	117	141	469	0.00204269	0.000404133	0.00212122	0.0026474	0.000578498	0.00256267	0.00191573	0.000639252	0.00332688	0.00108803	0.001372	0.00316556	0.252	0.41	0.559	0.401	0.372	0.532	0.392	0.288	0.596	0.359	0.319	0.582
1018	VALID	Q91VD9	Ndufs1	NADH-ubiquinone oxidoreductase 75 kDa subunit, mitochondrial	CONCLUSIVE	FALSE	559	22	2	155	39	1	26	42	6	120	38	3	105	0.000438719	1.06149e-05	0.00103042	0.000368609	6.51202e-06	0.00031014	0.000507206	8.63509e-05	0.000818608	0.000389833	3.2203e-05	0.000781819	0.117	0.048	0.532	0.436	0.022	0.325	0.358	0.092	0.677	0.316	0.066	0.554
1019	VALID	Q62318	Trim28	Transcription intermediary factor 1-beta	CONCLUSIVE	FALSE	392	18	63	1	26	71	2	28	35	7	36	99	6	0.000312899	0.00029147	5.79497e-06	0.000214212	0.000403035	2.07961e-05	0.000294755	0.000439089	4.16257e-05	0.000321933	0.000926357	3.89436e-05	0.119	0.48	0.02	0.311	0.337	0.074	0.251	0.223	0.122	0.254	0.293	0.095
1020	VALID	Q9Z247	Fkbp9	Peptidyl-prolyl cis-trans isomerase FKBP9	CONCLUSIVE	FALSE	177	15	5	29	7	0	17	16	6	30	6	1	45	0.000381517	3.38466e-05	0.00024589	8.43839e-05	0	0.000258638	0.000246442	0.000110135	0.000261021	7.85065e-05	1.3691e-05	0.000427355	0.089	0.102	0.177	0.058	0	0.219	0.179	0.082	0.195	0.093	0.018	0.256
1021	VALID	P10107	Anxa1	Annexin A1	CONCLUSIVE	FALSE	313	6	6	38	15	5	34	38	11	52	38	9	61	0.000251404	6.69106e-05	0.000530793	0.000297887	6.84139e-05	0.00085216	0.000964222	0.000332634	0.000745343	0.000819099	0.00020299	0.000954344	0.113	0.234	0.413	0.315	0.191	0.486	0.422	0.156	0.514	0.431	0.194	0.584
1022	VALID	A2A432	Cul4b	Cullin-4B	CONCLUSIVE	FALSE	66	0	15	1	2	2	0	6	12	2	13	9	4	0	5.96677e-05	4.98248e-06	1.41675e-05	9.76132e-06	0	5.43062e-05	0.000129437	1.02256e-05	9.99541e-05	7.24069e-05	2.23223e-05	0	0.156	0.011	0.037	0.043	0	0.07	0.204	0.029	0.17	0.135	0.044
1023	VALID	Q9D6U8	Fam162a	Protein FAM162A	CONCLUSIVE	TRUE	145	4	0	17	22	0	23	11	0	32	14	1	21	0.000374133	0	0.000530072	0.000975275	0	0.00128681	0.000623061	0	0.00102388	0.000673636	5.03474e-05	0.000733397	0.155	0	0.206	0.265	0	0.394	0.129	0	0.213	0.206	0.129	0.303
1024	VALID	Q61142	Spin1	Spindlin-1	CONCLUSIVE	FALSE	43	0	6	0	0	5	0	5	13	0	8	6	0	0	8.83628e-05	0	0	9.03481e-05	0	0.000167548	0.000519149	0	0.000227729	0.000178714	0	0	0.218	0	0	0.172	0	0.263	0.336	0	0.214	0.309	0
1025	VALID	Q6PIX5	Rhbdf1	Inactive rhomboid protein 1	CONCLUSIVE	TRUE	67	5	0	12	5	0	16	6	0	8	8	0	7	8.46826e-05	0	6.77524e-05	4.01359e-05	0	0.000162093	6.15385e-05	0	4.63495e-05	6.9702e-05	0	4.42665e-05	0.055	0	0.187	0.063	0	0.119	0.078	0	0.127	0.075	0	0.1
1026	VALID	Q9JJI8	Rpl38	60S ribosomal protein L38	CONCLUSIVE	FALSE	130	10	24	26	8	3	8	9	9	8	8	1	16	0.00207109	0.00132292	0.00179512	0.000785287	0.000202896	0.000991084	0.00112879	0.00134522	0.000566789	0.000852356	0.000111484	0.0012373	0.4	0.571	0.4	0.571	0.343	0.557	0.357	0.171	0.529	0.171	0.143	0.4
1027	VALID	Q8K297	Colgalt1	Procollagen galactosyltransferase 1	CONCLUSIVE	FALSE	132	0	10	23	12	3	7	10	9	22	10	0	26	0	6.25366e-05	0.000180161	0.000133639	2.3019e-05	9.83856e-05	0.000142293	0.000152619	0.000176834	0.000120877	0	0.000228108	0	0.118	0.246	0.159	0.075	0.144	0.139	0.125	0.219	0.081	0	0.246
1028	VALID	P62900	Rpl31	60S ribosomal protein L31	CONCLUSIVE	FALSE	244	2	66	11	37	34	9	13	16	24	11	8	13	0.000231962	0.00203729	0.000425305	0.00203389	0.00128771	0.000624383	0.000913068	0.00133925	0.000952205	0.000656314	0.000499447	0.000562969	0.144	0.448	0.272	0.328	0.184	0.256	0.256	0.184	0.44	0.184	0.256	0.336
1029	VALID	Q9CWJ9	Atic	Bifunctional purine biosynthesis protein PURH	CONCLUSIVE	FALSE	28	0	0	5	1	0	10	2	0	0	5	0	5	0	0	4.08193e-05	1.16069e-05	0	0.000146486	2.96605e-05	0	0	6.29908e-05	0	4.57193e-05	0	0	0.123	0.022	0	0.213	0.062	0	0	0.125	0	0.095
1030	VALID	Q9R0U0	Srsf10	Serine/arginine-rich splicing factor 10	CONCLUSIVE	FALSE	123	3	39	0	5	12	1	12	26	1	16	8	0	0.000166004	0.000574358	0	0.000131131	0.000216835	3.30992e-05	0.000402114	0.0010383	1.8929e-05	0.000455457	0.000238286	0	0.061	0.252	0	0.088	0.153	0.046	0.103	0.149	0.046	0.149	0.145	0
1031	VALID	P51655	Gpc4	Glypican-4	CONCLUSIVE	FALSE	170	0	7	11	6	6	16	15	10	35	20	2	42	0	4.84911e-05	9.54454e-05	7.40171e-05	5.09972e-05	0.000249106	0.000236432	0.000187843	0.000311632	0.000267796	2.8021e-05	0.000408174	0	0.118	0.122	0.088	0.056	0.196	0.206	0.092	0.257	0.199	0.059	0.269
1032	VALID	Q8R1A4	Dock7	Dedicator of cytokinesis protein 7	CONCLUSIVE	FALSE	430	4	32	50	22	15	24	53	43	55	47	19	66	2.72256e-05	5.79682e-05	0.000113451	7.09707e-05	3.33397e-05	9.77125e-05	0.000218457	0.000211222	0.00012806	0.000164569	6.96118e-05	0.000167732	0.011	0.143	0.189	0.074	0.069	0.109	0.154	0.123	0.192	0.136	0.077	0.181
1033	VALID	Q61136	Prpf4b	Serine/threonine-protein kinase PRP4 homolog	CONCLUSIVE	FALSE	182	12	42	0	6	13	0	26	36	0	16	31	0	0.000172763	0.000160931	0	4.0941e-05	6.11173e-05	0	0.00022668	0.000374045	0	0.0001185	0.000240238	0	0.038	0.126	0	0.031	0.077	0	0.09	0.12	0	0.1	0.101	0
1034	VALID	Q9WUK4	Rfc2	Replication factor C subunit 2	CONCLUSIVE	FALSE	36	1	19	0	7	4	0	2	1	0	2	0	0	4.15406e-05	0.000210062	0	0.000137819	5.42606e-05	0	5.03123e-05	2.99795e-05	0	4.27399e-05	0	0	0.052	0.381	0	0.203	0.138	0	0.117	0.052	0	0.097	0	0
1035	VALID	Q7TNV0	Dek	Protein DEK	CONCLUSIVE	FALSE	147	0	34	0	14	29	0	15	18	0	14	22	1	0	0.000345235	0	0.000253152	0.000361297	0	0.000346559	0.000495609	0	0.000274773	0.000451802	1.42452e-05	0	0.261	0	0.253	0.229	0	0.195	0.142	0	0.139	0.229	0.05
1036	VALID	P46471	Psmc2	26S proteasome regulatory subunit 7	CONCLUSIVE	FALSE	130	1	26	8	3	3	10	18	20	2	15	22	2	3.34819e-05	0.000231689	8.92934e-05	4.76069e-05	3.28007e-05	0.000200277	0.000364968	0.000483273	2.29072e-05	0.000258364	0.000396501	2.50031e-05	0.035	0.383	0.159	0.058	0.076	0.203	0.374	0.333	0.09	0.33	0.413	0.085
1037	VALID	Q9Z2I8	Suclg2	Succinate--CoA ligase [GDP-forming] subunit beta, mitochondrial	CONCLUSIVE	FALSE	89	0	4	13	11	2	6	8	2	15	7	1	20	0	3.56444e-05	0.000145102	0.000174558	2.18672e-05	0.000120166	0.000162208	4.83273e-05	0.000171804	0.00012057	1.80228e-05	0.000250031	0	0.12	0.3	0.282	0.072	0.132	0.176	0.069	0.247	0.212	0.046	0.293
1038	VALID	P10630	Eif4a2	Eukaryotic initiation factor 4A-II	CONCLUSIVE	FALSE	193	7	15	31	10	6	12	17	14	26	20	9	26	0.000249345	0.000142205	0.000368116	0.000168827	6.97922e-05	0.000255685	0.000366711	0.000359902	0.000316817	0.000366492	0.000172567	0.000345804	0.064	0.157	0.211	0.084	0.098	0.204	0.268	0.231	0.361	0.268	0.152	0.194
1039	VALID	Q6PAL7	Ahdc1	AT-hook DNA-binding motif-containing protein 1	CONCLUSIVE	FALSE	126	5	35	0	11	15	0	11	27	0	13	9	0	4.54757e-05	8.47226e-05	0	4.74177e-05	4.45506e-05	0	6.05862e-05	0.000177225	0	6.08253e-05	4.40619e-05	0	0.026	0.237	0	0.099	0.15	0	0.097	0.15	0	0.097	0.069	0
1040	VALID	P63321	Rala	Ras-related protein Ral-A	CONCLUSIVE	FALSE	307	30	7	68	8	0	26	23	5	43	8	1	88	0.00211131	0.000131114	0.00159536	0.000266845	0	0.00109452	0.000980235	0.000253953	0.00103521	0.000289636	3.78828e-05	0.00231242	0.33	0.345	0.655	0.403	0	0.621	0.5	0.165	0.665	0.335	0.078	0.597
1041	VALID	Q02248	Ctnnb1	Catenin beta-1	CONCLUSIVE	FALSE	942	56	19	110	49	18	148	74	18	180	74	16	180	0.00103952	9.3869e-05	0.000680705	0.000431103	0.000109112	0.00164335	0.00083186	0.000241141	0.00114301	0.000706659	0.000159874	0.00124759	0.154	0.255	0.493	0.329	0.159	0.558	0.405	0.172	0.52	0.433	0.165	0.469
1042	VALID	P16332	Mut	Methylmalonyl-CoA mutase, mitochondrial	CONCLUSIVE	FALSE	155	11	1	28	17	0	9	7	2	33	7	1	39	0.000213201	5.15843e-06	0.000180915	0.000156165	0	0.000104342	8.21611e-05	2.79756e-05	0.000218797	6.97952e-05	1.0433e-05	0.000282237	0.094	0.023	0.318	0.154	0	0.14	0.076	0.036	0.341	0.106	0.012	0.464
1043	VALID	A2A6A1	Gpatch8	G patch domain-containing protein 8	CONCLUSIVE	FALSE	24	0	4	0	0	0	0	5	8	0	4	3	0	0	1.02552e-05	0	0	0	0	2.91678e-05	5.56165e-05	0	1.98222e-05	1.55559e-05	0	0	0.023	0	0	0	0	0.041	0.062	0	0.041	0.041	0
1044	VALID	O35379	Abcc1	Multidrug resistance-associated protein 1	CONCLUSIVE	TRUE	200	4	7	34	12	0	26	28	0	34	18	1	36	3.7952e-05	1.76764e-05	0.000107541	5.39628e-05	0	0.00014756	0.000160881	0	0.000110353	8.78574e-05	5.10723e-06	0.000127535	0.041	0.02	0.136	0.062	0	0.1	0.134	0	0.182	0.136	0.017	0.146
1045	VALID	Q9D2G2	Dlst	Dihydrolipoyllysine-residue succinyltransferase component of 2-oxoglutarate dehydrogenase complex, mitochondrial	CONCLUSIVE	FALSE	224	14	14	34	13	2	12	14	7	53	19	2	40	0.000447064	0.000118985	0.000361943	0.000196754	2.08557e-05	0.000229215	0.000270733	0.000161322	0.000578961	0.000312124	3.43782e-05	0.000476931	0.2	0.17	0.238	0.187	0.044	0.233	0.196	0.117	0.308	0.24	0.07	0.17
1046	VALID	Q9ERI6	Rdh14	Retinol dehydrogenase 14	CONCLUSIVE	FALSE	46	5	0	6	1	0	1	5	0	10	4	0	14	0.000217031	0	8.68205e-05	2.05726e-05	0	2.5964e-05	0.00013143	0	0.000148485	8.93187e-05	0	0.000226899	0.042	0	0.132	0.054	0	0.039	0.114	0	0.311	0.09	0	0.272
1047	VALID	Q3UYV9	Ncbp1	Nuclear cap-binding protein subunit 1	CONCLUSIVE	FALSE	105	1	31	0	5	15	0	13	15	1	11	13	0	1.83515e-05	0.00015141	0	4.3489e-05	8.98906e-05	0	0.000144473	0.000198662	6.27772e-06	0.000103847	0.000128418	0	0.027	0.133	0	0.062	0.143	0	0.114	0.118	0.027	0.114	0.127	0
1048	VALID	P62073	Timm10	Mitochondrial import inner membrane translocase subunit Tim10	CONCLUSIVE	FALSE	52	7	0	6	3	0	2	3	1	6	5	0	19	0.0011276	0	0.0003222	0.000229042	0	0.000192711	0.00029265	0.000116254	0.000330627	0.00041434	0	0.00114278	0.289	0	0.389	0.444	0	0.311	0.311	0.156	0.389	0.389	0	0.522
1049	VALID	Q62086	Pon2	Serum paraoxonase/arylesterase 2	CONCLUSIVE	FALSE	48	5	0	5	5	0	9	3	0	11	2	0	8	0.000204769	0	6.82628e-05	9.70517e-05	0	0.000220474	7.44025e-05	0	0.000154106	4.21362e-05	0	0.000122331	0.028	0	0.088	0.119	0	0.079	0.068	0	0.218	0.065	0	0.305
1050	VALID	Q9QXT0	Cnpy2	Protein canopy homolog 2	CONCLUSIVE	FALSE	323	36	33	42	13	14	10	8	12	69	13	9	64	0.00286767	0.00069962	0.00111531	0.000490804	0.000364172	0.000476483	0.000385912	0.000689859	0.00188021	0.000532722	0.000385905	0.00190353	0.555	0.352	0.544	0.297	0.385	0.445	0.308	0.291	0.687	0.418	0.363	0.681
1051	VALID	Q8BSQ9	Pbrm1	Protein polybromo-1	CONCLUSIVE	FALSE	200	0	49	0	12	19	0	22	41	0	25	32	0	0	0.000115708	0	5.04621e-05	5.50493e-05	0	0.000118206	0.000262532	0	0.000114108	0.000152829	0	0	0.243	0	0.075	0.116	0	0.121	0.166	0	0.146	0.161	0
1052	VALID	O88685	Psmc3	26S proteasome regulatory subunit 6A	CONCLUSIVE	FALSE	146	0	34	8	2	3	7	15	21	8	19	21	8	0	0.000296808	8.74753e-05	3.10917e-05	3.21328e-05	0.000137339	0.000297947	0.000497104	8.97629e-05	0.000320598	0.000370771	9.79759e-05	0	0.482	0.262	0.038	0.038	0.118	0.267	0.33	0.19	0.312	0.262	0.186
1053	VALID	P56391	Cox6b1	Cytochrome c oxidase subunit 6B1	CONCLUSIVE	FALSE	208	12	9	39	11	5	12	10	9	38	19	6	38	0.00202293	0.000403797	0.00219171	0.000878882	0.000275246	0.00121004	0.00102087	0.00109495	0.00219136	0.00164772	0.000544455	0.00239186	0.581	0.616	0.744	0.465	0.709	0.744	0.535	0.465	0.744	0.721	0.419	0.744
1054	VALID	P26039	Tln1	Talin-1	CONCLUSIVE	FALSE	1275	33	88	146	55	53	168	151	89	149	124	58	161	0.000188281	0.000133628	0.000277693	0.000148729	9.87464e-05	0.000573354	0.000521725	0.000366468	0.000290811	0.000363954	0.000178128	0.000342983	0.102	0.339	0.396	0.193	0.172	0.428	0.357	0.29	0.471	0.338	0.211	0.36
1055	VALID	O08749	Dld	Dihydrolipoyl dehydrogenase, mitochondrial	CONCLUSIVE	FALSE	445	36	19	113	16	11	30	18	15	79	26	11	71	0.00102537	0.000144031	0.00107295	0.000215992	0.000102312	0.000511119	0.000310473	0.000308336	0.00076973	0.000380965	0.000168649	0.000755078	0.32	0.306	0.36	0.259	0.22	0.383	0.265	0.222	0.454	0.269	0.167	0.415
1056	VALID	Q8BH04	Pck2	Phosphoenolpyruvate carboxykinase [GTP], mitochondrial	CONCLUSIVE	FALSE	891	78	60	276	34	24	53	34	15	177	30	9	101	0.0017669	0.000361735	0.00208423	0.000365036	0.000177534	0.000718149	0.000466411	0.000245223	0.00137158	0.000349599	0.000109742	0.000854265	0.286	0.423	0.534	0.28	0.294	0.511	0.234	0.134	0.602	0.214	0.158	0.511
1057	VALID	P55258	Rab8a	Ras-related protein Rab-8A	CONCLUSIVE	FALSE	35	1	0	10	0	0	4	2	1	7	6	1	3	7.0037e-05	0	0.000233479	0	0	0.000167575	8.4826e-05	5.05452e-05	0.000167709	0.000216177	3.76998e-05	7.84517e-05	0.068	0	0.261	0	0	0.188	0.13	0.068	0.261	0.126	0.068	0.121
1058	VALID	Q8K4F5	Abhd11	Protein ABHD11	CONCLUSIVE	FALSE	13	0	0	1	4	0	1	0	0	6	0	0	1	0	0	1.57427e-05	8.95278e-05	0	2.82475e-05	0	0	9.69264e-05	0	0	1.76325e-05	0	0	0.049	0.049	0	0.081	0	0	0.313	0	0	0.049
1059	VALID	Q9CPQ3	Tomm22	Mitochondrial import receptor subunit TOM22 homolog	CONCLUSIVE	TRUE	118	12	0	36	14	0	10	4	0	22	4	0	16	0.00122515	0	0.00122527	0.000677448	0	0.000610703	0.00024731	0	0.000768358	0.000210088	0	0.000609934	0.176	0	0.451	0.43	0	0.338	0.338	0	0.352	0.338	0	0.451
1060	VALID	Q6PFR5	Tra2a	Transformer-2 protein homolog alpha	CONCLUSIVE	FALSE	69	0	17	0	0	0	0	11	21	0	8	11	1	0	0.000233433	0	0	0	0	0.000343681	0.000781922	0	0.000212331	0.000305489	1.92639e-05	0	0.26	0	0	0	0	0.189	0.189	0	0.157	0.157	0.05
1061	VALID	O35683	Ndufa1	NADH dehydrogenase [ubiquinone] 1 alpha subcomplex subunit 1	CONCLUSIVE	TRUE	28	2	0	13	0	0	1	2	0	6	2	0	2	0.000414219	0	0.000897558	0	0	0.000123886	0.000250843	0	0.000425091	0.000213089	0	0.000154662	0.143	0	0.143	0	0	0.143	0.143	0	0.143	0.143	0	0.143
1062	VALID	Q9CSN1	Snw1	SNW domain-containing protein 1	CONCLUSIVE	FALSE	227	11	53	5	15	25	0	20	42	0	23	33	0	0.000297526	0.000381532	4.5084e-05	0.000192293	0.000220813	0	0.000327593	0.000819851	0	0.000320031	0.000480461	0	0.08	0.418	0.071	0.287	0.278	0	0.263	0.366	0	0.33	0.33	0
1063	VALID	P35821	Ptpn1	Tyrosine-protein phosphatase non-receptor type 1	CONCLUSIVE	FALSE	119	3	0	17	4	0	7	11	0	27	17	0	33	0.000100678	0	0.000190188	6.36228e-05	0	0.000140518	0.000223552	0	0.000309963	0.000293491	0	0.000413506	0.025	0	0.324	0.086	0	0.264	0.289	0	0.421	0.308	0	0.338
1064	VALID	Q9D1K2	Atp6v1f	V-type proton ATPase subunit F	CONCLUSIVE	FALSE	13	0	0	1	0	0	2	2	0	2	2	0	4	0	0	4.06135e-05	0	0	0.000145748	0.000147555	0	8.33513e-05	0.000125346	0	0.000181955	0	0	0.16	0	0	0.202	0.277	0	0.202	0.168	0	0.202
1065	VALID	Q8C7X2	Emc1	ER membrane protein complex subunit 1	CONCLUSIVE	TRUE	112	1	0	13	16	0	19	11	0	23	9	0	20	1.45413e-05	0	6.30181e-05	0.000110271	0	0.000165264	9.68651e-05	0	0.000114409	6.7325e-05	0	0.000108589	0.013	0	0.111	0.159	0	0.133	0.084	0	0.151	0.099	0	0.101
1066	VALID	Q64727	Vcl	Vinculin	CONCLUSIVE	FALSE	509	4	33	51	36	22	48	48	31	76	46	35	79	5.44002e-05	0.000119447	0.000231223	0.00023205	9.77047e-05	0.000390483	0.000395324	0.000304267	0.000353578	0.000321832	0.000256224	0.000401163	0.055	0.244	0.232	0.224	0.186	0.318	0.287	0.212	0.443	0.255	0.217	0.418
1067	VALID	Q67FY2	Bcl9l	B-cell CLL/lymphoma 9-like protein	CONCLUSIVE	FALSE	6	1	4	0	0	0	0	1	0	0	0	0	0	9.70392e-06	1.03307e-05	0	0	0	0	5.8765e-06	0	0	0	0	0	0.018	0.024	0	0	0	0	0.015	0	0	0	0	0
1068	VALID	Q64669	Nqo1	NAD(P)H dehydrogenase [quinone] 1	CONCLUSIVE	FALSE	10	0	0	1	2	0	1	1	0	2	0	0	3	0	0	1.76387e-05	5.01552e-05	0	3.16496e-05	3.2042e-05	0	3.62e-05	0	0	5.92682e-05	0	0	0.036	0.077	0	0.047	0.047	0	0.04	0	0	0.084
1069	VALID	Q8C181	Mbnl2	Muscleblind-like protein 2	CONCLUSIVE	FALSE	42	2	3	5	2	5	0	5	2	7	3	4	4	7.77354e-05	3.10336e-05	6.47856e-05	3.68432e-05	6.34616e-05	0	0.000117688	5.61011e-05	9.30718e-05	5.99848e-05	8.36874e-05	5.805e-05	0.021	0.174	0.166	0.067	0.153	0	0.091	0.04	0.118	0.067	0.088	0.067
1070	VALID	Q91ZW3	Smarca5	SWI/SNF-related matrix-associated actin-dependent regulator of chromatin subfamily A member 5	CONCLUSIVE	FALSE	588	9	148	0	35	72	0	58	102	0	66	98	0	0.000124147	0.000543348	0	0.000228824	0.000324325	0	0.000484501	0.00101542	0	0.00046835	0.000727667	0	0.059	0.466	0	0.235	0.357	0	0.305	0.304	0	0.308	0.323	0
1071	VALID	Q9DC50	Crot	Peroxisomal carnitine O-octanoyltransferase	CONCLUSIVE	FALSE	26	0	0	9	1	0	2	3	0	4	4	0	3	0	0	7.10736e-05	1.12275e-05	0	2.83398e-05	4.30367e-05	0	3.24144e-05	4.87458e-05	0	2.65351e-05	0	0	0.064	0.028	0	0.028	0.052	0	0.064	0.028	0	0.074
1072	VALID	P16125	Ldhb	L-lactate dehydrogenase B chain	CONCLUSIVE	FALSE	13	0	0	1	1	1	1	2	1	1	1	0	4	0	0	1.44701e-05	2.05726e-05	1.41744e-05	2.5964e-05	5.25718e-05	3.13259e-05	1.48485e-05	2.23297e-05	0	6.48283e-05	0	0	0.036	0.036	0.036	0.048	0.045	0.045	0.045	0.045	0	0.12
1073	VALID	Q99K51	Pls3	Plastin-3	CONCLUSIVE	FALSE	74	0	3	11	0	1	9	9	3	11	9	0	18	0	1.83739e-05	8.43858e-05	0	7.51467e-06	0.000123886	0.000125421	4.98231e-05	8.65927e-05	0.000106544	0	0.000154662	0	0.067	0.16	0	0.017	0.144	0.205	0.062	0.192	0.14	0	0.227
1074	VALID	Q8VI33	Taf9	Transcription initiation factor TFIID subunit 9	CONCLUSIVE	FALSE	31	0	10	0	2	5	0	4	2	1	3	4	0	0	0.000146156	0	5.2055e-05	8.96636e-05	0	0.000133023	7.92641e-05	1.87856e-05	8.47513e-05	0.00011824	0	0	0.367	0	0.072	0.235	0	0.125	0.053	0.064	0.231	0.114	0
1075	VALID	Q60520	Sin3a	Paired amphipathic helix protein Sin3a	CONCLUSIVE	FALSE	129	0	36	0	4	15	0	23	25	0	12	14	0	0	0.000109032	0	2.15738e-05	5.57407e-05	0	0.0001585	0.000205315	0	7.02491e-05	8.57566e-05	0	0	0.166	0	0.031	0.057	0	0.104	0.128	0	0.097	0.082	0
1076	VALID	P27661	H2afx	Histone H2AX	CONCLUSIVE	FALSE	1734	15	579	40	174	350	15	100	26	82	130	208	15	0.00152073	0.0156229	0.00135189	0.00836083	0.0115873	0.000909649	0.00613951	0.00190234	0.00284385	0.0067801	0.0113511	0.000567815	0.497	0.713	0.266	0.678	0.699	0.531	0.392	0.231	0.322	0.476	0.503	0.322
1077	VALID	Q8R2T8	Gtf3c5	General transcription factor 3C polypeptide 5	CONCLUSIVE	FALSE	29	0	10	0	0	1	0	6	5	0	3	4	0	0	7.42021e-05	0	0	9.10431e-06	0	0.000101302	0.000100604	0	4.30276e-05	6.00296e-05	0	0	0.133	0	0	0.025	0	0.123	0.073	0	0.05	0.071	0
1078	VALID	Q9D8S4	Rexo2	Oligoribonuclease, mitochondrial	CONCLUSIVE	FALSE	63	1	3	7	1	1	5	10	4	17	2	0	12	6.11715e-05	4.88419e-05	0.000142747	2.89926e-05	1.99757e-05	0.000182953	0.000370443	0.000176588	0.000355738	6.29377e-05	0	0.000274084	0.076	0.076	0.127	0.042	0.076	0.105	0.19	0.19	0.405	0.148	0	0.236
1079	VALID	Q9CRD2	Emc2	ER membrane protein complex subunit 2	CONCLUSIVE	FALSE	106	12	2	5	4	0	8	8	2	36	10	0	19	0.000585764	2.59832e-05	8.13638e-05	9.25422e-05	0	0.000233589	0.000236485	7.0457e-05	0.000601139	0.000251115	0	0.000346297	0.185	0.088	0.175	0.101	0	0.232	0.185	0.074	0.468	0.189	0	0.29
1080	VALID	Q9Z110	Aldh18a1	Delta-1-pyrroline-5-carboxylate synthase	CONCLUSIVE	FALSE	784	46	60	274	53	14	28	30	7	135	29	5	103	0.000838858	0.000291208	0.00166572	0.000458084	8.33703e-05	0.000305428	0.000331302	9.21258e-05	0.000842162	0.000272057	4.90808e-05	0.000701329	0.233	0.244	0.581	0.272	0.14	0.243	0.26	0.084	0.396	0.186	0.074	0.369
1081	VALID	Q9R233	Tapbp	Tapasin	CONCLUSIVE	TRUE	152	13	1	24	20	3	48	6	10	14	10	0	3	0.000405311	8.29787e-06	0.000249446	0.000295538	3.05435e-05	0.000895173	0.000113284	0.000225008	0.000149315	0.00016039	0	3.49237e-05	0.144	0.026	0.237	0.275	0.069	0.29	0.065	0.067	0.174	0.103	0	0.069
1082	VALID	P41241	Csk	Tyrosine-protein kinase CSK	CONCLUSIVE	FALSE	15	0	6	2	1	0	0	1	0	2	3	0	0	0	5.14468e-05	2.148e-05	1.52695e-05	0	0	1.951e-05	0	2.20418e-05	4.97208e-05	0	0	0	0.12	0.062	0.029	0	0	0.029	0	0.038	0.029	0	0
1083	VALID	Q9D6R2	Idh3a	Isocitrate dehydrogenase [NAD] subunit alpha, mitochondrial	CONCLUSIVE	FALSE	175	14	2	9	2	1	8	13	3	39	8	0	76	0.000554555	2.10847e-05	0.000118844	3.75479e-05	1.29351e-05	0.000189552	0.00031184	8.57611e-05	0.000528461	0.000163019	0	0.00112405	0.093	0.055	0.216	0.055	0.025	0.148	0.197	0.077	0.268	0.189	0	0.314
1084	VALID	P51660	Hsd17b4	Peroxisomal multifunctional enzyme type 2	CONCLUSIVE	FALSE	277	4	13	40	14	1	32	28	7	61	26	4	47	7.88988e-05	6.82457e-05	0.000263021	0.000130881	6.44114e-06	0.000377556	0.000334457	9.96463e-05	0.000411596	0.000263824	4.247e-05	0.000346148	0.052	0.165	0.279	0.178	0.016	0.203	0.263	0.088	0.429	0.299	0.107	0.313
1085	VALID	O54692	Zw10	Centromere/kinetochore protein zw10 homolog	CONCLUSIVE	FALSE	32	0	0	5	1	0	4	6	0	5	3	0	8	0	0	3.10206e-05	8.82061e-06	0	4.45288e-05	6.76213e-05	0	3.18318e-05	2.87219e-05	0	5.55909e-05	0	0	0.076	0.015	0	0.069	0.071	0	0.065	0.036	0	0.146
1086	VALID	Q9JMH9	Myo18a	Unconventional myosin-XVIIIa	CONCLUSIVE	FALSE	45	0	0	0	2	0	1	7	10	6	5	5	9	0	0	0	6.70367e-06	0	4.23024e-06	2.99788e-05	5.10383e-05	1.45153e-05	1.81905e-05	1.90338e-05	2.37651e-05	0	0	0	0.027	0	0.01	0.049	0.043	0.047	0.042	0.037	0.074
1087	VALID	Q62311	Taf6	Transcription initiation factor TFIID subunit 6	CONCLUSIVE	FALSE	30	0	7	0	0	6	0	5	7	0	4	1	0	0	3.98371e-05	0	0	4.18959e-05	0	6.47455e-05	0.000108024	0	4.40007e-05	1.15101e-05	0	0	0.124	0	0	0.103	0	0.041	0.106	0	0.04	0.021	0
1088	VALID	P16546	Sptan1	Spectrin alpha chain, non-erythrocytic 1	CONCLUSIVE	FALSE	3578	60	432	362	246	359	91	319	259	392	357	308	393	0.000351885	0.000674302	0.000707746	0.00068379	0.000687537	0.000319236	0.00113295	0.00109623	0.000786442	0.00107708	0.000972325	0.000860588	0.159	0.644	0.587	0.476	0.521	0.36	0.515	0.458	0.661	0.505	0.461	0.566
1089	VALID	Q91YP2	Nln	Neurolysin, mitochondrial	CONCLUSIVE	FALSE	26	0	0	6	0	0	2	3	1	5	4	0	5	0	0	4.11904e-05	0	0	2.46363e-05	3.74126e-05	1.4862e-05	3.5223e-05	4.23756e-05	0	3.84458e-05	0	0	0.067	0	0	0.038	0.058	0.023	0.075	0.036	0	0.077
1090	VALID	Q8CJ40	Crocc	Rootletin	CONCLUSIVE	FALSE	8	0	0	0	0	0	0	2	1	0	1	1	3	0	0	0	0	0	0	8.74017e-06	5.20799e-06	0	3.71235e-06	3.88445e-06	8.08337e-06	0	0	0	0	0	0	0.006	0.005	0	0.006	0.005	0.017
1091	VALID	Q810V0	Mphosph10	U3 small nucleolar ribonucleoprotein protein MPP10	CONCLUSIVE	FALSE	108	3	38	0	4	7	0	11	24	0	13	8	0	6.38663e-05	0.000215306	0	4.03598e-05	4.86633e-05	0	0.000141813	0.000368735	0	0.000142372	9.16752e-05	0	0.06	0.269	0	0.107	0.16	0	0.142	0.181	0	0.113	0.145	0
1092	VALID	Q91ZA3	Pcca	Propionyl-CoA carboxylase alpha chain, mitochondrial	CONCLUSIVE	FALSE	266	18	4	38	11	0	5	21	1	68	18	4	78	0.000360439	2.13177e-05	0.000253666	0.000104398	0	5.98894e-05	0.000254654	1.44515e-05	0.0004658	0.000185423	4.31152e-05	0.000583186	0.148	0.072	0.322	0.195	0	0.081	0.271	0.021	0.493	0.227	0.087	0.439
1093	VALID	P62281	Rps11	40S ribosomal protein S11	CONCLUSIVE	FALSE	246	11	30	20	27	18	26	10	12	28	19	21	24	0.00100933	0.000732628	0.000611773	0.0011742	0.000539344	0.00142704	0.000555664	0.000794647	0.000878881	0.000896862	0.00103722	0.000822253	0.215	0.671	0.443	0.677	0.449	0.576	0.329	0.304	0.551	0.538	0.437	0.329
1094	VALID	Q8BM55	Tmem214	Transmembrane protein 214	CONCLUSIVE	TRUE	29	0	0	9	0	0	1	4	0	3	4	0	8	0	0	6.33145e-05	0	0	1.2623e-05	5.11179e-05	0	2.16568e-05	4.34242e-05	0	6.30354e-05	0	0	0.068	0	0	0.016	0.044	0	0.045	0.064	0	0.045
1095	VALID	Q7TNC4	Luc7l2	Putative RNA-binding protein Luc7-like 2	CONCLUSIVE	FALSE	141	1	21	3	5	7	1	17	17	6	19	40	4	3.69838e-05	0.000206706	3.69873e-05	8.76436e-05	8.454e-05	2.21224e-05	0.000380743	0.000453746	7.59092e-05	0.00036149	0.000796312	5.52364e-05	0.041	0.273	0.082	0.059	0.133	0.041	0.202	0.253	0.138	0.227	0.138	0.082
1096	VALID	Q6KAR6	Exoc3	Exocyst complex component 3	CONCLUSIVE	FALSE	21	2	3	3	1	0	1	2	0	4	1	0	4	3.84044e-05	1.53318e-05	1.9204e-05	9.101e-06	0	1.14861e-05	2.32569e-05	0	2.6275e-05	9.8783e-06	0	2.8679e-05	0.024	0.054	0.024	0.024	0	0.024	0.024	0	0.061	0.024	0	0.024
1097	VALID	Q8CGB6	Tns2	Tensin-2	CONCLUSIVE	FALSE	99	3	6	19	5	0	11	8	0	22	10	1	14	3.10664e-05	1.65365e-05	6.55908e-05	2.45402e-05	0	6.8137e-05	5.01686e-05	0	7.79334e-05	5.32722e-05	5.57418e-06	5.41317e-05	0.038	0.036	0.099	0.081	0	0.091	0.042	0	0.193	0.111	0.006	0.09
1098	VALID	Q99MQ1	Bicc1	Protein bicaudal C homolog 1	CONCLUSIVE	FALSE	10	0	0	0	1	0	1	2	0	3	0	0	3	0	0	0	7.03302e-06	0	8.87614e-06	1.79724e-05	0	1.52285e-05	0	0	1.66218e-05	0	0	0	0.023	0	0.023	0.04	0	0.048	0	0	0.049
1099	VALID	Q9QYC7	Ggcx	Vitamin K-dependent gamma-carboxylase	CONCLUSIVE	TRUE	45	0	0	15	9	1	7	1	0	7	1	0	4	0	0	9.57663e-05	8.16926e-05	6.25395e-06	8.01901e-05	1.15977e-05	0	4.58597e-05	9.8522e-06	0	2.86033e-05	0	0	0.062	0.104	0.018	0.086	0.018	0	0.066	0.018	0	0.033
1100	VALID	Q8R1J9	Tor2a	Torsin-2A	CONCLUSIVE	FALSE	5	1	0	2	0	0	0	0	0	1	0	0	1	4.5164e-05	0	3.01122e-05	0	0	0	0	0	1.54498e-05	0	0	1.68634e-05	0.037	0	0.062	0	0	0	0	0	0.062	0	0	0.062
1101	VALID	Q9D0F3	Lman1	Protein ERGIC-53	CONCLUSIVE	TRUE	388	26	11	40	21	15	87	33	7	63	28	5	52	0.000729089	8.20959e-05	0.000373927	0.000279103	0.000137357	0.00145931	0.000560393	0.000141663	0.000604337	0.000403921	7.54725e-05	0.000544458	0.182	0.246	0.207	0.306	0.242	0.489	0.261	0.161	0.489	0.259	0.112	0.42
1102	VALID	Q80TP3	Ubr5	E3 ubiquitin-protein ligase UBR5	CONCLUSIVE	FALSE	15	0	6	1	0	0	0	4	1	1	0	2	0	0	8.29192e-06	1.73102e-06	0	0	0	1.25781e-05	3.74744e-06	1.77629e-06	0	5.59015e-06	0	0	0.027	0.012	0	0	0	0.023	0.006	0.012	0	0.015	0
1103	VALID	P28660	Nckap1	Nck-associated protein 1	CONCLUSIVE	TRUE	85	4	12	9	0	1	3	12	15	13	6	1	9	5.14101e-05	4.1048e-05	3.85612e-05	0	4.19702e-06	2.30638e-05	9.33989e-05	0.000139134	5.71562e-05	3.96708e-05	6.91831e-06	4.31902e-05	0.012	0.09	0.1	0	0.027	0.027	0.082	0.048	0.092	0.039	0.012	0.082
1104	VALID	Q61666	Hira	Protein HIRA	CONCLUSIVE	FALSE	61	0	22	0	3	2	0	10	11	0	7	6	0	0	8.36327e-05	0	2.03091e-05	9.32855e-06	0	8.64975e-05	0.000113391	0	5.14353e-05	4.61311e-05	0	0	0.211	0	0.022	0.042	0	0.086	0.136	0	0.099	0.092	0
1105	VALID	D3YXK1	Samd1	Atherin	CONCLUSIVE	FALSE	17	0	10	0	5	1	0	1	0	0	0	0	0	0	7.43451e-05	0	6.61971e-05	9.12185e-06	0	1.69162e-05	0	0	0	0	0	0	0.166	0	0.092	0.019	0	0.046	0	0	0	0	0
1106	VALID	Q9Z0F8	Adam17	Disintegrin and metalloproteinase domain-containing protein 17	CONCLUSIVE	TRUE	52	5	0	10	4	0	6	6	0	8	2	0	11	8.76521e-05	0	5.84402e-05	3.32346e-05	0	6.29165e-05	6.36965e-05	0	4.79748e-05	1.80366e-05	0	7.2001e-05	0.034	0	0.126	0.037	0	0.088	0.125	0	0.155	0.028	0	0.161
1107	VALID	Q80X82	Sympk	Symplekin	CONCLUSIVE	FALSE	89	3	21	0	6	15	0	9	14	0	12	9	0	3.3873e-05	6.31065e-05	0	3.21087e-05	5.53065e-05	0	6.15385e-05	0.000114081	0	6.9702e-05	5.46999e-05	0	0.022	0.116	0	0.03	0.148	0	0.066	0.102	0	0.058	0.073	0
1108	VALID	Q8BI84	Mia3	Transport and Golgi organization protein 1 homolog	CONCLUSIVE	TRUE	275	15	5	56	16	1	18	21	0	50	19	0	74	0.000112676	9.99613e-06	0.000140232	5.69638e-05	2.45297e-06	8.08786e-05	9.55282e-05	0	0.000128482	7.34219e-05	0	0.000207551	0.124	0.027	0.202	0.111	0.011	0.136	0.11	0	0.239	0.12	0	0.267
1109	VALID	Q8BKE6	Cyp20a1	Cytochrome P450 20A1	CONCLUSIVE	TRUE	121	0	0	26	13	0	10	11	2	23	10	1	25	0	0	0.000271987	0.000193347	0	0.000187705	0.000209036	4.52938e-05	0.000246897	0.000161431	1.68915e-05	0.00029292	0	0	0.197	0.113	0	0.152	0.158	0.054	0.219	0.175	0.022	0.219
1110	VALID	Q64522	Hist2h2ab	Histone H2A type 2-B	CONCLUSIVE	FALSE	882	8	75	41	147	304	7	27	23	77	21	144	8	0.000892163	0.00222606	0.00152426	0.00776981	0.0110708	0.000466953	0.00182343	0.00185112	0.00293749	0.00120477	0.00864427	0.000333118	0.338	0.692	0.292	0.569	0.677	0.254	0.323	0.254	0.246	0.346	0.377	0.246
1111	VALID	P62717	Rpl18a	60S ribosomal protein L18a	CONCLUSIVE	FALSE	320	22	45	94	19	13	18	16	14	23	17	29	10	0.00181221	0.00098655	0.00258127	0.000741784	0.000349688	0.000886908	0.000798136	0.000832273	0.000648103	0.000720386	0.00128586	0.000307566	0.278	0.545	0.295	0.534	0.489	0.58	0.307	0.295	0.517	0.381	0.364	0.352
1112	VALID	O09174	Amacr	Alpha-methylacyl-CoA racemase	CONCLUSIVE	FALSE	35	5	2	8	1	1	4	2	0	7	0	0	5	0.000190258	2.02546e-05	0.00010148	1.80348e-05	1.24258e-05	9.10445e-05	4.60866e-05	0	9.11176e-05	0	0	7.10389e-05	0.113	0.123	0.131	0.055	0.055	0.113	0.1	0	0.207	0	0	0.126
1113	VALID	P08249	Mdh2	Malate dehydrogenase, mitochondrial	CONCLUSIVE	FALSE	1349	102	47	203	85	47	103	47	28	335	56	41	255	0.00437503	0.000536538	0.00290266	0.00172798	0.000658311	0.00264265	0.00122082	0.000866746	0.00491538	0.00123566	0.000946621	0.0040839	0.402	0.571	0.719	0.556	0.577	0.82	0.376	0.373	0.802	0.467	0.414	0.609
1114	VALID	Q99MI1	Erc1	ELKS/Rab6-interacting/CAST family member 1	CONCLUSIVE	FALSE	121	0	13	10	7	7	3	15	13	14	10	6	23	0	4.47863e-05	4.31519e-05	4.29454e-05	2.9589e-05	2.32285e-05	0.000117583	0.000121444	6.19925e-05	6.65903e-05	4.18064e-05	0.000111163	0	0.157	0.076	0.059	0.091	0.031	0.135	0.139	0.141	0.095	0.071	0.164
1115	VALID	P42125	Eci1	Enoyl-CoA delta isomerase 1, mitochondrial	CONCLUSIVE	FALSE	126	3	7	10	18	2	6	9	3	38	10	3	17	0.000150495	9.34587e-05	0.000167232	0.000427968	3.27629e-05	0.000180041	0.00027341	0.000108611	0.000652101	0.000258066	8.10088e-05	0.000318422	0.138	0.18	0.204	0.17	0.031	0.166	0.138	0.107	0.301	0.138	0.138	0.36
1116	VALID	Q9JKP5	Mbnl1	Muscleblind-like protein 1	CONCLUSIVE	FALSE	45	2	2	6	3	5	0	5	2	7	3	4	6	8.50302e-05	2.26305e-05	8.50382e-05	6.04509e-05	6.9417e-05	0	0.000128732	6.13657e-05	0.000101806	6.56139e-05	9.15408e-05	9.52463e-05	0.023	0.106	0.194	0.1	0.202	0	0.1	0.044	0.129	0.073	0.097	0.17
1117	VALID	Q9CQ45	Nenf	Neudesin	CONCLUSIVE	FALSE	107	12	7	11	2	2	4	4	8	18	8	1	30	0.00101738	0.000157951	0.000310895	8.03656e-05	5.53712e-05	0.000202853	0.000205368	0.00048949	0.000522042	0.000348918	4.56366e-05	0.000949678	0.491	0.363	0.48	0.129	0.123	0.351	0.257	0.316	0.532	0.205	0.14	0.532
1118	VALID	Q9CW03	Smc3	Structural maintenance of chromosomes protein 3	CONCLUSIVE	FALSE	503	2	105	2	29	60	0	58	83	0	56	106	2	2.38252e-05	0.000332903	7.94249e-06	0.000163736	0.000233405	0	0.000418415	0.000713572	0	0.000343184	0.000679711	8.89592e-06	0.024	0.467	0.025	0.235	0.295	0	0.347	0.398	0	0.307	0.393	0.019
1119	VALID	Q8BGA5	Krr1	KRR1 small subunit processome component homolog	CONCLUSIVE	FALSE	43	2	9	0	3	4	0	6	9	0	4	6	0	7.63034e-05	9.13857e-05	0	5.42468e-05	4.98341e-05	0	0.000138624	0.000247805	0	7.85065e-05	0.000123219	0	0.037	0.242	0	0.071	0.142	0	0.066	0.203	0	0.037	0.145	0
1120	VALID	P26231	Ctnna1	Catenin alpha-1	CONCLUSIVE	FALSE	1036	55	36	142	49	36	164	86	28	198	81	14	147	0.0008801	0.000153318	0.000757491	0.000371624	0.000188115	0.00156976	0.000833374	0.000323355	0.00108384	0.000666785	0.000120589	0.000878295	0.231	0.238	0.501	0.309	0.183	0.607	0.396	0.194	0.566	0.322	0.124	0.577
1121	VALID	Q99JP0	Map4k3	Mitogen-activated protein kinase kinase kinase kinase 3	CONCLUSIVE	FALSE	58	0	0	0	1	3	4	6	11	11	8	4	10	0	0	0	7.68597e-06	1.58867e-05	3.88008e-05	5.89228e-05	0.000128738	6.10217e-05	6.67393e-05	3.49166e-05	6.055e-05	0	0	0	0.015	0.015	0.046	0.079	0.085	0.17	0.066	0.031	0.16
1122	VALID	Q8BGC4	Zadh2	Prostaglandin reductase-3	CONCLUSIVE	FALSE	18	5	0	2	0	0	1	1	0	3	0	0	6	0.000192277	0	2.56393e-05	0	0	2.30026e-05	2.32878e-05	0	3.94647e-05	0	0	8.61512e-05	0.04	0	0.117	0	0	0.04	0.04	0	0.103	0	0	0.109
1123	VALID	Q8BSF4	Pisd	Phosphatidylserine decarboxylase proenzyme, mitochondrial	CONCLUSIVE	TRUE	15	1	0	4	0	0	0	2	0	3	2	0	3	3.57085e-05	0	4.76158e-05	0	0	0	4.32488e-05	0	3.66458e-05	3.67395e-05	0	3.99988e-05	0.025	0	0.116	0	0	0	0.032	0	0.103	0.032	0	0.069
1124	VALID	Q9ES46	Parvb	Beta-parvin	CONCLUSIVE	FALSE	14	0	1	3	1	1	1	2	1	0	1	0	3	0	1.05713e-05	3.97233e-05	1.88254e-05	1.29705e-05	2.37589e-05	4.81068e-05	2.86654e-05	0	2.04332e-05	0	4.44918e-05	0	0.074	0.074	0.074	0.074	0.074	0.074	0.074	0	0.074	0	0.074
1125	VALID	B1AZA5	Tmem245	Transmembrane protein 245	CONCLUSIVE	TRUE	17	3	0	0	0	0	1	0	0	4	1	0	8	4.96495e-05	0	0	0	0	9.89953e-06	0	0	2.26457e-05	8.51383e-06	0	4.94353e-05	0.016	0	0	0	0	0.014	0	0	0.05	0.011	0	0.05
1126	VALID	Q9D3D9	Atp5d	ATP synthase subunit delta, mitochondrial	CONCLUSIVE	FALSE	354	27	1	84	24	4	11	17	5	123	10	11	37	0.00232998	2.29673e-05	0.0024165	0.000981608	0.00011272	0.000567809	0.000888401	0.000311395	0.00363099	0.000443935	0.000510967	0.00119219	0.631	0.083	0.494	0.375	0.137	0.375	0.321	0.286	0.583	0.375	0.321	0.583
1127	VALID	Q9EP97	Senp3	Sentrin-specific protease 3	CONCLUSIVE	FALSE	73	2	16	0	4	9	0	5	9	1	10	17	0	5.10481e-05	0.00010869	0	4.83891e-05	7.50143e-05	0	7.72843e-05	0.000165785	8.73134e-06	0.000131305	0.000233566	0	0.06	0.278	0	0.107	0.169	0	0.132	0.13	0.025	0.199	0.202	0
1128	VALID	Q640L3	Ccpg1	Cell cycle progression protein 1	CONCLUSIVE	TRUE	6	0	0	1	1	0	0	0	0	2	1	0	1	0	0	6.41834e-06	9.12518e-06	0	0	0	0	1.31724e-05	9.90454e-06	0	7.1888e-06	0	0	0.027	0.024	0	0	0	0	0.052	0.017	0	0.028
1129	VALID	Q91YU6	Lzts2	Leucine zipper putative tumor suppressor 2	CONCLUSIVE	FALSE	6	0	0	1	1	0	0	0	0	2	1	0	1	0	0	7.20269e-06	1.02403e-05	0	0	0	0	1.47821e-05	1.11149e-05	0	8.06731e-06	0	0	0.049	0.048	0	0	0	0	0.097	0.018	0	0.025
1130	VALID	P62264	Rps14	40S ribosomal protein S14	CONCLUSIVE	FALSE	404	24	25	80	24	24	15	18	27	40	24	18	85	0.00230426	0.000638826	0.00256053	0.00109212	0.000752462	0.000861456	0.00104656	0.00187084	0.00131375	0.0011854	0.000930261	0.00304715	0.291	0.728	0.675	0.417	0.417	0.417	0.404	0.404	0.702	0.417	0.404	0.689
1131	VALID	P40124	Cap1	Adenylyl cyclase-associated protein 1	CONCLUSIVE	FALSE	209	1	3	15	11	7	39	20	5	35	23	2	48	3.05858e-05	2.44209e-05	0.000152943	0.00015946	6.99149e-05	0.000713518	0.000370443	0.000110368	0.0003662	0.000361892	3.29276e-05	0.000548169	0.046	0.046	0.316	0.257	0.118	0.494	0.255	0.148	0.35	0.232	0.089	0.319
1132	VALID	P36552	Cpox	Oxygen-dependent coproporphyrinogen-III oxidase, mitochondrial	CONCLUSIVE	FALSE	116	1	1	8	14	0	12	10	1	26	8	1	34	3.27261e-05	8.70995e-06	8.72778e-05	0.00021715	0	0.000234907	0.000198183	2.36182e-05	0.000291071	0.000134684	1.76159e-05	0.000415457	0.036	0.041	0.176	0.271	0	0.181	0.181	0.029	0.479	0.187	0.047	0.451
1133	VALID	Q8CI11	Gnl3	Guanine nucleotide-binding protein-like 3	CONCLUSIVE	FALSE	98	12	38	2	3	8	0	4	20	0	7	4	0	0.000323368	0.000272534	1.79666e-05	3.83156e-05	7.03976e-05	0	6.52751e-05	0.000388954	0	9.70387e-05	5.80212e-05	0	0.084	0.364	0.076	0.093	0.093	0	0.069	0.229	0	0.152	0.13	0
1134	VALID	P61027	Rab10	Ras-related protein Rab-10	CONCLUSIVE	FALSE	72	1	2	15	4	0	11	6	0	9	8	0	16	7.24883e-05	3.85851e-05	0.000362476	0.000137425	0	0.000476959	0.000263385	0	0.000223173	0.000298325	0	0.000433053	0.055	0.055	0.275	0.12	0	0.18	0.115	0	0.18	0.22	0	0.49
1135	VALID	O09167	Rpl21	60S ribosomal protein L21	CONCLUSIVE	FALSE	154	5	17	23	17	19	19	9	3	17	11	8	6	0.000453052	0.000409967	0.000694745	0.000730071	0.000562191	0.0010298	0.000493847	0.000196179	0.000526936	0.000512745	0.000390193	0.000202994	0.169	0.362	0.219	0.381	0.388	0.488	0.275	0.181	0.462	0.344	0.344	0.162
1136	VALID	Q8K2B3	Sdha	Succinate dehydrogenase [ubiquinone] flavoprotein subunit, mitochondrial	CONCLUSIVE	FALSE	934	59	25	175	65	39	56	32	20	198	40	10	215	0.0012882	0.000145275	0.00127376	0.000672638	0.000278065	0.000731372	0.000423108	0.000315146	0.00147886	0.000449284	0.000117528	0.00175276	0.255	0.333	0.464	0.486	0.295	0.492	0.309	0.193	0.598	0.346	0.151	0.491
1137	VALID	Q9DBR0	Akap8	A-kinase anchor protein 8	CONCLUSIVE	FALSE	45	0	4	0	1	0	0	8	15	0	8	8	1	0	2.24658e-05	0	1.00018e-05	0	0	0.000102236	0.000228447	0	8.68485e-05	9.08746e-05	7.87943e-06	0	0.106	0	0.048	0	0	0.119	0.204	0	0.082	0.164	0.02
1138	VALID	P28481	Col2a1	Collagen alpha-1(II) chain	CONCLUSIVE	FALSE	264	35	25	125	3	5	12	4	2	10	5	0	38	0.000341236	6.48707e-05	0.000406272	1.38627e-05	1.59188e-05	6.99824e-05	2.36167e-05	1.40724e-05	3.33517e-05	2.50777e-05	0	0.000138332	0.128	0.172	0.288	0.032	0.079	0.136	0.036	0.021	0.102	0.048	0	0.106
1139	VALID	Q9DBZ9	Syde1	Rho GTPase-activating protein SYDE1	CONCLUSIVE	FALSE	11	0	2	2	0	0	0	2	1	2	1	0	1	0	1.04709e-05	1.31154e-05	0	0	0	2.3825e-05	1.41966e-05	1.34583e-05	1.01196e-05	0	7.34487e-06	0	0.022	0.024	0	0	0	0.039	0.022	0.047	0.018	0	0.016
1140	VALID	Q9CQJ8	Ndufb9	NADH dehydrogenase [ubiquinone] 1 beta subcomplex subunit 9	CONCLUSIVE	FALSE	122	1	0	16	12	1	7	7	1	28	11	1	37	8.09925e-05	0	0.000432001	0.000460643	2.64483e-05	0.000339128	0.000343332	5.84517e-05	0.000775772	0.00045832	4.35969e-05	0.00111892	0.056	0	0.486	0.38	0.156	0.525	0.24	0.078	0.531	0.352	0.156	0.413
1141	VALID	Q3ULD5	Mccc2	Methylcrotonoyl-CoA carboxylase beta chain, mitochondrial	CONCLUSIVE	FALSE	315	21	7	41	10	1	4	21	12	70	23	8	97	0.000540765	4.79744e-05	0.00035196	0.000122047	8.40895e-06	6.16127e-05	0.000327477	0.000223009	0.000616622	0.000304683	0.00011089	0.000932641	0.218	0.14	0.306	0.107	0.028	0.099	0.218	0.243	0.623	0.318	0.163	0.57
1142	VALID	Q9QXV1	Cbx8	Chromobox protein homolog 8	CONCLUSIVE	FALSE	113	1	34	0	3	6	0	16	25	0	16	12	0	4.00488e-05	0.000362401	0	5.69441e-05	7.84681e-05	0	0.000388044	0.000722573	0	0.00032964	0.000258691	0	0.069	0.522	0	0.152	0.221	0	0.387	0.387	0	0.403	0.351	0
1143	VALID	A2AG58	Bclaf3	BCLAF1 and THRAP3 family member 3	CONCLUSIVE	FALSE	11	2	5	0	0	0	0	0	3	0	1	0	0	3.85576e-05	2.5655e-05	0	0	0	0	0	4.17401e-05	0	9.91771e-06	0	0	0.033	0.132	0	0	0	0	0	0.029	0	0.015	0	0
1144	VALID	Q9D1L0	Chchd2	Coiled-coil-helix-coiled-coil-helix domain-containing protein 2	CONCLUSIVE	FALSE	15	0	0	0	3	4	4	1	1	0	1	0	1	0	0	0	0.000134731	0.000123771	0.000226719	5.73823e-05	6.83847e-05	0	4.87458e-05	0	3.53802e-05	0	0	0	0.307	0.307	0.222	0.065	0.065	0	0.065	0	0.085
1145	VALID	Q99M87	Dnaja3	DnaJ homolog subfamily A member 3, mitochondrial	CONCLUSIVE	FALSE	85	8	0	18	0	0	1	8	3	23	7	0	17	0.000241628	0	0.000181238	0	0	1.80666e-05	0.000146325	6.53929e-05	0.000237638	0.000108764	0	0.000191716	0.133	0	0.338	0	0	0.035	0.094	0.033	0.331	0.069	0	0.162
1146	VALID	Q7TPD0	Ints3	Integrator complex subunit 3	CONCLUSIVE	FALSE	96	1	27	0	10	13	0	10	13	0	8	14	0	1.39267e-05	0.000100077	0	6.60063e-05	5.91211e-05	0	8.43371e-05	0.00013066	0	5.7315e-05	0.000104951	0	0.028	0.181	0	0.088	0.133	0	0.07	0.11	0	0.059	0.145	0
1147	VALID	Q8CCK0	H2afy2	Core histone macro-H2A.2	CONCLUSIVE	FALSE	789	1	54	0	39	145	0	85	103	5	102	254	1	3.89722e-05	0.000560106	0	0.000720374	0.00184534	0	0.00200607	0.00289697	6.66586e-05	0.00204497	0.00532844	1.45515e-05	0.059	0.543	0	0.446	0.492	0	0.414	0.411	0.134	0.411	0.465	0.035
1148	VALID	Q60598	Cttn	Src substrate cortactin	CONCLUSIVE	FALSE	335	14	27	25	24	38	22	18	19	40	26	31	51	0.000371735	0.000190805	0.000221292	0.000302033	0.000329489	0.000349421	0.000289434	0.000364092	0.000363326	0.000355148	0.000443076	0.000505625	0.159	0.24	0.289	0.245	0.335	0.335	0.225	0.247	0.452	0.304	0.288	0.33
1149	VALID	P53690	Mmp14	Matrix metalloproteinase-14	CONCLUSIVE	TRUE	39	0	1	10	0	0	8	7	1	2	3	1	6	0	6.62974e-06	8.30414e-05	0	0	0.000119203	0.000105595	1.79774e-05	1.70426e-05	3.84439e-05	1.34087e-05	5.58058e-05	0	0.026	0.158	0	0	0.105	0.067	0.026	0.038	0.026	0.015	0.041
1150	VALID	Q7TMY4	Thoc7	THO complex subunit 7 homolog	CONCLUSIVE	FALSE	20	0	3	0	1	1	0	2	6	0	3	4	0	0	5.67428e-05	0	3.36826e-05	2.32071e-05	0	8.60735e-05	0.000307731	0	0.000109678	0.000153017	0	0	0.157	0	0.064	0.069	0	0.069	0.319	0	0.162	0.221	0
1151	VALID	Q9CPR4	Rpl17	60S ribosomal protein L17	CONCLUSIVE	FALSE	237	11	38	30	17	27	14	15	3	34	13	6	29	0.000866708	0.000796866	0.00078799	0.000634845	0.000694698	0.000659825	0.00071572	0.00017059	0.000916411	0.000526932	0.000254473	0.000853162	0.37	0.397	0.391	0.337	0.375	0.332	0.337	0.136	0.342	0.337	0.283	0.391
1152	VALID	Q71LX4	Tln2	Talin-2	CONCLUSIVE	FALSE	614	3	23	28	35	16	103	71	44	94	65	35	97	1.83128e-05	3.73666e-05	5.69786e-05	0.000101261	3.18938e-05	0.00037609	0.000262461	0.000193838	0.000196288	0.000204117	0.000115004	0.000221085	0.022	0.118	0.149	0.166	0.06	0.341	0.233	0.208	0.33	0.244	0.152	0.32
1153	VALID	P10126	Eef1a1	Elongation factor 1-alpha 1	CONCLUSIVE	FALSE	4425	73	1175	897	830	650	165	32	24	341	27	37	174	0.00229075	0.00981331	0.00938357	0.0123445	0.00666073	0.00309714	0.000608104	0.000543525	0.00366051	0.000435864	0.000624984	0.00203872	0.281	0.6	0.463	0.418	0.571	0.61	0.418	0.229	0.632	0.286	0.212	0.463
1154	VALID	Q9ERF3	Wdr61	WD repeat-containing protein 61	CONCLUSIVE	FALSE	158	0	29	2	6	17	3	21	26	5	16	26	7	0	0.000366875	3.16919e-05	0.000135172	0.000263876	8.52982e-05	0.00060449	0.000891916	8.13016e-05	0.000391245	0.000665246	0.000124237	0	0.426	0.056	0.239	0.295	0.187	0.213	0.282	0.151	0.177	0.364	0.187
1155	VALID	Q9D0M5	Dynll2	Dynein light chain 2, cytoplasmic	CONCLUSIVE	FALSE	47	0	5	1	3	3	2	5	8	1	6	9	4	0	0.00021677	5.43035e-05	0.000231615	0.000159581	0.000194876	0.00049323	0.000940482	5.57236e-05	0.000502794	0.000789154	0.000243288	0	0.247	0.09	0.247	0.247	0.337	0.461	0.337	0.247	0.461	0.461	0.461
1156	VALID	Q8CBY0	Gatc	Glutamyl-tRNA(Gln) amidotransferase subunit C, mitochondrial	CONCLUSIVE	FALSE	5	1	0	1	0	0	0	0	0	1	0	0	2	9.35333e-05	0	3.11807e-05	0	0	0	0	0	3.19961e-05	0	0	6.98473e-05	0.168	0	0.168	0	0	0	0	0	0.168	0	0	0.168
1157	VALID	Q7TMF3	Ndufa12	NADH dehydrogenase [ubiquinone] 1 alpha subcomplex subunit 12	CONCLUSIVE	FALSE	142	8	2	21	9	0	6	10	1	31	7	0	47	0.000799871	5.32208e-05	0.000699953	0.000426492	0	0.000358841	0.000605483	7.21576e-05	0.00106029	0.000360047	0	0.00175461	0.207	0.124	0.614	0.331	0	0.448	0.448	0.117	0.586	0.324	0	0.572
1158	VALID	Q9R0M8	Slc35a2	UDP-galactose translocator	CONCLUSIVE	TRUE	9	0	0	0	2	2	4	1	0	0	0	0	0	0	0	0	3.52372e-05	2.42782e-05	8.89434e-05	2.25115e-05	0	0	0	0	0	0	0	0	0.072	0.072	0.1	0.028	0	0	0	0	0
1159	VALID	Q3UHJ0	Aak1	AP2-associated protein kinase 1	CONCLUSIVE	FALSE	33	0	3	4	0	1	4	5	0	3	1	1	11	0	1.20704e-05	2.01585e-05	0	4.93664e-06	3.6171e-05	4.57742e-05	0	1.55143e-05	7.77697e-06	8.13749e-06	6.20905e-05	0	0.072	0.063	0	0.028	0.062	0.052	0	0.055	0.018	0.018	0.093
1160	VALID	Q8K310	Matr3	Matrin-3	CONCLUSIVE	FALSE	415	7	101	0	26	70	0	36	38	4	36	97	0	0.000119957	0.000460649	0	0.000211173	0.000391722	0	0.000373596	0.000469963	2.34487e-05	0.000317367	0.000894768	0	0.045	0.364	0	0.227	0.232	0	0.197	0.259	0.076	0.245	0.216	0
1161	VALID	Q8K0H5	Taf10	Transcription initiation factor TFIID subunit 10	CONCLUSIVE	FALSE	36	0	9	0	0	1	0	6	13	0	7	0	0	0	0.000159296	0	0	2.17167e-05	0	0.000241638	0.000623932	0	0.000239481	0	0	0	0.211	0	0	0.115	0	0.206	0.206	0	0.206	0	0
1162	VALID	Q80UG5	2017-09-09	Septin-9	CONCLUSIVE	FALSE	479	39	81	53	24	53	57	21	26	36	19	37	33	0.000969826	0.000536088	0.000439364	0.000282865	0.000430385	0.000847861	0.000316243	0.000466611	0.000306241	0.00024306	0.00049527	0.000306406	0.295	0.515	0.372	0.307	0.443	0.525	0.305	0.334	0.436	0.221	0.343	0.307
1163	VALID	P18872	Gnao1	Guanine nucleotide-binding protein G(o) subunit alpha	CONCLUSIVE	FALSE	279	9	5	23	9	5	35	26	12	54	29	8	64	0.000368584	5.44987e-05	0.000314009	0.000174693	6.68678e-05	0.0008574	0.000644822	0.000354673	0.000756519	0.000610975	0.000176358	0.000978652	0.15	0.119	0.339	0.136	0.034	0.441	0.345	0.198	0.455	0.302	0.22	0.345
1164	VALID	O88561	Slc27a3	Long-chain fatty acid transport protein 3	CONCLUSIVE	TRUE	19	5	0	1	0	0	5	1	0	4	2	0	1	0.000108678	0	7.24589e-06	0	0	6.50074e-05	1.31627e-05	0	2.97415e-05	2.23632e-05	0	8.11569e-06	0.016	0	0.048	0	0	0.136	0.031	0	0.085	0.016	0	0.016
1165	VALID	Q6PIU9		Uncharacterized protein FLJ45252 homolog	CONCLUSIVE	FALSE	31	0	3	6	0	0	4	5	5	1	3	2	2	0	3.26992e-05	8.19154e-05	0	0	9.79885e-05	0.000124004	0.00014778	1.40096e-05	6.32044e-05	4.40896e-05	3.05829e-05	0	0.138	0.096	0	0	0.203	0.186	0.15	0.107	0.051	0.102	0.042
1166	VALID	Q9CQJ4	Rnf2	E3 ubiquitin-protein ligase RING2	CONCLUSIVE	FALSE	147	8	34	0	4	14	0	14	33	0	20	19	1	0.000345182	0.000390444	0	8.18007e-05	0.00019726	0	0.000365812	0.0010276	0	0.000443935	0.000441289	1.61106e-05	0.033	0.562	0	0.128	0.348	0	0.205	0.336	0	0.259	0.369	0.048
1167	VALID	P68510	Ywhah	14-3-3 protein eta	CONCLUSIVE	FALSE	167	0	11	11	9	12	28	14	12	24	16	8	22	0	0.000172535	0.00021611	0.000251387	0.000230939	0.000987055	0.000499646	0.000510383	0.000483844	0.000485081	0.000253784	0.000484104	0	0.337	0.317	0.195	0.431	0.537	0.321	0.289	0.366	0.366	0.248	0.443
1168	VALID	P51410	Rpl9	60S ribosomal protein L9	CONCLUSIVE	FALSE	603	36	57	136	59	73	46	16	10	93	14	8	55	0.00271831	0.00114549	0.00342338	0.00211148	0.0018	0.00207766	0.000731625	0.00054494	0.00240221	0.000543821	0.000325161	0.00155065	0.292	0.599	0.615	0.484	0.438	0.589	0.365	0.151	0.599	0.365	0.224	0.495
1169	VALID	O08599	Stxbp1	Syntaxin-binding protein 1	CONCLUSIVE	FALSE	115	2	15	13	1	0	11	16	2	25	11	0	19	4.88136e-05	9.74371e-05	0.000105773	1.15678e-05	0	0.000160592	0.000236485	3.52285e-05	0.000208729	0.000138113	0	0.000173148	0.056	0.189	0.15	0.019	0	0.158	0.165	0.044	0.34	0.121	0	0.347
1170	VALID	Q8VIJ6	Sfpq	Splicing factor, proline- and glutamine-rich	CONCLUSIVE	FALSE	1738	86	326	12	107	536	3	72	144	11	99	325	17	0.00178369	0.00179953	8.29701e-05	0.00105182	0.00363026	3.72188e-05	0.000904326	0.00215544	7.80449e-05	0.0010563	0.0036284	0.000131651	0.223	0.562	0.143	0.392	0.472	0.066	0.34	0.391	0.24	0.363	0.415	0.207
1171	VALID	Q9D4H9	Phf14	PHD finger protein 14	CONCLUSIVE	FALSE	53	0	18	0	0	3	0	8	13	0	9	2	0	0	7.88345e-05	0	0	1.61211e-05	0	7.9723e-05	0.000154389	0	7.61896e-05	1.77159e-05	0	0	0.126	0	0	0.04	0	0.039	0.079	0	0.064	0.015	0
1172	VALID	Q03347	Runx1	Runt-related transcription factor 1	CONCLUSIVE	FALSE	21	0	2	0	1	2	0	4	7	0	3	2	0	0	1.71109e-05	0	1.52356e-05	2.09944e-05	0	7.78669e-05	0.000162395	0	4.96105e-05	3.46069e-05	0	0	0.08	0	0.033	0.091	0	0.133	0.204	0	0.078	0.033	0
1173	VALID	Q8BX90	Fndc3a	Fibronectin type-III domain-containing protein 3A	CONCLUSIVE	TRUE	259	8	5	42	15	3	26	28	2	39	17	0	74	9.68124e-05	1.6104e-05	0.000169438	8.60341e-05	1.18554e-05	0.000188207	0.000205197	1.74672e-05	0.00016145	0.000105833	0	0.000334369	0.104	0.017	0.209	0.162	0.017	0.156	0.213	0.009	0.318	0.131	0	0.341
1174	VALID	P70388	Rad50	DNA repair protein RAD50	CONCLUSIVE	FALSE	283	12	104	0	27	23	0	24	41	0	16	36	0	0.0001326	0.000305857	0	0.000141405	8.29935e-05	0	0.000160601	0.000326964	0	9.09526e-05	0.00021413	0	0.072	0.426	0	0.18	0.172	0	0.165	0.207	0	0.123	0.223	0
1175	VALID	Q3UH68	Limch1	LIM and calponin homology domains-containing protein 1	CONCLUSIVE	FALSE	18	0	0	0	0	0	0	4	3	3	2	5	1	0	0	0	0	0	0	3.32242e-05	2.96959e-05	1.40759e-05	1.41119e-05	3.69151e-05	5.12125e-06	0	0	0	0	0	0	0.053	0.054	0.065	0.038	0.05	0.013
1176	VALID	P62897	Cycs	Cytochrome c, somatic	CONCLUSIVE	FALSE	147	0	16	14	18	9	15	8	13	20	12	3	19	0	0.000587963	0.000644401	0.00117793	0.000405792	0.00123886	0.000668914	0.0012954	0.000944648	0.000852356	0.000222967	0.000979525	0	0.371	0.419	0.514	0.352	0.514	0.371	0.381	0.552	0.41	0.381	0.448
1177	VALID	Q60738	Slc30a1	Zinc transporter 1	CONCLUSIVE	TRUE	7	0	0	0	0	0	0	1	0	2	1	0	3	0	0	0	0	0	0	1.74543e-05	0	1.97193e-05	1.48273e-05	0	3.22853e-05	0	0	0	0	0	0	0.026	0	0.062	0.026	0	0.06
1178	VALID	P70227	Itpr3	Inositol 1,4,5-trisphosphate receptor type 3	CONCLUSIVE	TRUE	314	9	10	85	13	0	34	30	0	52	26	0	55	4.88685e-05	1.44513e-05	0.00015386	3.34556e-05	0	0.00011043	9.8646e-05	0	9.65876e-05	7.26258e-05	0	0.000111507	0.05	0.043	0.192	0.057	0	0.113	0.112	0	0.166	0.104	0	0.149
1179	VALID	P58064	Mrps6	28S ribosomal protein S6, mitochondrial	CONCLUSIVE	FALSE	19	2	2	7	2	0	0	1	0	2	1	0	2	0.000231962	6.17361e-05	0.000270648	0.00010994	0	0	7.0236e-05	0	7.93504e-05	5.96649e-05	0	8.66107e-05	0.192	0.296	0.36	0.256	0	0	0.104	0	0.256	0.088	0	0.256
1180	VALID	Q3V3R4	Itga1	Integrin alpha-1	CONCLUSIVE	TRUE	636	0	2	15	13	1	64	76	32	176	78	14	165	0	6.54539e-06	6.14886e-05	7.57645e-05	4.01547e-06	0.000470744	0.000565939	0.000283979	0.000740334	0.000493412	9.26666e-05	0.000757568	0	0.011	0.132	0.092	0.011	0.268	0.281	0.172	0.299	0.31	0.104	0.344
1181	VALID	Q9EP69	Sacm1l	Phosphatidylinositide phosphatase SAC1	CONCLUSIVE	TRUE	273	4	2	66	14	1	26	23	7	49	25	6	50	9.87915e-05	1.31465e-05	0.000543405	0.00016388	8.06514e-06	0.000384108	0.000344001	0.00012477	0.000413987	0.000317637	7.97668e-05	0.000461087	0.041	0.051	0.211	0.193	0.024	0.286	0.184	0.102	0.336	0.186	0.099	0.281
1182	VALID	Q9EQM6	Dgcr8	Microprocessor complex subunit DGCR8	CONCLUSIVE	FALSE	12	0	7	0	0	0	0	0	2	0	3	0	0	0	3.49412e-05	0	0	0	0	0	2.70708e-05	0	2.89448e-05	0	0	0	0.14	0	0	0	0	0	0.016	0	0.032	0	0
1183	VALID	P70207	Plxna2	Plexin-A2	CONCLUSIVE	TRUE	17	3	0	6	0	0	6	0	0	2	0	0	0	2.29636e-05	0	1.53105e-05	0	0	2.7472e-05	0	0	5.23696e-06	0	0	0	0.021	0	0.033	0	0	0.02	0	0	0.016	0	0	0
1184	VALID	Q9CR57	Rpl14	60S ribosomal protein L14	CONCLUSIVE	FALSE	66	1	10	12	6	5	4	5	5	8	5	3	2	6.68095e-05	0.000177811	0.000267263	0.000189989	0.000109084	0.000159852	0.000202293	0.00024108	0.000182835	0.000171846	0.000107887	4.98909e-05	0.037	0.267	0.276	0.226	0.189	0.189	0.207	0.152	0.281	0.147	0.147	0.092
1185	VALID	Q99JY9	Actr3	Actin-related protein 3	CONCLUSIVE	FALSE	344	20	33	42	14	59	13	24	24	32	15	46	22	0.000693668	0.000304619	0.000485613	0.000230138	0.00066823	0.000269703	0.000504086	0.000600738	0.000379667	0.000267636	0.000858797	0.000284903	0.172	0.524	0.49	0.254	0.342	0.275	0.347	0.268	0.368	0.278	0.227	0.366
1186	VALID	Q8C147	Dock8	Dedicator of cytokinesis protein 8	CONCLUSIVE	FALSE	28	0	1	7	3	1	1	4	1	4	1	2	3	0	1.83738e-06	1.611e-05	9.81608e-06	2.2544e-06	4.12952e-06	1.67228e-05	4.98231e-06	9.44648e-06	3.55148e-06	7.43224e-06	7.7331e-06	0	0.009	0.012	0.016	0.009	0.009	0.009	0.009	0.009	0.009	0.009	0.009
1187	VALID	O35943	Fxn	Frataxin, mitochondrial	CONCLUSIVE	FALSE	9	0	0	5	0	0	0	2	0	0	1	1	0	0	0	0.000116739	0	0	0	8.4826e-05	0	0	3.60295e-05	3.76998e-05	0	0	0	0.242	0	0	0	0.082	0	0	0.082	0.058	0
1188	VALID	Q9D6S7	Mrrf	Ribosome-recycling factor, mitochondrial	CONCLUSIVE	FALSE	45	0	10	5	4	1	1	5	6	6	3	0	4	0	0.000147271	9.2233e-05	0.000104905	1.80696e-05	3.30992e-05	0.000167548	0.000239607	0.000113574	8.53983e-05	0	8.26438e-05	0	0.168	0.206	0.206	0.076	0.065	0.13	0.141	0.252	0.065	0	0.206
1189	VALID	Q99NB9	Sf3b1	Splicing factor 3B subunit 1	CONCLUSIVE	FALSE	603	17	121	0	37	91	0	57	77	3	48	150	2	0.000189003	0.000358036	0	0.000194967	0.00033038	0	0.000383766	0.000617822	1.14097e-05	0.000274532	0.000897682	8.3024e-06	0.064	0.306	0	0.185	0.319	0	0.226	0.221	0.038	0.197	0.209	0.031
1190	VALID	Q91WD5	Ndufs2	NADH dehydrogenase [ubiquinone] iron-sulfur protein 2, mitochondrial	CONCLUSIVE	FALSE	251	21	0	40	20	0	12	17	3	67	10	1	60	0.000657561	0	0.000417538	0.000296815	0	0.00022476	0.000322357	6.77939e-05	0.000717667	0.000161082	1.6855e-05	0.00070149	0.114	0	0.337	0.328	0	0.229	0.276	0.091	0.492	0.162	0.026	0.365
1191	VALID	Q8BHL4	Gprc5a	Retinoic acid-induced protein 3	CONCLUSIVE	TRUE	11	2	0	9	0	0	0	0	0	0	0	0	0	8.14475e-05	0	0.000122183	0	0	0	0	0	0	0	0	0	0.051	0	0.14	0	0	0	0	0	0	0	0	0
1192	VALID	Q7TN37	Trpm4	Transient receptor potential cation channel subfamily M member 4	CONCLUSIVE	TRUE	9	0	0	3	1	0	3	2	0	0	0	0	0	0	0	1.1953e-05	5.66468e-06	0	2.14476e-05	1.44757e-05	0	0	0	0	0	0	0	0.061	0.011	0	0.018	0.018	0	0	0	0	0
1193	VALID	Q9QWV9	Ccnt1	Cyclin-T1	CONCLUSIVE	FALSE	50	0	16	0	2	1	0	6	9	0	7	8	1	0	8.52709e-05	0	1.89814e-05	6.539e-06	0	7.27583e-05	0.000130063	0	7.21088e-05	8.62304e-05	7.47675e-06	0	0.182	0	0.054	0.047	0	0.094	0.101	0	0.087	0.119	0.014
1194	VALID	Q8VE37	Rcc1	Regulator of chromosome condensation	CONCLUSIVE	FALSE	640	56	202	2	18	153	2	22	40	3	23	118	1	0.00192843	0.00185135	2.29597e-05	0.000293783	0.00172052	4.11971e-05	0.000458786	0.000994096	3.53401e-05	0.00040745	0.0021873	1.28579e-05	0.157	0.615	0.074	0.371	0.694	0.074	0.48	0.428	0.105	0.318	0.53	0.069
1195	VALID	Q9JLV1	Bag3	BAG family molecular chaperone regulator 3	CONCLUSIVE	FALSE	30	0	1	1	0	1	4	2	2	8	5	0	6	0	6.68719e-06	8.3761e-06	0	8.20492e-06	6.01178e-05	3.04315e-05	3.62664e-05	6.87612e-05	6.46284e-05	0	5.62894e-05	0	0.021	0.021	0	0.021	0.118	0.055	0.045	0.217	0.132	0	0.133
1196	VALID	Q8QZY1	Eif3l	Eukaryotic translation initiation factor 3 subunit L	CONCLUSIVE	FALSE	44	0	10	9	0	2	2	6	3	3	3	1	5	0	6.84133e-05	7.71225e-05	0	1.67881e-05	3.07517e-05	9.33989e-05	5.56535e-05	2.63798e-05	3.96708e-05	1.38366e-05	4.79891e-05	0	0.179	0.062	0	0.074	0.074	0.046	0.028	0.076	0.028	0.018	0.046
1197	VALID	O55128	Sap18	Histone deacetylase complex subunit SAP18	CONCLUSIVE	FALSE	159	4	35	0	3	18	0	17	21	1	15	44	1	0.000379024	0.000882665	0	0.000134731	0.000556969	0	0.0009755	0.00143608	3.24144e-05	0.000731188	0.00224425	3.53802e-05	0.15	0.627	0	0.157	0.523	0	0.229	0.418	0.085	0.314	0.418	0.085
1198	VALID	Q7TPV4	Mybbp1a	Myb-binding protein 1A	CONCLUSIVE	FALSE	761	46	187	8	84	130	2	26	57	0	28	192	1	0.000496199	0.000536861	2.87679e-05	0.000429454	0.000457925	1.29047e-05	0.000169841	0.000443737	0	0.000155377	0.00111484	4.02765e-06	0.08	0.35	0.068	0.176	0.235	0.025	0.115	0.194	0	0.144	0.182	0.008
1199	VALID	Q8BTM8	Flna	Filamin-A	CONCLUSIVE	FALSE	10574	379	1193	989	1124	1859	627	447	409	865	519	1208	955	0.00207579	0.00173903	0.00180576	0.00291775	0.00332488	0.00205415	0.0014826	0.00161666	0.00162066	0.00146232	0.00356141	0.00195299	0.45	0.707	0.546	0.602	0.694	0.626	0.518	0.527	0.679	0.503	0.566	0.587
1200	VALID	Q9D0K2	Oxct1	Succinyl-CoA:3-ketoacid coenzyme A transferase 1, mitochondrial	CONCLUSIVE	FALSE	824	18	28	115	75	62	38	50	35	201	45	26	131	0.000501842	0.000207766	0.00106884	0.000991047	0.000564467	0.000633722	0.000844182	0.000704231	0.001917	0.000645414	0.000390193	0.0013637	0.142	0.294	0.463	0.342	0.377	0.415	0.26	0.323	0.675	0.304	0.19	0.66
1201	VALID	P25085	Il1rn	Interleukin-1 receptor antagonist protein	CONCLUSIVE	FALSE	131	0	0	13	14	7	27	11	6	14	8	5	26	0	0	0.000352972	0.000540436	0.000186178	0.00131541	0.000542553	0.000352681	0.000390065	0.000335196	0.000219209	0.000790687	0	0	0.315	0.365	0.331	0.556	0.107	0.107	0.382	0.107	0.107	0.455
1202	VALID	Q922M3	Kctd10	BTB/POZ domain-containing adapter for CUL3-mediated RhoA degradation protein 3	CONCLUSIVE	FALSE	12	1	1	0	0	1	2	0	2	1	2	2	0	4.60243e-05	1.22492e-05	0	0	1.50293e-05	5.50602e-05	0	6.64308e-05	1.57441e-05	4.73531e-05	4.95483e-05	0	0.105	0.035	0	0	0.035	0.073	0	0.038	0.035	0.073	0.073	0
1203	VALID	Q9QYJ0	Dnaja2	DnaJ homolog subfamily A member 2	CONCLUSIVE	FALSE	169	1	23	41	1	3	4	16	10	26	16	4	24	3.51885e-05	0.000215402	0.000480955	1.66778e-05	3.44726e-05	8.4194e-05	0.000340951	0.000253953	0.000312972	0.000289636	7.57656e-05	0.00031533	0.036	0.323	0.505	0.019	0.124	0.138	0.16	0.187	0.333	0.216	0.08	0.398
1204	VALID	Q9D0L4	Adck1	Uncharacterized aarF domain-containing protein kinase 1	CONCLUSIVE	FALSE	51	0	0	9	0	0	2	5	0	14	7	0	14	0	0	8.28515e-05	0	0	3.30361e-05	8.36143e-05	0	0.000132251	9.94415e-05	0	0.000144351	0	0	0.141	0	0	0.029	0.061	0	0.118	0.061	0	0.181
1205	VALID	P14685	Psmd3	26S proteasome non-ATPase regulatory subunit 3	CONCLUSIVE	FALSE	98	3	24	10	1	1	4	6	10	3	12	14	10	8.20622e-05	0.000174725	9.11888e-05	1.29646e-05	8.93253e-06	6.54489e-05	9.93905e-05	0.000197412	2.80721e-05	0.000168863	0.00020614	0.000102135	0.058	0.247	0.14	0.028	0.072	0.162	0.16	0.14	0.106	0.215	0.223	0.134
1206	VALID	Q7TPH6	Mycbp2	E3 ubiquitin-protein ligase MYCBP2	CONCLUSIVE	FALSE	65	0	1	12	0	0	1	11	1	16	6	1	16	0	8.19042e-07	1.23108e-05	0	0	1.8408e-06	2.04998e-05	2.22094e-06	1.68436e-05	9.49877e-06	1.65652e-06	1.83848e-05	0	0.003	0.03	0	0	0.004	0.024	0.003	0.062	0.016	0.007	0.049
1207	VALID	Q3UEB3	Puf60	Poly(U)-binding-splicing factor PUF60	CONCLUSIVE	FALSE	429	1	105	1	25	87	0	40	56	1	47	62	4	2.57051e-05	0.000718339	8.56916e-06	0.000304577	0.000730282	0	0.000622659	0.00103887	8.79326e-06	0.000621509	0.00085787	3.83913e-05	0.055	0.47	0.039	0.289	0.395	0	0.371	0.305	0.039	0.355	0.41	0.039
1208	VALID	Q9Z2Q5	Mrpl40	39S ribosomal protein L40, mitochondrial	CONCLUSIVE	FALSE	28	0	3	7	0	0	0	3	0	6	4	0	5	0	5.61919e-05	0.000164228	0	0	0	0.000127857	0	0.000144449	0.000144818	0	0.000131388	0	0.209	0.34	0	0	0	0.165	0	0.34	0.209	0	0.262
1209	VALID	P97461	Rps5	40S ribosomal protein S5	CONCLUSIVE	FALSE	205	0	28	45	23	13	5	16	19	11	16	6	23	0	0.000529599	0.0010661	0.000774701	0.000301692	0.000212549	0.000688588	0.000974482	0.000267419	0.00058495	0.000229525	0.000610308	0	0.23	0.255	0.221	0.211	0.196	0.147	0.142	0.279	0.191	0.24	0.216
1210	VALID	Q6PGH1	Bud31	Protein BUD31 homolog	CONCLUSIVE	FALSE	68	0	9	2	4	13	2	10	13	0	5	10	0	0	0.000337151	9.38448e-05	0.000266845	0.000597525	0.000168388	0.000852378	0.00132055	0	0.000362044	0.000757656	0	0	0.417	0.194	0.194	0.524	0.194	0.194	0.427	0	0.398	0.33	0
1211	VALID	P84096	Rhog	Rho-related GTP-binding protein RhoG	CONCLUSIVE	FALSE	127	5	6	22	7	1	12	9	5	20	9	0	31	0.00037952	0.00012121	0.000556682	0.000251826	2.47866e-05	0.000544837	0.000413694	0.000273897	0.000519309	0.000351429	0	0.000878577	0.335	0.361	0.665	0.419	0.089	0.592	0.288	0.257	0.728	0.398	0	0.675
1212	VALID	Q8QZT1	Acat1	Acetyl-CoA acetyltransferase, mitochondrial	CONCLUSIVE	FALSE	1049	54	30	219	90	12	44	48	55	238	50	65	144	0.0018464	0.000273008	0.00249629	0.00145852	0.000133988	0.000899923	0.000993905	0.00135721	0.00278381	0.000879495	0.00119635	0.00183843	0.255	0.436	0.58	0.448	0.212	0.474	0.361	0.434	0.561	0.517	0.417	0.62
1213	VALID	Q8K1A6	Cc2d1a	Coiled-coil and C2 domain-containing protein 1A	CONCLUSIVE	FALSE	22	1	3	0	0	1	0	1	1	6	3	3	3	1.5374e-05	1.22752e-05	0	0	5.0204e-06	0	9.31018e-06	1.10953e-05	3.1555e-05	2.37268e-05	2.48267e-05	1.72211e-05	0.015	0.063	0	0	0.012	0	0.013	0.017	0.129	0.057	0.03	0.057
1214	VALID	Q91X20	Ash2l	Set1/Ash2 histone methyltransferase complex subunit ASH2	CONCLUSIVE	FALSE	77	0	23	0	4	7	0	11	15	0	5	12	0	0	0.000142449	0	4.41172e-05	5.31937e-05	0	0.000155015	0.000251915	0	5.98565e-05	0.000150315	0	0	0.294	0	0.064	0.124	0	0.141	0.117	0	0.101	0.085	0
1215	VALID	Q925I1	Atad3	ATPase family AAA domain-containing protein 3	CONCLUSIVE	TRUE	78	9	0	9	5	1	10	6	1	19	4	1	13	0.000220776	0	7.35991e-05	5.81325e-05	8.01056e-06	0.000146734	8.91319e-05	1.77036e-05	0.000159439	5.04779e-05	1.32045e-05	0.000119071	0.14	0	0.166	0.122	0.032	0.117	0.069	0.015	0.252	0.066	0.034	0.259
1216	VALID	Q9CX34	Sugt1	Protein SGT1 homolog	CONCLUSIVE	FALSE	34	0	2	10	3	1	3	4	0	6	2	0	3	0	2.29673e-05	0.000143839	6.13505e-05	1.409e-05	7.74284e-05	0.000104518	0	8.85607e-05	4.43935e-05	0	4.83318e-05	0	0.057	0.202	0.149	0.039	0.134	0.155	0	0.22	0.068	0	0.104
1217	VALID	Q8BTX9	Hsdl1	Inactive hydroxysteroid dehydrogenase-like protein 1	CONCLUSIVE	FALSE	21	0	0	3	1	0	0	3	0	8	3	0	3	0	0	4.39364e-05	2.0822e-05	0	0	7.98136e-05	0	0.000120228	6.7801e-05	0	4.92106e-05	0	0	0.109	0.045	0	0	0.067	0	0.188	0.067	0	0.109
1218	VALID	Q810A7	Ddx42	ATP-dependent RNA helicase DDX42	CONCLUSIVE	FALSE	131	7	49	0	3	10	0	9	22	0	15	13	3	0.00010924	0.000203517	0	2.21892e-05	5.09606e-05	0	8.50543e-05	0.000247775	0	0.000120422	0.000109204	1.74806e-05	0.034	0.265	0	0.058	0.17	0	0.133	0.238	0	0.206	0.182	0.036
1219	VALID	Q05816	Fabp5	Fatty acid-binding protein, epidermal	CONCLUSIVE	FALSE	21	0	0	6	0	2	2	3	0	2	3	0	3	0	0	0.0002148	0	7.01369e-05	0.000128474	0.0001951	0	7.34726e-05	0.000165736	0	0.000120293	0	0	0.489	0	0.074	0.104	0.237	0	0.304	0.074	0	0.378
1220	VALID	Q64429	Cyp1b1	Cytochrome P450 1B1	CONCLUSIVE	FALSE	187	1	0	9	14	0	12	16	2	54	19	1	59	2.66992e-05	0	8.01051e-05	0.00017716	0	0.000191646	0.000258696	3.85372e-05	0.0004932	0.000260965	1.43717e-05	0.000588171	0.022	0	0.12	0.201	0	0.219	0.206	0.042	0.405	0.169	0.022	0.368
1221	VALID	Q8BPQ7	Sgsm1	Small G protein signaling modulator 1	CONCLUSIVE	FALSE	5	0	0	1	0	0	0	1	0	2	0	0	1	0	0	4.42178e-06	0	0	0	8.03248e-06	0	9.07484e-06	0	0	4.95258e-06	0	0	0.016	0	0	0	0.016	0	0.016	0	0	0.016
1222	VALID	Q9CQZ6	Ndufb3	NADH dehydrogenase [ubiquinone] 1 beta subcomplex subunit 3	CONCLUSIVE	TRUE	11	0	0	2	1	0	0	2	0	3	0	0	3	0	0	9.29424e-05	6.60698e-05	0	0	0.000168836	0	0.00014306	0	0	0.000156149	0	0	0.183	0.115	0	0	0.183	0	0.337	0	0	0.212
1223	VALID	Q811L6	Mast4	Microtubule-associated serine/threonine-protein kinase 4	CONCLUSIVE	FALSE	20	0	0	0	0	0	1	2	1	6	3	2	5	0	0	0	0	0	3.31245e-06	6.70703e-06	3.99651e-06	1.13661e-05	8.54635e-06	5.96169e-06	1.03384e-05	0	0	0	0	0	0.005	0.016	0.005	0.037	0.016	0.006	0.023
1224	VALID	Q91VR8	Brk1	Protein BRICK1	CONCLUSIVE	FALSE	8	0	1	1	0	0	0	1	1	1	1	1	1	0	5.14468e-05	6.44401e-05	0	0	0	0.00011706	0.000139505	6.61253e-05	9.94415e-05	0.000104051	7.21756e-05	0	0.107	0.107	0	0	0	0.107	0.107	0.107	0.107	0.107	0.107
1225	VALID	P55096	Abcd3	ATP-binding cassette sub-family D member 3	CONCLUSIVE	TRUE	65	2	0	9	2	0	6	9	0	18	7	1	11	4.39989e-05	0	6.60047e-05	2.08536e-05	0	7.89559e-05	0.000119902	0	0.000135462	7.92212e-05	1.1842e-05	9.03563e-05	0.02	0	0.12	0.018	0	0.12	0.108	0	0.32	0.124	0.017	0.162
1226	VALID	O08547	Sec22b	Vesicle-trafficking protein SEC22b	CONCLUSIVE	TRUE	215	5	4	33	20	5	22	12	2	41	23	3	45	0.000337155	7.17862e-05	0.00074181	0.000639187	0.000110099	0.000887366	0.000490018	9.73289e-05	0.000945746	0.000797845	0.000108891	0.00113299	0.302	0.102	0.521	0.391	0.167	0.437	0.307	0.07	0.567	0.344	0.191	0.474
1227	VALID	Q9CQQ7	Atp5f1	ATP synthase F(0) complex subunit B1, mitochondrial	CONCLUSIVE	FALSE	287	15	3	54	17	3	9	16	2	47	22	1	98	0.000849472	4.52169e-05	0.00101946	0.000456294	5.54794e-05	0.000304875	0.000548719	8.17411e-05	0.000910515	0.000640932	3.04838e-05	0.00207223	0.23	0.098	0.309	0.266	0.059	0.148	0.18	0.051	0.48	0.152	0.051	0.395
1228	VALID	Q6ZPZ3	Zc3h4	Zinc finger CCCH domain-containing protein 4	CONCLUSIVE	FALSE	96	2	25	1	1	6	0	11	18	1	11	18	2	2.22357e-05	7.39745e-05	3.70629e-06	5.26937e-06	2.17833e-05	0	7.40602e-05	0.000144426	3.80322e-06	6.29135e-05	0.000107722	8.3024e-06	0.036	0.174	0.012	0.012	0.094	0	0.099	0.141	0.012	0.112	0.094	0.036
1229	VALID	P43883	Plin2	Perilipin-2	CONCLUSIVE	FALSE	57	0	0	0	1	0	0	5	0	23	10	0	18	0	0	0	1.61677e-05	0	0	0.000103288	0	0.000268391	0.000175485	0	0.000229264	0	0	0	0.064	0	0	0.129	0	0.405	0.155	0	0.266
1230	VALID	Q6NV83	U2surp	U2 snRNP-associated SURP motif-containing protein	CONCLUSIVE	FALSE	255	2	76	0	9	26	0	33	46	1	26	34	2	2.81781e-05	0.000284982	0	6.00985e-05	0.000119621	0	0.000281558	0.000467727	4.81963e-06	0.000188446	0.000257853	1.05212e-05	0.024	0.269	0	0.091	0.145	0	0.164	0.155	0.026	0.121	0.179	0.026
1231	VALID	Q6NWV3	Ift122	Intraflagellar transport protein 122 homolog	CONCLUSIVE	FALSE	9	0	0	1	2	0	0	0	1	1	0	0	4	0	0	4.08884e-06	1.16265e-05	0	0	0	8.85182e-06	4.19577e-06	0	0	1.83187e-05	0	0	0.008	0.012	0	0	0	0.011	0.008	0	0	0.038
1232	VALID	Q9D5T0	Atad1	ATPase family AAA domain-containing protein 1	CONCLUSIVE	FALSE	118	9	0	28	10	0	10	6	2	26	6	0	21	0.000361437	0	0.000374859	0.00019034	0	0.000240221	0.00014592	5.7966e-05	0.000357187	0.000123958	0	0.000314893	0.047	0	0.377	0.238	0	0.294	0.199	0.039	0.355	0.166	0	0.355
1233	VALID	Q64511	Top2b	DNA topoisomerase 2-beta	CONCLUSIVE	FALSE	846	17	166	0	37	137	1	101	121	0	79	185	2	0.000152891	0.00039734	0	0.000157715	0.000402352	5.37964e-06	0.00055008	0.000785363	0	0.000365503	0.000895603	6.71609e-06	0.034	0.421	0	0.158	0.261	0.007	0.244	0.315	0	0.283	0.366	0.018
1234	VALID	Q9WVD4	Clcn5	H(+)/Cl(-) exchange transporter 5	CONCLUSIVE	TRUE	7	0	0	3	2	0	2	0	0	0	0	0	0	0	0	1.94357e-05	1.84216e-05	0	2.32493e-05	0	0	0	0	0	0	0	0	0.063	0.011	0	0.011	0	0	0	0	0	0
1235	VALID	Q8K2T8	Paf1	RNA polymerase II-associated factor 1 homolog	CONCLUSIVE	FALSE	183	0	50	0	0	1	0	22	43	0	20	47	0	0	0.000360608	0	0	8.84905e-06	0	0.000361026	0.00084094	0	0.000278808	0.000685572	0	0	0.48	0	0	0.024	0	0.226	0.361	0	0.174	0.164	0
1236	VALID	Q9QXN0	Shroom3	Protein Shroom3	CONCLUSIVE	FALSE	15	0	0	0	0	0	0	1	1	6	4	1	2	0	0	0	0	0	0	4.42069e-06	5.26831e-06	1.49831e-05	1.50214e-05	3.92943e-06	5.45133e-06	0	0	0	0	0	0	0.008	0.008	0.057	0.033	0.006	0.014
1237	VALID	Q8CC35	Synpo	Synaptopodin	CONCLUSIVE	FALSE	311	9	26	9	26	46	18	18	29	26	31	51	22	0.000140451	0.000107988	4.68214e-05	0.000192306	0.000234419	0.000168026	0.000170109	0.000326612	0.000138799	0.000248871	0.000428414	0.000128191	0.067	0.309	0.116	0.27	0.354	0.244	0.143	0.203	0.295	0.251	0.234	0.188
1238	VALID	Q9DCD2	Xab2	Pre-mRNA-splicing factor SYF1	CONCLUSIVE	FALSE	80	0	17	0	4	2	0	12	27	0	11	7	0	0	7.67189e-05	0	3.21462e-05	1.10742e-05	0	0.000123221	0.000330406	0	9.59523e-05	6.38912e-05	0	0	0.202	0	0.048	0.04	0	0.126	0.198	0	0.144	0.095	0
1239	VALID	P50544	Acadvl	Very long-chain specific acyl-CoA dehydrogenase, mitochondrial	CONCLUSIVE	FALSE	392	11	13	67	19	4	28	39	16	73	24	13	85	0.000243101	7.64643e-05	0.000493615	0.000199015	2.88673e-05	0.000370146	0.000521952	0.000255192	0.000551884	0.000272858	0.00015465	0.000701401	0.13	0.268	0.424	0.252	0.072	0.428	0.332	0.181	0.422	0.233	0.174	0.473
1240	VALID	P61620	Sec61a1	Protein transport protein Sec61 subunit alpha isoform 1	CONCLUSIVE	TRUE	19	0	0	2	3	2	4	0	0	4	2	0	2	0	0	2.03068e-05	4.33062e-05	1.98918e-05	7.28738e-05	0	0	4.16756e-05	3.13366e-05	0	2.27444e-05	0	0	0.076	0.099	0.042	0.071	0	0	0.074	0.046	0	0.044
1241	VALID	P43276	Hist1h1b	Histone H1.5	CONCLUSIVE	FALSE	528	26	52	0	34	98	5	14	24	7	48	213	7	0.00169031	0.000899742	0	0.00104764	0.00208052	0.000194439	0.000551179	0.00112605	0.000155676	0.00160533	0.0074539	0.00016992	0.26	0.395	0	0.368	0.35	0.139	0.296	0.305	0.161	0.363	0.291	0.166
1242	VALID	Q922R8	Pdia6	Protein disulfide-isomerase A6	CONCLUSIVE	FALSE	852	17	52	160	117	38	145	35	26	123	37	15	87	0.000560137	0.000456006	0.00175746	0.00182713	0.000408866	0.00285781	0.000698369	0.00061826	0.00138638	0.00062716	0.00026604	0.00107033	0.273	0.436	0.375	0.268	0.355	0.4	0.416	0.348	0.527	0.348	0.323	0.455
1243	VALID	Q9WTX8	Mad1l1	Mitotic spindle assembly checkpoint protein MAD1	CONCLUSIVE	FALSE	98	2	26	0	6	6	0	11	25	0	13	9	0	4.04398e-05	0.000139918	0	5.75001e-05	3.96171e-05	0	0.000134692	0.000364814	0	0.000135224	9.79563e-05	0	0.032	0.29	0	0.103	0.071	0	0.145	0.22	0	0.194	0.142	0
1244	VALID	O35245	Pkd2	Polycystin-2	CONCLUSIVE	TRUE	61	4	0	11	2	0	3	4	0	17	7	0	13	6.00317e-05	0	5.50342e-05	1.42262e-05	0	2.69316e-05	3.6354e-05	0	8.72772e-05	5.40443e-05	0	7.2848e-05	0.04	0	0.083	0.047	0	0.034	0.04	0	0.172	0.054	0	0.133
1245	VALID	Q9CYF5	Rcc1l	RCC1-like G exchanging factor-like protein	CONCLUSIVE	FALSE	5	0	0	1	0	0	0	1	0	1	0	0	2	0	0	1.04837e-05	0	0	0	1.90445e-05	0	1.07579e-05	0	0	2.34845e-05	0	0	0.111	0	0	0	0.039	0	0.052	0	0	0.026
1246	VALID	Q9WTQ8	Timm23	Mitochondrial import inner membrane translocase subunit Tim23	CONCLUSIVE	TRUE	49	2	0	9	8	0	2	2	0	12	2	1	11	0.000138734	0	0.00020812	0.000263015	0	8.29855e-05	8.40143e-05	0	0.00028475	7.13695e-05	3.7339e-05	0.000284903	0.091	0	0.287	0.278	0	0.278	0.081	0	0.081	0.081	0.081	0.431
1247	VALID	P18608	Hmgn1	Non-histone chromosomal protein HMG-14	CONCLUSIVE	FALSE	104	0	21	0	10	39	3	3	8	0	12	8	0	0	0.000844049	0	0.000715756	0.00192328	0.000271	0.000274359	0.000871905	0	0.000932264	0.000650321	0	0	0.667	0	0.302	0.615	0.156	0.094	0.458	0	0.615	0.219	0
1248	VALID	Q6PB66	Lrpprc	Leucine-rich PPR motif-containing protein, mitochondrial	CONCLUSIVE	FALSE	212	3	9	77	8	3	14	16	4	23	18	1	36	3.12449e-05	2.49473e-05	0.000267343	3.949e-05	1.02031e-05	8.72182e-05	0.000100914	3.00657e-05	8.19441e-05	9.64411e-05	5.60622e-06	0.000139996	0.027	0.085	0.284	0.053	0.037	0.076	0.068	0.025	0.163	0.053	0.007	0.188
1249	VALID	P46638,P62492	Rab11b | Rab11a	Ras-related protein Rab-11B | Ras-related protein Rab-11A	INDISTINGUISHABLE	FALSE	92	3	2	33	2	1	3	6	4	17	8	0	13	0.000200433	3.5563e-05	0.000734989	6.33309e-05	2.18172e-05	0.000119892	0.000242756	0.000192868	0.000388533	0.000274959	0	0.000324298	12.8%,13%	4.6%,4.6%	19.7%,19.9%	10.1%,10.2%	5%,5.1%	15.1%,15.3%	19.7%,19.9%	14.7%,14.8%	14.7%,14.8%	19.7%,19.9%	0	19.7%,19.9%
1250	VALID	Q3TN34	Micall2	MICAL-like protein 2	CONCLUSIVE	FALSE	269	0	39	24	19	33	15	15	34	21	32	20	17	0	0.00014914	0.000114958	0.000129389	0.000154836	0.000128919	0.000130518	0.000352564	0.000103218	0.000236531	0.000154685	9.1203e-05	0	0.338	0.195	0.253	0.326	0.195	0.185	0.273	0.309	0.303	0.183	0.208
1251	VALID	Q64521	Gpd2	Glycerol-3-phosphate dehydrogenase, mitochondrial	CONCLUSIVE	FALSE	363	11	1	56	21	1	19	34	0	107	25	1	87	0.000219359	5.30744e-06	0.000372281	0.000198482	6.51202e-06	0.000226641	0.000410595	0	0.000729925	0.000256469	1.07343e-05	0.000647793	0.165	0.012	0.49	0.213	0.011	0.308	0.274	0	0.546	0.257	0.012	0.436
1252	VALID	P09055	Itgb1	Integrin beta-1	CONCLUSIVE	TRUE	730	49	22	101	37	28	76	32	12	194	49	6	124	0.000890207	0.000106375	0.000611696	0.000318592	0.000166114	0.000825903	0.00035206	0.000157336	0.00120567	0.000457954	5.86756e-05	0.000841144	0.147	0.115	0.315	0.17	0.16	0.269	0.216	0.127	0.482	0.189	0.108	0.302
1253	VALID	Q62187	Ttf1	Transcription termination factor 1	CONCLUSIVE	FALSE	11	0	3	0	0	0	0	0	3	0	3	2	0	0	1.34756e-05	0	0	0	0	0	3.65408e-05	0	2.6047e-05	1.81696e-05	0	0	0.019	0	0	0	0	0	0.019	0	0.038	0.031	0
1254	VALID	Q8R3G1	Ppp1r8	Nuclear inhibitor of protein phosphatase 1	CONCLUSIVE	FALSE	89	1	28	0	2	3	0	14	17	0	5	18	1	4.13039e-05	0.000307801	0	3.91525e-05	4.04636e-05	0	0.000350179	0.000506748	0	0.000106241	0.000400198	1.54221e-05	0.066	0.427	0	0.154	0.137	0	0.256	0.185	0	0.179	0.311	0.043
1255	VALID	O35900	Lsm2	U6 snRNA-associated Sm-like protein LSm2	CONCLUSIVE	FALSE	41	0	6	0	3	4	0	5	9	0	7	6	1	0	0.000243695	0	0.000216987	0.000199336	0	0.000462079	0.000991218	0	0.000549545	0.000492875	5.69807e-05	0	0.411	0	0.211	0.211	0	0.2	0.326	0	0.4	0.211	0.211
1256	VALID	P97868	Rbbp6	E3 ubiquitin-protein ligase RBBP6	CONCLUSIVE	FALSE	76	0	18	0	1	5	1	7	14	0	11	18	1	0	3.88006e-05	0	3.83869e-06	1.32241e-05	4.84468e-06	3.43332e-05	8.18324e-05	0	4.5832e-05	7.84745e-05	3.02412e-06	0	0.122	0	0.007	0.039	0.007	0.048	0.092	0	0.079	0.112	0.007
1257	VALID	Q9WTK5	Nfkb2	Nuclear factor NF-kappa-B p100 subunit	CONCLUSIVE	FALSE	6	0	0	0	0	0	1	1	0	3	1	0	0	0	0	0	0	0	9.64626e-06	9.76585e-06	0	1.65497e-05	8.29601e-06	0	0	0	0	0	0	0	0.022	0.02	0	0.046	0.022	0	0
1258	VALID	Q8R5C5	Actr1b	Beta-centractin	CONCLUSIVE	FALSE	81	1	10	5	4	1	6	9	3	15	5	8	14	3.85576e-05	0.00010262	6.42687e-05	7.30985e-05	1.25911e-05	0.000138383	0.000210148	8.34802e-05	0.000197848	9.91771e-05	0.000166039	0.000201554	0.029	0.266	0.162	0.09	0.061	0.109	0.21	0.088	0.319	0.144	0.09	0.359
1259	VALID	P47911	Rpl6	60S ribosomal protein L6	CONCLUSIVE	FALSE	280	13	36	71	20	12	21	14	15	27	15	13	23	0.000636721	0.000469278	0.00115927	0.000464274	0.000191929	0.000615242	0.000415246	0.000530212	0.000452378	0.000377945	0.000342737	0.000420618	0.186	0.446	0.328	0.361	0.236	0.361	0.257	0.27	0.399	0.206	0.243	0.324
1260	VALID	P58466	Ctdsp1	Carboxy-terminal domain RNA polymerase II polypeptide A small phosphatase 1	CONCLUSIVE	FALSE	12	0	1	2	0	0	2	2	0	0	1	0	4	0	1.47836e-05	3.70345e-05	0	0	6.6452e-05	6.72758e-05	0	0	2.85751e-05	0	8.29604e-05	0	0.046	0.046	0	0	0.046	0.046	0	0	0.046	0	0.046
1261	VALID	P62309	Snrpg	Small nuclear ribonucleoprotein G	CONCLUSIVE	FALSE	87	1	22	0	0	11	1	9	19	1	11	11	1	0.000190759	0.00111694	0	0	0.000685219	0.000114105	0.00103968	0.00261571	6.52553e-05	0.00107946	0.00112951	7.12259e-05	0.171	0.684	0	0	0.671	0.092	0.171	0.171	0.171	0.263	0.171	0.171
1262	VALID	P38060	Hmgcl	Hydroxymethylglutaryl-CoA lyase, mitochondrial	CONCLUSIVE	FALSE	15	1	0	4	0	0	0	2	0	3	0	0	5	4.46082e-05	0	5.94832e-05	0	0	0	5.40277e-05	0	4.57791e-05	0	0	8.32795e-05	0.043	0	0.068	0	0	0	0.111	0	0.074	0	0	0.151
1263	VALID	Q8BHJ5	Tbl1xr1	F-box-like/WD repeat-containing protein TBL1XR1	CONCLUSIVE	FALSE	123	3	29	1	5	17	0	11	23	0	15	18	1	8.46167e-05	0.000217698	9.40274e-06	6.6841e-05	0.00015658	0	0.000187888	0.000468182	0	0.000217649	0.000273287	1.05315e-05	0.093	0.442	0.045	0.163	0.15	0	0.257	0.313	0	0.282	0.305	0.045
1264	VALID	Q9CZH7	Mxra7	Matrix-remodeling-associated protein 7	CONCLUSIVE	TRUE	63	4	1	6	4	0	5	7	2	15	2	2	15	0.00032579	2.1677e-05	0.00016291	0.00015441	0	0.000243595	0.000345261	0.00011756	0.000417927	8.3799e-05	8.76837e-05	0.000456166	0.275	0.107	0.191	0.348	0	0.416	0.41	0.09	0.511	0.107	0.107	0.41
1265	VALID	Q9D379	Ephx1	Epoxide hydrolase 1	CONCLUSIVE	TRUE	389	21	12	33	20	7	57	29	11	84	27	7	81	0.000669123	0.000101763	0.000350526	0.000302033	7.28345e-05	0.00108638	0.000559572	0.000252948	0.000915582	0.000442569	0.000120059	0.000963663	0.079	0.116	0.385	0.297	0.044	0.49	0.213	0.062	0.486	0.207	0.125	0.435
1266	VALID	Q9Z2B9	Rps6ka4	Ribosomal protein S6 kinase alpha-4	CONCLUSIVE	FALSE	8	0	4	2	2	0	0	0	0	0	0	0	0	0	1.99664e-05	1.25045e-05	1.77782e-05	0	0	0	0	0	0	0	0	0	0.105	0.065	0.06	0	0	0	0	0	0	0	0
1267	VALID	Q8BIH0	Sap130	Histone deacetylase complex subunit SAP130	CONCLUSIVE	FALSE	26	1	7	0	4	4	0	1	2	0	2	5	0	1.37159e-05	2.5553e-05	0	2.60029e-05	1.79158e-05	0	8.30605e-06	1.97973e-05	0	1.41119e-05	3.69151e-05	0	0.011	0.044	0	0.024	0.024	0	0.011	0.022	0	0.011	0.054	0
1268	VALID	P97863	Nfib	Nuclear factor 1 B-type	CONCLUSIVE	FALSE	57	0	13	0	5	22	0	2	6	0	5	4	0	0	8.80011e-05	0	6.02742e-05	0.000182725	0	3.08052e-05	0.000110135	0	6.54221e-05	5.47639e-05	0	0	0.175	0	0.168	0.161	0	0.047	0.081	0	0.091	0.028	0
1269	VALID	Q80YX1	Tnc	Tenascin	CONCLUSIVE	FALSE	32	1	0	5	0	0	1	5	0	10	4	0	6	6.87093e-06	0	1.14526e-05	0	0	4.10995e-06	2.08045e-05	0	2.35043e-05	1.41386e-05	0	1.53929e-05	0.01	0	0.044	0	0	0.005	0.036	0	0.075	0.03	0	0.054
1270	VALID	O89016	Abcd4	ATP-binding cassette sub-family D member 4	CONCLUSIVE	TRUE	11	0	0	0	0	0	2	2	0	2	1	0	4	0	0	0	0	0	2.86204e-05	2.89752e-05	0	1.63677e-05	1.23071e-05	0	3.57305e-05	0	0	0	0	0	0.036	0.045	0	0.045	0.023	0	0.101
1271	VALID	Q61735	Cd47	Leukocyte surface antigen CD47	CONCLUSIVE	TRUE	39	4	1	2	1	0	7	1	1	15	4	0	3	0.000191388	1.27344e-05	3.1901e-05	2.26774e-05	0	0.000200343	2.89752e-05	3.45309e-05	0.000245515	9.8457e-05	0	5.35957e-05	0.05	0.043	0.089	0.043	0	0.102	0.043	0.043	0.102	0.046	0	0.089
1272	VALID	Q8BKZ9	Pdhx	Pyruvate dehydrogenase protein X component, mitochondrial	CONCLUSIVE	FALSE	124	8	1	16	8	4	6	10	3	28	8	0	32	0.000231499	7.70161e-06	0.000154348	0.000109721	3.77983e-05	0.000103856	0.000175239	6.26518e-05	0.000277172	0.000119092	0	0.000345751	0.066	0.034	0.202	0.174	0.084	0.138	0.162	0.1	0.323	0.114	0	0.307
1273	VALID	Q8BWT1	Acaa2	3-ketoacyl-CoA thiolase, mitochondrial	CONCLUSIVE	FALSE	501	8	18	133	32	11	18	43	21	83	32	8	94	0.000292144	0.000174945	0.00161912	0.000553854	0.000131175	0.000393188	0.000950928	0.000553451	0.00103685	0.000601158	0.000157256	0.00128171	0.156	0.549	0.647	0.547	0.267	0.302	0.708	0.486	0.746	0.572	0.254	0.698
1274	VALID	P20352	F3	Tissue factor	CONCLUSIVE	TRUE	189	1	0	13	5	0	23	12	10	59	29	6	31	4.93117e-05	0	0.000213704	0.000116858	0	0.000678421	0.000358347	0.000355879	0.000995254	0.000735664	0.000159262	0.000570776	0.085	0	0.245	0.085	0	0.252	0.228	0.17	0.252	0.235	0.112	0.248
1275	VALID	Q9CQF3	Nudt21	Cleavage and polyadenylation specificity factor subunit 5	CONCLUSIVE	FALSE	73	0	23	4	2	5	0	5	10	3	9	12	0	0	0.00039095	8.51631e-05	6.05397e-05	0.000104278	0	0.000193381	0.000460919	6.55427e-05	0.000295696	0.000412539	0	0	0.335	0.101	0.088	0.225	0	0.128	0.207	0.132	0.203	0.211	0
1276	VALID	Q62165	Dag1	Dystroglycan	CONCLUSIVE	TRUE	110	5	4	14	7	0	17	13	2	25	6	3	14	8.11739e-05	1.72834e-05	7.57694e-05	5.3862e-05	0	0.000165088	0.000127809	2.34331e-05	0.000138841	5.01105e-05	2.62168e-05	8.48649e-05	0.048	0.052	0.155	0.046	0	0.141	0.152	0.029	0.153	0.113	0.026	0.109
1277	VALID	Q05920	Pc	Pyruvate carboxylase, mitochondrial	CONCLUSIVE	FALSE	508	10	4	36	27	7	16	36	13	153	32	9	165	0.00012307	1.31019e-05	0.000147698	0.000157491	2.81322e-05	0.000117786	0.000268304	0.000115464	0.000644133	0.000202597	5.9622e-05	0.000758211	0.044	0.034	0.192	0.189	0.074	0.138	0.217	0.086	0.424	0.22	0.088	0.398
1278	VALID	O09164	Sod3	Extracellular superoxide dismutase [Cu-Zn]	CONCLUSIVE	FALSE	14	4	0	2	0	0	4	0	1	1	0	0	2	0.000231038	0	3.851e-05	0	0	0.000138199	0	4.16847e-05	1.97586e-05	0	0	4.31328e-05	0.04	0	0.088	0	0	0.116	0	0.052	0.056	0	0	0.1
1279	VALID	Q80UW8	Polr2e	DNA-directed RNA polymerases I, II, and III subunit RPABC1	CONCLUSIVE	FALSE	45	0	20	1	0	1	0	6	4	2	5	5	1	0	0.000367477	2.30143e-05	0	2.2544e-05	0	0.000250843	0.000199293	4.72324e-05	0.000177574	0.000185806	2.5777e-05	0	0.448	0.129	0	0.043	0	0.148	0.081	0.067	0.148	0.157	0.067
1280	VALID	Q4FK66	Prpf38a	Pre-mRNA-splicing factor 38A	CONCLUSIVE	FALSE	42	0	8	0	2	4	0	6	9	0	6	5	2	0	9.89361e-05	0	4.40465e-05	6.06954e-05	0	0.000168836	0.000301813	0	0.000143425	0.000125062	3.46998e-05	0	0.09	0	0.09	0.09	0	0.093	0.093	0	0.09	0.119	0.051
1281	VALID	Q9Z1M8	Ik	Protein Red	CONCLUSIVE	FALSE	168	0	47	0	2	14	0	18	40	0	20	27	0	0	0.000325583	0	2.46724e-05	0.000118993	0	0.000283718	0.000751372	0	0.000267796	0.000378284	0	0	0.334	0	0.057	0.185	0	0.232	0.259	0	0.255	0.26	0
1282	VALID	P49070	Camlg	Calcium signal-modulating cyclophilin ligand	CONCLUSIVE	TRUE	24	2	0	3	2	0	1	3	0	4	0	0	9	9.86235e-05	0	4.93164e-05	4.67432e-05	0	2.94966e-05	8.95867e-05	0	6.74748e-05	0	0	0.000165709	0.078	0	0.173	0.143	0	0.061	0.078	0	0.061	0	0	0.286
1283	VALID	Q9QZH3	Ppie	Peptidyl-prolyl cis-trans isomerase E	CONCLUSIVE	FALSE	70	0	15	1	3	15	1	11	9	1	7	7	0	0	0.000192284	1.60565e-05	6.84843e-05	0.000235926	2.88106e-05	0.000320845	0.000312843	1.64764e-05	0.000173445	0.000181485	0	0	0.322	0.083	0.086	0.133	0.083	0.219	0.209	0.083	0.116	0.133	0
1284	VALID	Q8R0S2	Iqsec1	IQ motif and SEC7 domain-containing protein 1	CONCLUSIVE	FALSE	13	0	0	0	0	0	4	1	0	1	3	0	4	0	0	0	0	0	3.60957e-05	9.13579e-06	0	5.16067e-06	2.32824e-05	0	2.25314e-05	0	0	0	0	0	0.062	0.022	0	0.028	0.036	0	0.015
1285	VALID	Q8VDL4	Adpgk	ADP-dependent glucokinase	CONCLUSIVE	FALSE	239	1	3	57	12	1	68	24	4	41	20	0	8	2.92291e-05	2.33377e-05	0.000555406	0.00016624	9.54484e-06	0.0011889	0.000424814	8.43779e-05	0.00040995	0.00030073	0	8.73091e-05	0.028	0.058	0.286	0.119	0.032	0.155	0.159	0.125	0.3	0.188	0	0.192
1286	VALID	Q8BR63	Fam177a1	Protein FAM177A1	CONCLUSIVE	FALSE	17	0	0	4	0	0	1	2	2	4	2	0	2	0	0	9.33914e-05	0	0	4.18936e-05	8.4826e-05	0.00010109	9.58338e-05	7.20591e-05	0	5.23011e-05	0	0	0.092	0	0	0.092	0.15	0.092	0.14	0.092	0	0.14
1287	VALID	P35979	Rpl12	60S ribosomal protein L12	CONCLUSIVE	FALSE	426	18	21	120	52	53	14	14	6	38	13	18	59	0.00158156	0.000491083	0.00351491	0.00216549	0.0015207	0.000735805	0.000744927	0.000380468	0.00114216	0.000587609	0.000851329	0.00193562	0.206	0.582	0.715	0.448	0.455	0.552	0.455	0.4	0.612	0.545	0.352	0.636
1288	VALID	O70572	Smpd2	Sphingomyelin phosphodiesterase 2	CONCLUSIVE	TRUE	80	3	1	7	4	0	3	7	0	20	9	0	26	0.000103802	9.20885e-06	8.07424e-05	6.55967e-05	0	6.20906e-05	0.000146674	0	0.000236726	0.000160198	0	0.000335901	0.084	0.026	0.217	0.158	0	0.064	0.153	0	0.389	0.193	0	0.389
1289	VALID	P29341	Pabpc1	Polyadenylate-binding protein 1	CONCLUSIVE	FALSE	583	2	50	183	70	31	37	31	39	35	31	31	43	4.55901e-05	0.000303342	0.00139063	0.000756271	0.000230757	0.000504502	0.000427931	0.00064159	0.000272923	0.000363524	0.000380376	0.000365985	0.039	0.308	0.329	0.354	0.244	0.316	0.206	0.244	0.274	0.288	0.211	0.258
1290	VALID	Q91XY4	Pcdhga4	Protocadherin gamma-A4	CONCLUSIVE	TRUE	23	0	0	4	0	0	6	3	0	4	3	0	3	0	0	2.07871e-05	0	0	5.59483e-05	2.8321e-05	0	2.13308e-05	2.40584e-05	0	1.74618e-05	0	0	0.035	0	0	0.035	0.015	0	0.035	0.015	0	0.015
1291	VALID	Q9DCG9	Trmt112	Multifunctional methyltransferase subunit TRM112-like protein	CONCLUSIVE	FALSE	12	0	1	2	0	0	0	2	0	3	1	1	2	0	3.08681e-05	7.73281e-05	0	0	0	0.000140472	0	0.000119026	5.96649e-05	6.24308e-05	8.66107e-05	0	0.112	0.104	0	0	0	0.112	0	0.216	0.112	0.104	0.112
1292	VALID	Q5U431	Gpr39	G-protein coupled receptor 39	CONCLUSIVE	TRUE	30	0	2	6	3	0	7	1	1	4	5	0	1	0	1.69233e-05	6.35922e-05	4.52056e-05	0	0.000133123	1.92533e-05	2.29449e-05	4.35035e-05	8.17776e-05	0	1.1871e-05	0	0.02	0.123	0.123	0	0.14	0.02	0.02	0.175	0.123	0	0.103
1293	VALID	Q9ESM6	Gdpd2	Glycerophosphoinositol inositolphosphodiesterase GDPD2	CONCLUSIVE	TRUE	7	0	0	0	0	0	1	1	0	2	1	0	2	0	0	0	0	0	1.6089e-05	1.62885e-05	0	1.84022e-05	1.38369e-05	0	2.0086e-05	0	0	0	0	0	0.03	0.02	0	0.03	0.02	0	0.052
1294	VALID	Q8CHI8	Ep400	E1A-binding protein p400	CONCLUSIVE	FALSE	157	1	47	0	4	22	0	21	32	0	15	15	0	4.71929e-06	5.90332e-05	0	8.94695e-06	3.39041e-05	0	6.00161e-05	0.000108988	0	3.64166e-05	3.81047e-05	0	0.005	0.155	0	0.018	0.091	0	0.045	0.105	0	0.034	0.043	0
1295	VALID	Q80TJ7	Phf8	Histone lysine demethylase PHF8	CONCLUSIVE	FALSE	13	0	3	0	1	1	0	0	2	0	3	3	0	0	1.13153e-05	0	6.71677e-06	4.6278e-06	0	0	2.04552e-05	0	2.18713e-05	2.28852e-05	0	0	0.06	0	0.014	0.014	0	0	0.038	0	0.014	0.053	0
1296	VALID	P80318	Cct3	T-complex protein 1 subunit gamma	CONCLUSIVE	FALSE	337	12	53	71	5	2	12	29	23	41	21	20	48	0.000319214	0.000375231	0.000629621	6.30391e-05	1.73734e-05	0.000190943	0.000467166	0.000441552	0.000373092	0.000287377	0.00028638	0.000476756	0.182	0.4	0.45	0.112	0.07	0.187	0.244	0.211	0.339	0.246	0.272	0.407
1297	VALID	Q9R190	Mta2	Metastasis-associated protein MTA2	CONCLUSIVE	FALSE	193	1	63	0	13	27	0	21	27	1	18	22	0	2.17031e-05	0.000363901	0	0.000133722	0.000191354	0	0.000276002	0.0004229	7.42425e-06	0.000200967	0.000257013	0	0.016	0.527	0	0.184	0.419	0	0.175	0.192	0.03	0.208	0.254	0
1298	VALID	P59222	Scarf2	Scavenger receptor class F member 2	CONCLUSIVE	TRUE	40	2	0	2	1	0	8	4	0	6	4	4	9	3.48083e-05	0	1.16039e-05	8.24881e-06	0	8.32844e-05	4.21584e-05	0	3.5722e-05	3.58133e-05	3.74735e-05	5.84856e-05	0.018	0	0.035	0.012	0	0.113	0.037	0	0.121	0.064	0.03	0.092
1299	VALID	Q9Z0X1	Aifm1	Apoptosis-inducing factor 1, mitochondrial	CONCLUSIVE	FALSE	576	35	10	85	18	10	37	32	11	140	28	9	161	0.000829114	6.30475e-05	0.000671251	0.000202096	7.73569e-05	0.000524287	0.000459059	0.000188058	0.0011345	0.000341221	0.000114763	0.00142405	0.198	0.16	0.364	0.208	0.124	0.34	0.306	0.113	0.541	0.219	0.181	0.454
1300	VALID	O54931	Akap2	A-kinase anchor protein 2	CONCLUSIVE	FALSE	507	8	48	40	15	51	22	46	56	59	43	63	56	0.000129878	0.0002074	0.000216484	0.000115419	0.000270376	0.000213644	0.000452247	0.000656125	0.000327665	0.000359125	0.000550552	0.000339459	0.021	0.343	0.286	0.18	0.324	0.209	0.195	0.27	0.394	0.205	0.282	0.404
1301	VALID	Q99KH8	Stk24	Serine/threonine-protein kinase 24	CONCLUSIVE	FALSE	31	0	5	4	0	3	5	4	0	4	1	0	5	0	4.47623e-05	4.48539e-05	0	3.29529e-05	0.000100603	8.14802e-05	0	4.60269e-05	1.73042e-05	0	6.27978e-05	0	0.111	0.142	0	0.102	0.139	0.067	0	0.142	0.03	0	0.144
1302	VALID	P11499	Hsp90ab1	Heat shock protein HSP 90-beta	CONCLUSIVE	FALSE	739	27	57	101	33	18	105	65	21	97	53	63	99	0.000540658	0.000303778	0.000674218	0.000313193	0.000117702	0.00125768	0.000788214	0.000303481	0.00066445	0.000545967	0.000679065	0.000740198	0.127	0.251	0.402	0.256	0.192	0.402	0.309	0.222	0.365	0.301	0.242	0.351
1303	VALID	Q8C854	Myef2	Myelin expression factor 2	CONCLUSIVE	FALSE	177	1	42	1	13	15	0	17	35	1	15	35	2	2.45307e-05	0.000274209	8.17768e-06	0.000151144	0.000120158	0	0.00025254	0.000619628	8.39154e-06	0.000189292	0.000462157	1.83187e-05	0.019	0.298	0.08	0.239	0.257	0	0.186	0.364	0.08	0.152	0.269	0.11
1304	VALID	P05627	Jun	Transcription factor AP-1	CONCLUSIVE	FALSE	17	0	4	0	0	1	0	2	5	0	3	2	0	0	4.62097e-05	0	0	1.41744e-05	0	5.25718e-05	0.00015663	0	6.6989e-05	4.67297e-05	0	0	0.18	0	0	0.045	0	0.087	0.045	0	0.138	0.042	0
1305	VALID	Q61941	Nnt	NAD(P) transhydrogenase, mitochondrial	CONCLUSIVE	TRUE	417	18	1	40	29	3	31	24	8	65	24	2	172	0.000240293	3.55295e-06	0.000178011	0.000183487	1.3078e-05	0.000247543	0.000194022	7.70745e-05	0.000296833	0.00016482	1.43717e-05	0.000857334	0.093	0.017	0.228	0.148	0.032	0.169	0.108	0.077	0.334	0.146	0.033	0.238
1306	VALID	Q3TLP5	Echdc2	Enoyl-CoA hydratase domain-containing protein 2, mitochondrial	CONCLUSIVE	FALSE	50	0	3	6	4	3	4	4	1	12	5	2	6	0	3.91065e-05	9.79664e-05	9.28548e-05	4.79822e-05	0.000117189	0.000118642	3.53475e-05	0.000201057	0.000125982	5.27287e-05	0.000109726	0	0.128	0.213	0.128	0.128	0.128	0.057	0.071	0.257	0.128	0.057	0.328
1307	VALID	Q8CCJ9	Phf20l1	PHD finger protein 20-like protein 1	CONCLUSIVE	FALSE	13	0	4	0	0	0	0	3	5	0	1	0	0	0	1.5236e-05	0	0	0	0	2.60005e-05	5.16429e-05	0	7.3624e-06	0	0	0	0.058	0	0	0	0	0.033	0.045	0	0.014	0	0
1308	VALID	P68254	Ywhaq	14-3-3 protein theta	CONCLUSIVE	FALSE	158	0	8	26	4	5	24	14	11	18	17	6	25	0	0.000125992	0.000512891	0.000112184	9.66171e-05	0.000849501	0.000501686	0.000469761	0.000364364	0.000517502	0.000191115	0.000552364	0	0.184	0.404	0.322	0.237	0.273	0.273	0.273	0.522	0.339	0.196	0.616
1309	VALID	Q9Z2I0	Letm1	Mitochondrial proton/calcium exchanger protein	CONCLUSIVE	TRUE	252	2	0	61	14	0	15	26	1	61	13	0	59	3.9289e-05	0	0.000399476	0.000130349	0	0.00017626	0.000309305	1.41773e-05	0.000409923	0.000131376	0	0.00043276	0.02	0	0.36	0.114	0	0.153	0.205	0.024	0.424	0.134	0	0.346
1310	VALID	Q8K2X3	Stn1	CST complex subunit STN1	CONCLUSIVE	FALSE	7	0	2	0	0	0	0	2	2	0	0	1	0	0	2.04154e-05	0	0	0	0	4.64524e-05	5.5359e-05	0	0	2.06451e-05	0	0	0.048	0	0	0	0	0.045	0.045	0	0	0.032	0
1311	VALID	Q80V86	Ints8	Integrator complex subunit 8	CONCLUSIVE	FALSE	19	0	5	0	0	3	0	2	4	0	3	2	0	0	1.93895e-05	0	0	1.42741e-05	0	1.76472e-05	4.20617e-05	0	2.24868e-05	1.56861e-05	0	0	0.041	0	0	0.042	0	0.022	0.046	0	0.023	0.047	0
1312	VALID	Q8R3B7	Brd8	Bromodomain-containing protein 8	CONCLUSIVE	FALSE	41	0	20	0	0	3	0	7	6	0	4	1	0	0	8.11463e-05	0	0	1.49345e-05	0	6.4623e-05	6.60117e-05	0	3.13696e-05	8.20594e-06	0	0	0.118	0	0	0.04	0	0.063	0.048	0	0.042	0.015	0
1313	VALID	P62320	Snrpd3	Small nuclear ribonucleoprotein Sm D3	CONCLUSIVE	FALSE	353	1	92	1	15	34	0	24	65	4	42	68	7	0.000115061	0.00281732	3.83572e-05	0.000818007	0.00127749	0	0.00167228	0.00539751	0.000157441	0.00248604	0.0042116	0.000300731	0.183	0.468	0.167	0.444	0.556	0	0.365	0.468	0.365	0.444	0.444	0.365
1314	VALID	Q8BU31	Rap2c	Ras-related protein Rap-2c	CONCLUSIVE	FALSE	47	0	1	11	3	0	12	6	0	8	4	0	2	0	2.10847e-05	0.000290509	0.000112644	0	0.000568655	0.000287852	0	0.000216804	0.000163019	0	5.91603e-05	0	0.131	0.344	0.191	0	0.481	0.142	0	0.273	0.148	0	0.142
1315	VALID	Q91VC3	Eif4a3	Eukaryotic initiation factor 4A-III	CONCLUSIVE	FALSE	440	19	81	8	13	21	5	39	36	10	33	169	6	0.000670208	0.000760436	9.40731e-05	0.000217339	0.000241895	0.000105499	0.000833091	0.000916455	0.000120667	0.000598827	0.00320888	7.90243e-05	0.156	0.409	0.09	0.124	0.326	0.08	0.231	0.321	0.148	0.309	0.36	0.107
1316	VALID	Q5SUC9	Sco1	Protein SCO1 homolog, mitochondrial	CONCLUSIVE	FALSE	35	3	0	10	4	0	2	2	0	7	2	0	5	0.000153144	0	0.000170176	9.67783e-05	0	6.10703e-05	6.18274e-05	0	0.000122239	5.25219e-05	0	9.53022e-05	0.056	0	0.165	0.102	0	0.165	0.056	0	0.194	0.056	0	0.165
1317	VALID	P83917	Cbx1	Chromobox protein homolog 1	CONCLUSIVE	FALSE	543	23	73	3	65	110	0	38	92	3	42	93	1	0.00180241	0.00152255	7.83731e-05	0.00241423	0.00281495	0	0.00180336	0.00520315	8.04227e-05	0.00169319	0.00392302	2.92604e-05	0.497	0.616	0.086	0.476	0.454	0	0.503	0.573	0.184	0.573	0.605	0.097
1318	VALID	Q61937	Npm1	Nucleophosmin	CONCLUSIVE	FALSE	3087	144	1719	56	117	347	13	71	163	61	192	180	24	0.00714953	0.022715	0.000926878	0.00275321	0.00562596	0.000386082	0.00213474	0.00584057	0.00103604	0.00490397	0.00481059	0.000444918	0.466	0.647	0.288	0.411	0.455	0.243	0.37	0.503	0.288	0.387	0.493	0.271
1319	VALID	Q9R0E2	Plod1	Procollagen-lysine,2-oxoglutarate 5-dioxygenase 1	CONCLUSIVE	FALSE	229	5	28	42	21	6	19	16	10	36	15	7	24	9.95718e-05	0.000148404	0.000278827	0.000198209	3.90185e-05	0.000226329	0.000192956	0.000143721	0.000245245	0.00015367	7.5037e-05	0.000178456	0.041	0.24	0.242	0.158	0.088	0.199	0.162	0.093	0.304	0.187	0.085	0.209
1320	VALID	Q8BMF4	Dlat	Dihydrolipoyllysine-residue acetyltransferase component of pyruvate dehydrogenase complex, mitochondrial	CONCLUSIVE	FALSE	404	24	4	22	58	1	68	11	3	108	15	2	88	0.000541968	2.40406e-05	0.000165617	0.000620768	7.3742e-06	0.000918528	0.000150428	4.88919e-05	0.000834292	0.000174255	2.43111e-05	0.000741992	0.118	0.084	0.255	0.201	0.034	0.17	0.12	0.026	0.354	0.137	0.026	0.282
1321	VALID	P35285	Rab22a	Ras-related protein Rab-22A	CONCLUSIVE	FALSE	29	0	0	2	1	0	7	3	1	2	3	0	10	0	0	4.98248e-05	3.54189e-05	0	0.000312907	0.000135765	5.39323e-05	5.11278e-05	0.000115332	0	0.000279029	0	0	0.072	0.072	0	0.294	0.165	0.072	0.129	0.186	0	0.371
1322	VALID	Q3TW96	Uap1l1	UDP-N-acetylhexosamine pyrophosphorylase-like protein 1	CONCLUSIVE	FALSE	5	0	0	0	1	0	2	1	0	1	0	0	0	0	0	0	1.35528e-05	0	3.4209e-05	1.73166e-05	0	9.78185e-06	0	0	0	0	0	0	0.036	0	0.075	0.036	0	0.036	0	0	0
1323	VALID	P48962	Slc25a4	ADP/ATP translocase 1	CONCLUSIVE	TRUE	472	13	7	122	34	10	30	30	7	92	34	2	91	0.000632448	9.06361e-05	0.00197861	0.000783969	0.000158867	0.000873019	0.000883842	0.000245772	0.00153109	0.000850926	5.23749e-05	0.00165301	0.148	0.114	0.322	0.315	0.185	0.312	0.168	0.158	0.43	0.235	0.084	0.406
1324	VALID	Q9JKX4	Aatf	Protein AATF	CONCLUSIVE	FALSE	40	7	16	0	0	1	0	1	6	0	1	8	0	0.000192935	0.000117369	0	0	9.00045e-06	0	1.66911e-05	0.000119348	0	1.41789e-05	0.00011869	0	0.065	0.209	0	0	0.063	0	0.021	0.116	0	0.025	0.105	0
1325	VALID	Q9D7P6	Iscu	Iron-sulfur cluster assembly enzyme ISCU, mitochondrial	CONCLUSIVE	FALSE	41	1	1	8	2	2	2	3	0	4	4	2	12	8.62956e-05	2.29673e-05	0.000230143	8.18007e-05	5.636e-05	0.000103238	0.000156777	0	0.000118081	0.000177574	9.2903e-05	0.000386655	0.113	0.071	0.131	0.173	0.161	0.161	0.286	0	0.214	0.214	0.113	0.226
1326	VALID	P63017	Hspa8	Heat shock cognate 71 kDa protein	CONCLUSIVE	FALSE	1045	23	74	178	47	40	51	65	61	109	92	163	142	0.00051617	0.000441996	0.0013317	0.000499921	0.000293142	0.00068463	0.000883386	0.000987979	0.000836803	0.00106215	0.00196908	0.00118989	0.279	0.435	0.463	0.3	0.351	0.44	0.376	0.364	0.489	0.384	0.443	0.514
1327	VALID	Q8BHT6	B3glct	Beta-1,3-glucosyltransferase	CONCLUSIVE	TRUE	16	0	0	0	0	0	1	3	0	7	0	0	5	0	0	0	0	0	1.77341e-05	5.38619e-05	0	7.09935e-05	0	0	5.53493e-05	0	0	0	0	0	0.053	0.08	0	0.096	0	0	0.053
1328	VALID	Q922Q4	Pycr2	Pyrroline-5-carboxylate reductase 2	CONCLUSIVE	FALSE	191	5	6	27	17	1	9	9	3	53	14	3	44	0.000226526	7.2347e-05	0.000407785	0.000365036	1.47945e-05	0.0002439	0.000246923	9.80893e-05	0.000821401	0.000326292	7.31611e-05	0.00074431	0.128	0.141	0.428	0.334	0.056	0.247	0.191	0.125	0.444	0.256	0.153	0.378
1329	VALID	Q8BMS1	Hadha	Trifunctional enzyme subunit alpha, mitochondrial	CONCLUSIVE	FALSE	1641	62	54	293	124	47	119	85	39	459	82	14	263	0.00117805	0.000273079	0.00185593	0.00111669	0.000291624	0.00135251	0.000978057	0.000534799	0.00298344	0.000801527	0.00014319	0.00186588	0.216	0.405	0.556	0.52	0.287	0.43	0.396	0.211	0.687	0.324	0.159	0.604
1330	VALID	P97930	Dtymk	Thymidylate kinase	CONCLUSIVE	FALSE	16	0	1	2	1	0	1	2	0	0	2	0	7	0	1.82005e-05	4.55944e-05	3.24116e-05	0	4.09056e-05	8.28254e-05	0	0	7.03596e-05	0	0.000178737	0	0.057	0.108	0.057	0	0.057	0.108	0	0	0.108	0	0.212
1331	VALID	Q9JHU4	Dync1h1	Cytoplasmic dynein 1 heavy chain 1	CONCLUSIVE	FALSE	1087	18	107	112	30	23	68	119	117	209	109	49	126	5.61925e-05	8.89019e-05	0.000116558	4.4388e-05	2.34469e-05	0.00012698	0.00022497	0.000263599	0.000223194	0.00017505	8.23404e-05	0.000146869	0.017	0.154	0.17	0.069	0.052	0.121	0.143	0.129	0.197	0.131	0.087	0.189
1332	VALID	Q4VA53	Pds5b	Sister chromatid cohesion protein PDS5 homolog B	CONCLUSIVE	FALSE	188	4	61	1	9	24	0	13	28	1	21	25	1	4.01042e-05	0.000162772	3.34233e-06	4.27672e-05	7.85766e-05	0	7.89305e-05	0.0002026	3.42974e-06	0.000108313	0.000134921	3.74355e-06	0.025	0.196	0.012	0.053	0.098	0	0.062	0.115	0.012	0.086	0.083	0.012
1333	VALID	Q9Z1Q5	Clic1	Chloride intracellular channel protein 1	CONCLUSIVE	TRUE	8	0	0	1	0	0	4	2	0	0	1	0	0	0	0	2.0054e-05	0	0	0.000143933	7.28589e-05	0	0	3.09465e-05	0	0	0	0	0.071	0	0	0.112	0.108	0	0	0.071	0	0
1334	VALID	P97873	Loxl1	Lysyl oxidase homolog 1	CONCLUSIVE	FALSE	16	2	5	4	0	0	1	0	0	0	0	0	4	4.77682e-05	3.17834e-05	3.18485e-05	0	0	1.42866e-05	0	0	0	0	0	3.56716e-05	0.086	0.058	0.127	0	0	0.013	0	0	0	0	0	0.038
1335	VALID	Q5U458	Dnajc11	DnaJ homolog subfamily C member 11	CONCLUSIVE	FALSE	39	0	0	8	6	0	3	2	0	11	1	0	8	0	0	6.91665e-05	7.37523e-05	0	4.65402e-05	3.14114e-05	0	9.7591e-05	1.33419e-05	0	7.74693e-05	0	0	0.17	0.084	0	0.021	0.052	0	0.19	0.021	0	0.19
1336	VALID	P62984	Uba52	Ubiquitin-60S ribosomal protein L40	CONCLUSIVE	FALSE	607	33	130	43	26	48	30	38	62	19	35	93	50	0.00373768	0.0039188	0.00162359	0.00139572	0.00177534	0.0020325	0.00260641	0.00506795	0.000736161	0.00203933	0.00566999	0.00211452	0.281	0.562	0.43	0.469	0.516	0.602	0.469	0.469	0.43	0.469	0.516	0.469
1337	VALID	P61161	Actr2	Actin-related protein 2	CONCLUSIVE	FALSE	260	9	49	16	11	20	6	21	28	18	18	50	14	0.000331165	0.000479865	0.000196264	0.000191837	0.000240317	0.000132061	0.000467943	0.000743553	0.000226572	0.000340726	0.000990337	0.000192346	0.104	0.363	0.19	0.14	0.287	0.211	0.223	0.223	0.289	0.223	0.223	0.168
1338	VALID	Q99KE1	Me2	NAD-dependent malic enzyme, mitochondrial	CONCLUSIVE	FALSE	140	6	5	29	9	2	10	10	2	28	9	6	24	0.000147684	3.27547e-05	0.000237958	0.000104994	1.60755e-05	0.000147232	0.000149058	3.55275e-05	0.000235761	0.000113961	7.9496e-05	0.00022057	0.081	0.046	0.404	0.143	0.039	0.219	0.119	0.051	0.452	0.134	0.104	0.346
1339	VALID	Q8C2Q3	Rbm14	RNA-binding protein 14	CONCLUSIVE	FALSE	434	10	83	2	28	61	2	29	49	4	38	120	8	0.000216706	0.000478709	1.44485e-05	0.000287586	0.000431672	2.59252e-05	0.000380576	0.000766338	2.96526e-05	0.00042363	0.00139979	6.47314e-05	0.064	0.439	0.064	0.296	0.315	0.085	0.283	0.392	0.066	0.315	0.335	0.1
1340	VALID	Q6ZQ88	Kdm1a	Lysine-specific histone demethylase 1A	CONCLUSIVE	FALSE	104	0	40	0	3	9	0	13	18	0	12	9	0	0	0.000180938	0	2.41662e-05	4.99509e-05	0	0.000133802	0.000220787	0	0.000104921	8.23384e-05	0	0	0.205	0	0.081	0.172	0	0.096	0.138	0	0.103	0.083	0
1341	VALID	Q6ZWM4	Lsm8	U6 snRNA-associated Sm-like protein LSm8	CONCLUSIVE	FALSE	137	0	38	0	12	14	0	17	32	0	10	14	0	0	0.00152733	0	0.000858907	0.00069041	0	0.0015547	0.00348762	0	0.000776887	0.00113806	0	0	0.781	0	0.51	0.708	0	0.708	0.812	0	0.51	0.812	0
1342	VALID	P40237	Cd82	CD82 antigen	CONCLUSIVE	TRUE	12	0	0	6	0	0	2	2	0	0	1	0	1	0	0	0.000109015	0	0	6.52029e-05	6.60113e-05	0	0	2.8038e-05	0	2.03503e-05	0	0	0.09	0	0	0.045	0.045	0	0	0.041	0	0.045
1343	VALID	Q61171	Prdx2	Peroxiredoxin-2	CONCLUSIVE	FALSE	56	0	2	3	2	0	4	7	6	14	5	4	9	0	3.89748e-05	7.32274e-05	6.94066e-05	0	0.000175192	0.000310386	0.000317056	0.000350665	0.000188336	0.000157654	0.000246053	0	0.253	0.293	0.172	0	0.253	0.379	0.288	0.505	0.253	0.379	0.308
1344	VALID	P70698	Ctps1	CTP synthase 1	CONCLUSIVE	FALSE	86	1	0	5	8	0	11	9	0	23	8	1	20	2.45307e-05	0	4.08884e-05	9.30119e-05	0	0.000161408	0.000133698	0	0.000193005	0.000100956	1.32045e-05	0.000183187	0.02	0	0.09	0.124	0	0.174	0.135	0	0.272	0.085	0.02	0.19
1345	VALID	P54276	Msh6	DNA mismatch repair protein Msh6	CONCLUSIVE	FALSE	103	0	58	2	13	1	0	9	9	0	4	7	0	0	0.000164796	7.11783e-06	6.57779e-05	3.48618e-06	0	5.81852e-05	6.93415e-05	0	2.19679e-05	4.0226e-05	0	0	0.312	0.009	0.074	0.009	0	0.064	0.059	0	0.036	0.044	0
1346	VALID	P97478	Coq7	5-demethoxyubiquinone hydroxylase, mitochondrial	CONCLUSIVE	FALSE	15	0	0	5	3	0	1	0	0	3	0	0	3	0	0	0.00011136	9.49943e-05	0	3.99631e-05	0	0	6.85631e-05	0	0	7.48364e-05	0	0	0.083	0.083	0	0.083	0	0	0.083	0	0	0.134
1347	VALID	Q61166	Mapre1	Microtubule-associated protein RP/EB family member 1	CONCLUSIVE	FALSE	32	0	6	2	4	2	3	1	2	3	3	3	3	0	8.63845e-05	3.60672e-05	0.000102556	3.53301e-05	9.70745e-05	3.27593e-05	7.8081e-05	5.55157e-05	8.34864e-05	8.73566e-05	6.05951e-05	0	0.254	0.078	0.146	0.146	0.153	0.078	0.078	0.179	0.078	0.108	0.108
1348	VALID	P70295	Aup1	Ancient ubiquitous protein 1	CONCLUSIVE	TRUE	38	0	0	2	3	0	2	4	0	22	2	0	3	0	0	2.35756e-05	5.02775e-05	0	4.23024e-05	8.56536e-05	0	0.000266114	3.6381e-05	0	3.96085e-05	0	0	0.027	0.044	0	0.09	0.044	0	0.105	0.044	0	0.117
1349	VALID	O08746	Matn2	Matrilin-2	CONCLUSIVE	FALSE	16	0	0	1	0	0	0	4	0	3	1	0	7	0	0	5.05545e-06	0	0	0	3.67343e-05	0	1.5563e-05	7.80137e-06	0	3.96362e-05	0	0	0.018	0	0	0	0.026	0	0.058	0.012	0	0.118
1350	VALID	Q8VBT0	Tmx1	Thioredoxin-related transmembrane protein 1	CONCLUSIVE	TRUE	59	0	1	10	4	0	9	7	3	8	6	2	9	0	1.38795e-05	0.000173849	9.8867e-05	0	0.000280748	0.000221066	0.000112909	0.000142717	0.000160966	5.61428e-05	0.000175246	0	0.04	0.094	0.183	0	0.162	0.126	0.094	0.18	0.126	0.04	0.133
1351	VALID	O70133	Dhx9	ATP-dependent RNA helicase A	CONCLUSIVE	FALSE	798	14	168	6	61	165	5	55	77	9	54	175	9	0.000147078	0.000469731	2.10131e-05	0.000303729	0.00056605	3.14202e-05	0.000349908	0.000583797	3.23439e-05	0.000291839	0.000989619	3.53033e-05	0.042	0.439	0.051	0.259	0.328	0.04	0.187	0.191	0.091	0.166	0.222	0.059
1352	VALID	Q5FWI3	Tmem2	Cell surface hyaluronidase	CONCLUSIVE	TRUE	28	1	0	11	3	0	5	3	0	2	2	0	1	1.04828e-05	0	3.84404e-05	1.49051e-05	0	3.13521e-05	1.90445e-05	0	7.17194e-06	1.07854e-05	0	3.91408e-06	0.012	0	0.053	0.021	0	0.033	0.019	0	0.029	0.019	0	0.014
1353	VALID	Q8CIB5	Fermt2	Fermitin family homolog 2	CONCLUSIVE	FALSE	361	9	24	70	8	3	54	28	6	60	24	7	68	0.000191881	0.000136183	0.000497515	8.08383e-05	2.08864e-05	0.000688658	0.000361509	9.23193e-05	0.000437594	0.000263228	8.03338e-05	0.000541317	0.162	0.287	0.365	0.153	0.056	0.407	0.188	0.066	0.493	0.228	0.11	0.387
1354	VALID	Q9WV98	Timm9	Mitochondrial import inner membrane translocase subunit Tim9	CONCLUSIVE	FALSE	47	0	0	8	3	0	1	4	1	14	3	0	13	0	0	0.000434428	0.000231615	0	9.7438e-05	0.000394584	0.00011756	0.00078013	0.000251397	0	0.000790687	0	0	0.472	0.292	0	0.09	0.472	0.169	0.562	0.292	0	0.562
1355	VALID	Q9D1G1	Rab1b	Ras-related protein Rab-1B	CONCLUSIVE	FALSE	378	15	14	115	23	3	31	29	18	50	26	7	47	0.00108191	0.000268752	0.00276515	0.000786263	7.06603e-05	0.00133747	0.00126669	0.000936972	0.00123368	0.000964731	0.000271776	0.00126577	0.264	0.174	0.507	0.279	0.139	0.637	0.284	0.174	0.577	0.408	0.249	0.637
1356	VALID	Q6PDQ2	Chd4	Chromodomain-helicase-DNA-binding protein 4	CONCLUSIVE	FALSE	602	5	227	0	44	91	0	39	87	5	48	52	4	3.78529e-05	0.000457379	0	0.000157877	0.000224969	0	0.000178799	0.000475336	1.29488e-05	0.00018694	0.000211906	1.13069e-05	0.029	0.372	0	0.169	0.251	0	0.15	0.198	0.036	0.154	0.19	0.022
1357	VALID	Q61543	Glg1	Golgi apparatus protein 1	CONCLUSIVE	TRUE	668	28	22	172	34	4	106	35	5	115	29	2	116	0.000345476	7.22444e-05	0.00070747	0.000198828	1.61166e-05	0.000782324	0.000261517	4.45228e-05	0.000485388	0.000184073	1.32832e-05	0.000534406	0.167	0.18	0.442	0.184	0.029	0.456	0.228	0.057	0.431	0.223	0.027	0.464
1358	VALID	P25444	Rps2	40S ribosomal protein S2	CONCLUSIVE	FALSE	260	1	30	63	14	15	16	22	13	27	16	8	35	4.948e-05	0.000395069	0.00103918	0.000328319	0.000242367	0.000473556	0.000659211	0.000464222	0.00045701	0.000407269	0.000213074	0.000646624	0.055	0.338	0.352	0.239	0.205	0.225	0.215	0.174	0.341	0.133	0.133	0.235
1359	VALID	P51174	Acadl	Long-chain specific acyl-CoA dehydrogenase, mitochondrial	CONCLUSIVE	FALSE	251	19	11	36	16	21	16	6	3	67	10	8	38	0.000640594	9.8706e-05	0.000404624	0.000255675	0.000231207	0.000322679	0.000122505	7.29967e-05	0.000772744	0.000173445	0.000145188	0.000478373	0.156	0.353	0.412	0.235	0.16	0.319	0.142	0.102	0.491	0.156	0.212	0.405
1360	VALID	Q8BGF6	Elmod2	ELMO domain-containing protein 2	CONCLUSIVE	FALSE	7	0	0	1	0	0	0	1	0	1	1	0	3	0	0	1.64949e-05	0	0	0	2.99642e-05	0	1.69263e-05	2.54543e-05	0	5.54249e-05	0	0	0.034	0	0	0	0.034	0	0.041	0.034	0	0.041
1361	VALID	Q61103	Dpf2	Zinc finger protein ubi-d4	CONCLUSIVE	FALSE	179	1	55	0	15	28	0	18	28	0	11	23	0	3.70784e-05	0.000542757	0	0.000263603	0.000339025	0	0.000404171	0.000749258	0	0.000209819	0.00045905	0	0.061	0.404	0	0.248	0.386	0	0.304	0.33	0	0.192	0.368	0
1362	VALID	Q9Z277	Baz1b	Tyrosine-protein kinase BAZ1B	CONCLUSIVE	FALSE	339	13	92	0	19	67	0	24	55	0	29	40	0	0.00012743	0.000240015	0	8.82717e-05	0.000214465	0	0.000142466	0.000389085	0	0.000146238	0.000211058	0	0.035	0.294	0	0.112	0.201	0	0.156	0.203	0	0.147	0.149	0
1363	VALID	P63028	Tpt1	Translationally-controlled tumor protein	CONCLUSIVE	FALSE	119	5	36	21	10	17	4	3	7	3	6	5	2	0.000421443	0.000807595	0.000590076	0.000399492	0.000467919	0.000201674	0.000153131	0.000425814	8.65012e-05	0.000260167	0.000226856	6.29438e-05	0.169	0.471	0.5	0.169	0.442	0.169	0.169	0.169	0.36	0.169	0.081	0.169
1364	VALID	O08750	Nfil3	Nuclear factor interleukin-3-regulated protein	CONCLUSIVE	FALSE	12	0	5	0	0	0	0	2	1	0	1	3	0	0	4.17588e-05	0	0	0	0	3.80065e-05	2.26469e-05	0	1.61431e-05	5.06744e-05	0	0	0.121	0	0	0	0	0.08	0.028	0	0.024	0.078	0
1365	VALID	Q9Z2X1	Hnrnpf	Heterogeneous nuclear ribonucleoprotein F	CONCLUSIVE	FALSE	363	4	58	15	14	44	4	38	61	6	36	77	6	0.000139736	0.000539261	0.000174687	0.000231801	0.000501943	8.35854e-05	0.000803906	0.00153791	7.17022e-05	0.000646969	0.00144794	7.82626e-05	0.065	0.533	0.301	0.304	0.364	0.111	0.383	0.359	0.19	0.378	0.41	0.214
1366	VALID	P26369	U2af2	Splicing factor U2AF 65 kDa subunit	CONCLUSIVE	FALSE	609	15	137	16	16	42	2	53	60	6	58	196	8	0.000457821	0.00111288	0.000162796	0.000231453	0.000418606	3.65136e-05	0.000979607	0.00132162	6.26451e-05	0.000910675	0.00322012	9.11691e-05	0.12	0.362	0.297	0.248	0.352	0.118	0.244	0.286	0.095	0.307	0.331	0.2
1367	VALID	P43024	Cox6a1	Cytochrome c oxidase subunit 6A1, mitochondrial	CONCLUSIVE	FALSE	29	0	0	0	9	4	5	0	0	11	0	0	0	0	0	0	0.000557129	0.000170603	0.00039063	0	0	0.000491472	0	0	0	0	0	0	0.351	0.261	0.261	0	0	0.225	0	0	0
1368	VALID	Q8C6B9	Rps19bp1	Active regulator of SIRT1	CONCLUSIVE	FALSE	23	0	10	0	1	2	0	3	2	0	2	3	0	0	0.000269826	0	4.80508e-05	6.62131e-05	0	0.000184185	0.000146334	0	0.000104309	0.000163717	0	0	0.42	0	0.105	0.189	0	0.189	0.091	0	0.196	0.294	0
1369	VALID	Q62167	Ddx3x	ATP-dependent RNA helicase DDX3X	CONCLUSIVE	FALSE	278	9	73	30	28	34	6	5	10	27	16	13	27	0.000197098	0.000425485	0.000219018	0.000290627	0.000243148	7.85981e-05	6.63104e-05	0.000158049	0.000202272	0.000180257	0.000153248	0.000220779	0.074	0.495	0.267	0.264	0.207	0.079	0.063	0.133	0.233	0.199	0.119	0.252
1370	VALID	Q9DCA5	Brix1	Ribosome biogenesis protein BRX1 homolog	CONCLUSIVE	FALSE	40	4	11	0	4	9	0	2	4	1	2	3	0	0.000164279	0.000120237	0	7.78613e-05	0.000120703	0	4.97422e-05	0.000118559	1.40493e-05	4.22556e-05	6.63217e-05	0	0.119	0.224	0	0.122	0.21	0	0.031	0.122	0.088	0.031	0.065	0
1371	VALID	Q80UU9	Pgrmc2	Membrane-associated progesterone receptor component 2	CONCLUSIVE	TRUE	149	2	1	7	8	1	3	9	1	60	12	0	45	0.000133619	1.77811e-05	0.000155903	0.000253318	2.18168e-05	0.000119889	0.000364127	4.82159e-05	0.00137126	0.00041243	0	0.00112255	0.111	0.041	0.3	0.359	0.065	0.106	0.378	0.041	0.604	0.355	0	0.465
1372	VALID	Q9QZ06	Tollip	Toll-interacting protein	CONCLUSIVE	FALSE	21	0	0	3	0	0	6	3	0	1	4	0	4	0	0	5.29161e-05	0	0	0.000189897	9.61259e-05	0	1.81e-05	0.000108878	0	7.90243e-05	0	0	0.175	0	0	0.15	0.102	0	0.047	0.051	0	0.099
1373	VALID	Q9JKR6	Hyou1	Hypoxia up-regulated protein 1	CONCLUSIVE	FALSE	430	5	41	69	27	10	42	37	26	63	34	4	72	7.25608e-05	0.000158357	0.000333811	0.00018571	4.73898e-05	0.000364588	0.000325167	0.000272307	0.000312755	0.00025383	3.12467e-05	0.000390138	0.042	0.206	0.327	0.174	0.047	0.286	0.181	0.082	0.326	0.115	0.049	0.32
1374	VALID	Q9DCW4	Etfb	Electron transfer flavoprotein subunit beta	CONCLUSIVE	FALSE	529	18	23	74	37	30	34	23	15	117	31	20	107	0.00102336	0.000348022	0.00140252	0.000997006	0.000556969	0.00115626	0.000791876	0.000615462	0.00227549	0.000906673	0.000612067	0.00227141	0.376	0.439	0.584	0.62	0.522	0.698	0.314	0.267	0.784	0.576	0.29	0.659
1375	VALID	Q8VEA4	Chchd4	Mitochondrial intermembrane space import and assembly protein 40	CONCLUSIVE	FALSE	60	0	0	12	4	0	2	6	1	13	2	2	18	0	0	0.000417238	0.000197734	0	0.000124777	0.000378971	7.52724e-05	0.000463829	0.000107311	0.000112286	0.000700986	0	0	0.424	0.424	0	0.259	0.424	0.201	0.424	0.259	0.259	0.424
1376	VALID	Q04207	Rela	Transcription factor p65	CONCLUSIVE	FALSE	9	0	1	1	0	0	0	1	1	1	1	1	2	0	7.02825e-06	8.80329e-06	0	0	0	1.59918e-05	1.9058e-05	9.03352e-06	1.35849e-05	1.42147e-05	1.97201e-05	0	0.026	0.026	0	0	0	0.026	0.031	0.026	0.026	0.026	0.027
1377	VALID	Q9QXK7	Cpsf3	Cleavage and polyadenylation specificity factor subunit 3	CONCLUSIVE	FALSE	91	2	31	0	6	9	0	8	12	0	9	14	0	4.23908e-05	0.000174874	0	6.02742e-05	6.22926e-05	0	0.000102684	0.000183559	0	9.81331e-05	0.000159728	0	0.048	0.2	0	0.077	0.12	0	0.105	0.086	0	0.136	0.124	0
1378	VALID	P35456	Plaur	Urokinase plasminogen activator surface receptor	CONCLUSIVE	FALSE	41	3	0	13	1	0	1	2	0	4	4	0	13	0.000133006	0	0.000192138	2.1013e-05	0	2.65198e-05	5.36972e-05	0	6.06654e-05	9.12308e-05	0	0.000215202	0.135	0	0.168	0.052	0	0.052	0.052	0	0.128	0.101	0	0.156
1379	VALID	Q9CX86	Hnrnpa0	Heterogeneous nuclear ribonucleoprotein A0	CONCLUSIVE	FALSE	1357	52	629	11	101	344	1	24	42	23	40	72	18	0.00247173	0.00795738	0.000174305	0.0022754	0.0053396	2.84327e-05	0.000690846	0.00144079	0.000373988	0.000978113	0.00184222	0.000319466	0.351	0.541	0.193	0.525	0.502	0.089	0.262	0.439	0.354	0.37	0.42	0.259
1380	VALID	Q60749	Khdrbs1	KH domain-containing, RNA-binding, signal transduction-associated protein 1	CONCLUSIVE	FALSE	421	2	96	3	38	146	1	28	41	6	16	42	2	6.54522e-05	0.000836155	3.27292e-05	0.000589408	0.00156027	1.95756e-05	0.000554912	0.000968346	6.71702e-05	0.000269368	0.000739869	2.44387e-05	0.093	0.253	0.065	0.33	0.273	0.045	0.14	0.14	0.113	0.138	0.19	0.045
1381	VALID	P02340	Tp53	Cellular tumor antigen p53	CONCLUSIVE	FALSE	16	0	7	1	1	0	0	2	2	0	2	1	0	0	6.97921e-05	1.24884e-05	1.77552e-05	0	0	4.53721e-05	5.40716e-05	0	3.85432e-05	2.0165e-05	0	0	0.181	0.09	0.057	0	0	0.09	0.052	0	0.07	0.057	0
1382	VALID	Q91XB7	Yif1a	Protein YIF1A	CONCLUSIVE	TRUE	28	0	0	3	2	1	5	0	0	4	8	0	5	0	0	4.94847e-05	4.69028e-05	1.61578e-05	0.000147986	0	0	6.77051e-05	0.000203635	0	9.23749e-05	0	0	0.092	0.044	0.044	0.044	0	0	0.044	0.044	0	0.092
1383	VALID	P61222	Abce1	ATP-binding cassette sub-family E member 1	CONCLUSIVE	FALSE	136	0	29	20	9	10	10	9	8	14	11	6	10	0	0.000186806	0.000161369	0.000103241	7.90357e-05	0.000144774	0.000131912	0.000139738	0.000115913	0.00013696	7.81688e-05	9.03701e-05	0	0.354	0.26	0.144	0.104	0.172	0.092	0.058	0.209	0.134	0.104	0.145
1384	VALID	Q8BP92	Rcn2	Reticulocalbin-2	CONCLUSIVE	FALSE	362	3	12	45	19	8	21	27	30	72	41	13	71	0.000135916	0.000144694	0.000679642	0.000407981	0.000118356	0.000569099	0.00074077	0.000980893	0.00111586	0.000955571	0.000317032	0.00120105	0.112	0.222	0.441	0.441	0.238	0.428	0.384	0.384	0.678	0.347	0.253	0.553
1385	VALID	Q9R0N0	Galk1	Galactokinase	CONCLUSIVE	FALSE	7	0	0	3	0	0	1	1	0	0	1	0	1	0	0	3.69873e-05	0	0	2.21224e-05	2.23967e-05	0	0	1.90258e-05	0	1.38091e-05	0	0	0.051	0	0	0.028	0.033	0	0	0.028	0	0.051
1386	VALID	Q9R0P5	Dstn	Destrin	CONCLUSIVE	FALSE	117	2	1	6	3	3	19	10	7	29	15	6	16	0.000175729	2.33849e-05	0.000175746	0.000124932	8.60771e-05	0.000998592	0.000532091	0.000443879	0.000871652	0.00067801	0.000283776	0.000524913	0.073	0.055	0.309	0.188	0.188	0.685	0.37	0.164	0.697	0.376	0.218	0.691
1387	VALID	Q99JX7	Nxf1	Nuclear RNA export factor 1	CONCLUSIVE	FALSE	153	5	36	3	1	21	0	12	36	0	19	20	0	0.000117295	0.000224767	2.34612e-05	1.11185e-05	0.000160872	0	0.000170476	0.000609487	0	0.000229295	0.000252552	0	0.019	0.304	0.065	0.015	0.194	0	0.128	0.29	0	0.176	0.319	0
1388	VALID	Q9QZQ8	H2afy	Core histone macro-H2A.1	CONCLUSIVE	FALSE	589	6	159	0	29	171	1	56	53	5	42	65	2	0.000233833	0.0016492	0	0.000535663	0.00217622	2.33118e-05	0.00132164	0.00149068	6.66586e-05	0.000842045	0.00136358	2.9103e-05	0.142	0.54	0	0.374	0.581	0.054	0.336	0.199	0.204	0.309	0.363	0.056
1389	VALID	P62855	Rps26	40S ribosomal protein S26	CONCLUSIVE	FALSE	37	0	4	6	2	9	2	3	4	3	4	0	0	0	0.000134209	0.000252157	0.0001195	0.000370506	0.000150817	0.00022903	0.000363925	0.000129376	0.000259413	0	0	0	0.209	0.209	0.13	0.209	0.209	0.13	0.209	0.104	0.209	0	0
1390	VALID	O88874	Ccnk	Cyclin-K	CONCLUSIVE	FALSE	28	0	7	0	5	5	0	1	4	1	1	4	0	0	4.87537e-05	0	6.2015e-05	4.27278e-05	0	1.58475e-05	7.55441e-05	8.95199e-06	1.34623e-05	5.63455e-05	0	0	0.164	0	0.121	0.143	0	0.034	0.065	0.043	0.043	0.078	0
1391	VALID	Q8R2N0	Ccdc59	Thyroid transcription factor 1-associated protein 26	CONCLUSIVE	FALSE	6	1	5	0	0	0	0	0	0	0	0	0	0	6.04069e-05	8.03856e-05	0	0	0	0	0	0	0	0	0	0	0.212	0.275	0	0	0	0	0	0	0	0	0	0
1392	VALID	P62983	Rps27a	Ubiquitin-40S ribosomal protein S27a	CONCLUSIVE	FALSE	676	33	139	62	31	50	27	40	64	30	37	94	69	0.00306681	0.00343803	0.00192081	0.00136544	0.00151738	0.00150092	0.00225115	0.00429245	0.000953731	0.00176891	0.00470232	0.00239428	0.231	0.705	0.596	0.622	0.506	0.628	0.583	0.59	0.718	0.583	0.506	0.699
1393	VALID	P35288	Rab23	Ras-related protein Rab-23	CONCLUSIVE	FALSE	56	4	1	10	0	0	10	4	3	11	4	2	7	0.000244686	1.62806e-05	0.000203924	0	0	0.000365907	0.000148177	0.000132441	0.000230183	0.000125875	6.58553e-05	0.000159883	0.076	0.072	0.262	0	0	0.397	0.139	0.139	0.451	0.139	0.072	0.241
1394	VALID	Q8VBZ3	Clptm1	Cleft lip and palate transmembrane protein 1 homolog	CONCLUSIVE	TRUE	87	0	1	10	7	0	13	4	0	16	13	1	22	0	5.81101e-06	7.27863e-05	7.2438e-05	0	0.000169783	5.28885e-05	0	0.000119504	0.000146017	1.17528e-05	0.000179352	0	0.017	0.092	0.105	0	0.172	0.098	0	0.08	0.131	0.033	0.151
1395	VALID	Q9EPU0	Upf1	Regulator of nonsense transcripts 1	CONCLUSIVE	FALSE	215	0	40	29	5	11	12	21	15	29	16	12	25	0	0.000137313	0.000124695	3.05661e-05	4.63315e-05	9.25835e-05	0.00016403	0.000139629	0.000127956	0.000106165	8.33152e-05	0.0001204	0	0.293	0.211	0.063	0.104	0.152	0.19	0.12	0.199	0.128	0.142	0.191
1396	VALID	Q00899	Yy1	Transcriptional repressor protein YY1	CONCLUSIVE	FALSE	24	2	10	0	5	2	0	1	2	0	0	2	0	7.0037e-05	9.32007e-05	0	8.29862e-05	2.28707e-05	0	2.12065e-05	5.05452e-05	0	0	3.76998e-05	0	0.06	0.155	0	0.116	0.087	0	0.048	0.087	0	0	0.087	0
1397	VALID	Q07417	Acads	Short-chain specific acyl-CoA dehydrogenase, mitochondrial	CONCLUSIVE	FALSE	242	23	13	27	17	13	36	4	5	57	5	3	39	0.000809335	0.000121749	0.000316726	0.000283523	0.000149381	0.000757746	8.52378e-05	0.000126976	0.000686131	9.05111e-05	5.68242e-05	0.000512411	0.201	0.223	0.35	0.364	0.18	0.316	0.109	0.153	0.454	0.133	0.097	0.391
1398	VALID	A2AJI0	Map7d1	MAP7 domain-containing protein 1	CONCLUSIVE	FALSE	74	2	4	6	5	5	11	6	4	12	7	1	11	3.42734e-05	1.82435e-05	3.42766e-05	4.06103e-05	2.79801e-05	0.000112756	6.22659e-05	4.94698e-05	7.03461e-05	6.17102e-05	9.22441e-06	7.0384e-05	0.019	0.034	0.063	0.135	0.102	0.163	0.103	0.019	0.112	0.06	0.015	0.135
1399	VALID	Q8K2B0	P3h4	Endoplasmic reticulum protein SC65	CONCLUSIVE	FALSE	46	0	7	9	6	2	7	4	0	5	2	0	4	0	6.09697e-05	9.81875e-05	9.30644e-05	2.13735e-05	0.000137029	7.92731e-05	0	5.59752e-05	3.36709e-05	0	4.88773e-05	0	0.149	0.203	0.095	0.052	0.149	0.106	0	0.153	0.052	0	0.106
1400	VALID	Q99LH1	Gnl2	Nucleolar GTP-binding protein 2	CONCLUSIVE	FALSE	38	0	9	0	4	3	0	6	5	0	4	7	0	0	4.77013e-05	0	3.77542e-05	1.95092e-05	0	7.23585e-05	7.18603e-05	0	4.09786e-05	7.5037e-05	0	0	0.126	0	0.049	0.025	0	0.022	0.089	0	0.066	0.073	0
1401	VALID	P26952	Il3ra	Interleukin-3 receptor subunit alpha	CONCLUSIVE	TRUE	16	0	0	1	0	0	3	2	0	2	2	0	6	0	0	1.22046e-05	0	0	6.56969e-05	4.43409e-05	0	2.50475e-05	3.76672e-05	0	8.20177e-05	0	0	0.038	0	0	0.088	0.035	0	0.106	0.068	0	0.162
1402	VALID	Q99M04	Lias	Lipoyl synthase, mitochondrial	CONCLUSIVE	FALSE	17	3	0	6	0	0	0	0	0	2	0	0	6	0.000116603	0	7.77427e-05	0	0	0	0	0	2.6592e-05	0	0	8.70751e-05	0.04	0	0.121	0	0	0	0	0	0.11	0	0	0.164
1403	VALID	Q921Q3	Alg1	Chitobiosyldiphosphodolichol beta-mannosyltransferase	CONCLUSIVE	TRUE	40	0	0	7	3	0	5	5	1	5	3	0	11	0	0	7.01889e-05	4.27672e-05	0	8.99584e-05	9.10736e-05	2.17072e-05	5.14461e-05	4.64198e-05	0	0.000123537	0	0	0.135	0.095	0	0.068	0.1	0.044	0.068	0.071	0	0.154
1404	VALID	Q9Z130	Hnrnpdl	Heterogeneous nuclear ribonucleoprotein D-like	CONCLUSIVE	FALSE	472	9	109	0	25	49	2	37	49	7	39	141	5	0.000433485	0.00139727	0	0.000570703	0.00077069	5.76212e-05	0.00107921	0.00170326	0.000115335	0.000966334	0.00365563	8.99197e-05	0.093	0.458	0	0.342	0.369	0.033	0.322	0.322	0.183	0.362	0.405	0.153
1405	VALID	Q501J6	Ddx17	Probable ATP-dependent RNA helicase DDX17	CONCLUSIVE	FALSE	731	17	132	7	40	116	4	55	87	4	50	209	10	0.000379169	0.000783574	5.20478e-05	0.000422847	0.00084488	5.33661e-05	0.00074288	0.00140041	3.05194e-05	0.000573701	0.00250924	8.32795e-05	0.111	0.463	0.097	0.317	0.357	0.069	0.406	0.425	0.031	0.372	0.418	0.132
1406	VALID	Q9DAW9	Cnn3	Calponin-3	CONCLUSIVE	FALSE	305	3	22	29	9	25	16	22	25	11	26	42	75	0.000131797	0.000257234	0.000424719	0.000187398	0.000358654	0.00042046	0.0005853	0.000792641	0.000165313	0.000587609	0.000993218	0.00123027	0.152	0.382	0.3	0.218	0.373	0.339	0.212	0.261	0.142	0.33	0.227	0.309
1407	VALID	Q6NSR8	Npepl1	Probable aminopeptidase NPEPL1	CONCLUSIVE	FALSE	31	0	1	0	0	0	0	8	19	0	2	1	0	0	7.36357e-06	0	0	0	0	0.000134038	0.000379378	0	2.84661e-05	1.48928e-05	0	0	0.044	0	0	0	0	0.073	0.158	0	0.044	0.029	0
1408	VALID	Q6DID3	Scaf8	Protein SCAF8	CONCLUSIVE	FALSE	28	0	6	0	3	0	0	4	6	0	4	5	0	0	1.82579e-05	0	1.62569e-05	0	0	2.76956e-05	4.95088e-05	0	2.35272e-05	3.07723e-05	0	0	0.043	0	0.024	0	0	0.046	0.049	0	0.022	0.041	0
1409	VALID	Q9DBV4	Mxra8	Matrix remodeling-associated protein 8	CONCLUSIVE	TRUE	56	0	0	6	0	0	10	8	0	14	5	0	13	0	0	6.56064e-05	0	0	0.000196199	0.000158905	0	0.000157085	8.43678e-05	0	0.000159211	0	0	0.106	0	0	0.143	0.156	0	0.149	0.129	0	0.143
1410	VALID	Q8K341	Atat1	Alpha-tubulin N-acetyltransferase 1	CONCLUSIVE	FALSE	5	0	1	0	0	0	0	0	0	0	1	0	3	0	9.1651e-06	0	0	0	0	0	0	0	1.77152e-05	0	3.85736e-05	0	0.04	0	0	0	0	0	0	0	0.033	0	0.043
1411	VALID	O70309	Itgb5	Integrin beta-5	CONCLUSIVE	TRUE	147	4	4	32	2	0	13	9	1	29	17	0	36	7.26699e-05	1.93409e-05	0.000193805	1.72212e-05	0	0.000141273	9.90169e-05	1.31113e-05	0.000180229	0.000158882	0	0.000244203	0.059	0.044	0.189	0.041	0	0.129	0.083	0.015	0.222	0.104	0	0.33
1412	VALID	Q8K363	Ddx18	ATP-dependent RNA helicase DDX18	CONCLUSIVE	FALSE	222	22	125	0	1	38	0	7	15	0	9	5	0	0.000483255	0.000730778	0	1.0411e-05	0.000272577	0	9.31159e-05	0.000237792	0	0.000101702	5.91201e-05	0	0.038	0.314	0	0.018	0.198	0	0.03	0.133	0	0.055	0.062	0
1413	VALID	O09061	Psmb1	Proteasome subunit beta type-1	CONCLUSIVE	FALSE	75	0	14	1	0	1	1	10	19	4	9	12	4	0	0.00022508	2.01375e-05	0	1.9726e-05	3.61333e-05	0.000365812	0.00082831	8.26567e-05	0.000279679	0.000390193	9.02194e-05	0	0.4	0.083	0	0.042	0.083	0.342	0.442	0.142	0.342	0.312	0.117
1414	VALID	Q91WS0	Cisd1	CDGSH iron-sulfur domain-containing protein 1	CONCLUSIVE	TRUE	114	6	2	28	6	1	8	9	3	16	11	5	19	0.000805425	7.14539e-05	0.001253	0.000381737	4.38356e-05	0.000642369	0.000731625	0.000290635	0.000734726	0.000759623	0.000361289	0.000952316	0.343	0.204	0.491	0.361	0.12	0.361	0.435	0.343	0.37	0.444	0.259	0.444
1415	VALID	P35601	Rfc1	Replication factor C subunit 1	CONCLUSIVE	FALSE	115	4	50	1	9	7	0	8	24	0	8	4	0	5.12738e-05	0.00017058	4.27322e-06	5.46784e-05	2.93012e-05	0	6.21008e-05	0.000222023	0	5.27541e-05	2.75998e-05	0	0.017	0.299	0.008	0.081	0.065	0	0.054	0.118	0	0.05	0.043	0
1416	VALID	Q52KI8	Srrm1	Serine/arginine repetitive matrix protein 1	CONCLUSIVE	FALSE	80	0	11	0	0	2	0	11	16	1	10	27	2	0	4.48664e-05	0	0	1.0009e-05	0	0.000102087	0.000176962	5.24249e-06	7.88384e-05	0.000222732	1.14443e-05	0	0.084	0	0	0.014	0	0.052	0.098	0.014	0.066	0.077	0.036
1417	VALID	Q9D2H6	Sp2	Transcription factor Sp2	CONCLUSIVE	FALSE	6	0	0	0	1	3	0	0	1	0	1	0	0	0	0	0	1.12275e-05	2.32071e-05	0	0	1.70962e-05	0	1.21865e-05	0	0	0	0	0	0.034	0.1	0	0	0.026	0	0.026	0	0
1418	VALID	P67984	Rpl22	60S ribosomal protein L22	CONCLUSIVE	FALSE	273	28	48	18	9	29	19	8	9	52	4	18	31	0.00317136	0.00144694	0.000679642	0.000483135	0.0010726	0.00128725	0.000548719	0.00073567	0.00201476	0.000233066	0.00109742	0.001311	0.203	0.531	0.625	0.43	0.406	0.531	0.219	0.328	0.531	0.32	0.203	0.531
1419	VALID	O35682	Myadm	Myeloid-associated differentiation marker	CONCLUSIVE	TRUE	247	1	1	40	7	1	57	13	1	28	29	32	37	4.53052e-05	1.20578e-05	0.000604126	0.000150309	1.47945e-05	0.0015447	0.000356667	3.26964e-05	0.000433947	0.000675892	0.000780385	0.000625897	0.053	0.053	0.131	0.162	0.053	0.162	0.103	0.053	0.166	0.112	0.053	0.128
1420	VALID	Q9EQS9	Igdcc4	Immunoglobulin superfamily DCC subclass member 4	CONCLUSIVE	TRUE	13	0	0	0	0	0	0	0	0	5	3	0	5	0	0	0	0	0	0	0	0	1.98059e-05	1.78709e-05	0	2.16181e-05	0	0	0	0	0	0	0	0	0.072	0.036	0	0.069
1421	VALID	Q8BX09	Rbbp5	Retinoblastoma-binding protein 5	CONCLUSIVE	FALSE	49	0	15	0	2	6	0	4	11	0	7	4	0	0	0.000107579	0	2.55437e-05	5.27982e-05	0	6.52751e-05	0.000213925	0	9.70387e-05	5.80212e-05	0	0	0.258	0	0.037	0.147	0	0.162	0.219	0	0.23	0.084	0
1422	VALID	Q9DC48	Cdc40	Pre-mRNA-processing factor 17	CONCLUSIVE	FALSE	109	3	41	0	5	7	0	12	19	0	9	13	0	7.51174e-05	0.000273228	0	5.93373e-05	5.72361e-05	0	0.000181958	0.000343341	0	0.000115929	0.000175216	0	0.048	0.402	0	0.088	0.1	0	0.138	0.245	0	0.199	0.193	0
1423	VALID	P80314	Cct2	T-complex protein 1 subunit beta	CONCLUSIVE	FALSE	474	8	88	57	7	5	21	43	40	48	41	45	71	0.000216787	0.000634671	0.000514919	8.99043e-05	4.42452e-05	0.000340396	0.000705642	0.00078227	0.000444955	0.000571556	0.000656399	0.000718383	0.037	0.553	0.426	0.148	0.153	0.295	0.299	0.28	0.437	0.321	0.284	0.475
1424	VALID	Q6KCD5	Nipbl	Nipped-B-like protein	CONCLUSIVE	FALSE	189	0	51	0	5	25	0	29	53	0	12	14	0	0	7.03302e-05	0	1.22789e-05	4.23002e-05	0	9.09955e-05	0.000198188	0	3.19862e-05	3.90472e-05	0	0	0.155	0	0.019	0.099	0	0.084	0.127	0	0.05	0.066	0
1425	VALID	Q9D2R6	Coa3	Cytochrome c oxidase assembly factor 3 homolog, mitochondrial	CONCLUSIVE	TRUE	17	1	0	5	1	0	0	2	0	1	1	0	6	0.000134238	0	0.00022375	6.36228e-05	0	0	0.000162583	0	4.59204e-05	6.90566e-05	0	0.000300731	0.12	0	0.204	0.093	0	0	0.185	0	0.093	0.093	0	0.204
1426	VALID	Q8QZY9	Sf3b4	Splicing factor 3B subunit 4	CONCLUSIVE	FALSE	210	5	56	0	3	39	0	22	29	2	15	38	1	0.000170963	0.000509614	0	4.86174e-05	0.000435461	0	0.00045554	0.00071562	2.33934e-05	0.000263848	0.000699402	1.27669e-05	0.087	0.29	0	0.073	0.175	0	0.12	0.146	0.087	0.12	0.12	0.033
1427	VALID	Q91V41	Rab14	Ras-related protein Rab-14	CONCLUSIVE	FALSE	241	1	6	74	19	3	23	13	3	42	18	1	38	6.74309e-05	0.000107679	0.00166345	0.000607227	6.60592e-05	0.000927701	0.000530853	0.000145993	0.000968813	0.0006244	3.6297e-05	0.000956746	0.14	0.219	0.6	0.46	0.116	0.53	0.442	0.112	0.623	0.335	0.07	0.651
1428	VALID	Q9JM76	Arpc3	Actin-related protein 2/3 complex subunit 3	CONCLUSIVE	FALSE	224	0	18	33	28	26	21	14	19	20	14	24	7	0	0.000390186	0.000896007	0.00108087	0.000691518	0.0010231	0.000690522	0.00111682	0.000557236	0.000586593	0.0010522	0.000212877	0	0.41	0.152	0.185	0.483	0.41	0.444	0.27	0.433	0.309	0.298	0.225
1429	VALID	Q9R1Q9	Atp6ap1	V-type proton ATPase subunit S1	CONCLUSIVE	TRUE	8	0	0	4	1	0	0	1	0	0	1	0	1	0	0	4.17538e-05	1.48407e-05	0	0	1.89622e-05	0	0	1.61082e-05	0	1.16915e-05	0	0	0.147	0.024	0	0	0.035	0	0	0.037	0	0.039
1430	VALID	Q9Z0H3	Smarcb1	SWI/SNF-related matrix-associated actin-dependent regulator of chromatin subfamily B member 1	CONCLUSIVE	FALSE	202	0	47	0	8	46	0	25	39	0	16	21	0	0	0.000471039	0	0.000142779	0.000565649	0	0.000570097	0.00105987	0	0.000309948	0.000425665	0	0	0.54	0	0.161	0.551	0	0.213	0.294	0	0.244	0.345	0
1431	VALID	Q05895	Thbs3	Thrombospondin-3	CONCLUSIVE	FALSE	10	0	0	1	0	0	1	2	0	3	1	0	2	0	0	5.05545e-06	0	0	9.07111e-06	1.83671e-05	0	1.5563e-05	7.80137e-06	0	1.13246e-05	0	0	0.007	0	0	0.007	0.007	0	0.039	0.007	0	0.007
1432	VALID	Q7TPR4	Actn1	Alpha-actinin-1	CONCLUSIVE	FALSE	1297	7	111	100	49	114	75	130	128	166	104	165	148	0.000113771	0.000480151	0.000541817	0.000377457	0.000605049	0.000729147	0.00127952	0.0015014	0.000922938	0.000869556	0.00144354	0.000898149	0.111	0.57	0.411	0.25	0.331	0.376	0.417	0.387	0.521	0.381	0.46	0.471
1433	VALID	Q9DD03	Rab13	Ras-related protein Rab-13	CONCLUSIVE	FALSE	5	0	0	1	0	0	0	0	0	1	1	0	2	0	0	2.39258e-05	0	0	0	0	0	2.45515e-05	3.69214e-05	0	5.35957e-05	0	0	0.064	0	0	0	0	0	0.069	0.045	0	0.045
1434	VALID	Q9CPP6	Ndufa5	NADH dehydrogenase [ubiquinone] 1 alpha subcomplex subunit 5	CONCLUSIVE	FALSE	173	24	0	44	4	2	10	6	0	47	5	0	31	0.00299951	0	0.00183321	0.00023694	8.16248e-05	0.000747585	0.000454112	0	0.00200941	0.00032147	0	0.00144662	0.405	0	0.448	0.172	0.147	0.319	0.172	0	0.526	0.319	0	0.5
1435	VALID	Q6PDG5	Smarcc2	SWI/SNF complex subunit SMARCC2	CONCLUSIVE	FALSE	387	0	81	1	23	46	0	38	65	1	36	96	0	0	0.000257658	3.98434e-06	0.000130288	0.000179534	0	0.000275038	0.000560664	4.08854e-06	0.000221346	0.000617617	0	0	0.344	0.038	0.127	0.237	0	0.208	0.229	0.038	0.171	0.257	0
1436	VALID	P62806	Hist1h4i | Hist1h4c | Hist2h4a | Hist1h4j | Hist1h4k | Hist1h4f | Hist1h4m | Hist1h4h | Hist1h4a | Hist1h4b | Hist1h4d | Hist4h4	Histone H4	CONCLUSIVE	FALSE	3278	18	854	22	421	1264	21	117	143	42	130	210	36	0.00253357	0.0319919	0.00103229	0.0280854	0.0580978	0.00176807	0.00997283	0.0145261	0.00202228	0.00941315	0.0159108	0.00189198	0.35	0.718	0.515	0.796	0.728	0.602	0.573	0.573	0.583	0.583	0.583	0.447
1437	VALID	Q8BHY2	Noc4l	Nucleolar complex protein 4 homolog	CONCLUSIVE	TRUE	81	10	46	0	3	12	0	4	1	0	0	5	0	0.000280962	0.000343976	0	3.99492e-05	0.000110099	0	6.80581e-05	2.02769e-05	0	0	7.56187e-05	0	0.124	0.39	0	0.076	0.091	0	0.027	0.025	0	0	0.06	0
1438	VALID	Q8QZV7	IntS13	Integrator complex subunit 13	CONCLUSIVE	FALSE	86	0	10	0	3	12	0	11	26	0	11	13	0	0	5.27119e-05	0	2.81609e-05	7.76105e-05	0	0.000131932	0.000371632	0	0.000112075	0.000138593	0	0	0.19	0	0.042	0.169	0	0.138	0.239	0	0.133	0.153	0
1439	VALID	P27641	Xrcc5	X-ray repair cross-complementing protein 5	CONCLUSIVE	FALSE	38	0	12	2	1	5	0	5	5	0	3	5	0	0	6.32542e-05	1.32049e-05	9.38696e-06	3.23377e-05	0	5.99692e-05	7.14676e-05	0	3.0566e-05	5.3305e-05	0	0	0.128	0.022	0.031	0.075	0	0.075	0.098	0	0.075	0.075	0
1440	VALID	P47738	Aldh2	Aldehyde dehydrogenase, mitochondrial	CONCLUSIVE	FALSE	940	33	34	126	54	36	51	44	27	217	62	78	178	0.000921816	0.000252773	0.00117333	0.000714928	0.000328387	0.00085216	0.000744312	0.00054431	0.00207358	0.00089095	0.00117283	0.00185654	0.235	0.468	0.593	0.422	0.437	0.572	0.318	0.287	0.713	0.395	0.241	0.678
1441	VALID	Q8BJM7	Tyw1	S-adenosyl-L-methionine-dependent tRNA 4-demethylwyosine synthase	CONCLUSIVE	FALSE	20	0	0	2	2	0	2	2	0	6	1	0	5	0	0	1.34064e-05	1.90604e-05	0	2.40554e-05	2.43537e-05	0	4.1271e-05	1.03441e-05	0	3.75393e-05	0	0	0.035	0.035	0	0.033	0.033	0	0.035	0.019	0	0.047
1442	VALID	Q9CPW9	Metap1d	Methionine aminopeptidase 1D, mitochondrial	CONCLUSIVE	FALSE	14	0	0	1	3	0	3	0	0	3	1	0	3	0	0	1.44269e-05	6.15336e-05	0	7.76596e-05	0	0	4.44125e-05	2.2263e-05	0	4.84761e-05	0	0	0.039	0.06	0	0.06	0	0	0.099	0.039	0	0.075
1443	VALID	Q9CR89	Ergic2	Endoplasmic reticulum-Golgi intermediate compartment protein 2	CONCLUSIVE	TRUE	27	0	0	5	0	0	5	5	0	6	2	0	4	0	0	6.40982e-05	0	0	0.000115013	0.000116439	0	7.89294e-05	3.95656e-05	0	5.74341e-05	0	0	0.223	0	0	0.088	0.103	0	0.064	0.029	0	0.149
1444	VALID	E9Q5F9	Setd2	Histone-lysine N-methyltransferase SETD2	CONCLUSIVE	FALSE	43	1	9	0	0	0	0	8	14	0	6	5	0	5.71449e-06	1.3688e-05	0	0	0	0	2.76847e-05	5.77375e-05	0	1.76384e-05	1.53801e-05	0	0.009	0.042	0	0	0	0	0.059	0.074	0	0.03	0.024	0
1445	VALID	P07356	Anxa2	Annexin A2	CONCLUSIVE	FALSE	2751	171	113	770	161	108	524	104	58	296	92	57	297	0.00731298	0.00128617	0.0109776	0.00326334	0.00150825	0.0134045	0.00269341	0.00179011	0.00433033	0.00202403	0.00131215	0.00474251	0.572	0.643	0.684	0.596	0.566	0.69	0.563	0.51	0.77	0.563	0.445	0.746
1446	VALID	Q8BIE6	Frmd4a	FERM domain-containing protein 4A	CONCLUSIVE	FALSE	12	2	0	2	0	0	0	0	0	1	0	1	6	2.84268e-05	0	9.47649e-06	0	0	0	0	0	4.86216e-06	0	7.65084e-06	3.18422e-05	0.018	0	0.052	0	0	0	0	0	0.027	0	0.023	0.091
1447	VALID	P17742	Ppia	Peptidyl-prolyl cis-trans isomerase A	CONCLUSIVE	FALSE	287	6	7	30	15	13	51	22	24	30	25	5	59	0.000530402	0.000164692	0.000884087	0.000628469	0.000375275	0.00269678	0.00117774	0.00153115	0.000907207	0.00113691	0.000237922	0.00194742	0.439	0.39	0.579	0.39	0.518	0.768	0.274	0.488	0.732	0.488	0.299	0.579
1448	VALID	A2BH40	Arid1a	AT-rich interactive domain-containing protein 1A	CONCLUSIVE	FALSE	213	1	70	1	16	35	0	13	31	1	25	20	0	6.35027e-06	0.000118307	2.11695e-06	4.8156e-05	7.25792e-05	0	4.99928e-05	0.000142071	2.17232e-06	8.16701e-05	6.83649e-05	0	0.014	0.22	0.003	0.105	0.184	0	0.058	0.12	0.003	0.103	0.12	0
1449	VALID	Q3U3R4	Lmf1	Lipase maturation factor 1	CONCLUSIVE	TRUE	14	0	0	2	1	0	2	2	0	2	1	0	4	0	0	1.68397e-05	1.19708e-05	0	3.0216e-05	3.05906e-05	0	1.72801e-05	1.29932e-05	0	3.77224e-05	0	0	0.042	0.042	0	0.044	0.042	0	0.044	0.028	0	0.064
1450	VALID	D3YZG8	Mthfd2l	Probable bifunctional methylenetetrahydrofolate dehydrogenase/cyclohydrolase 2	CONCLUSIVE	FALSE	14	0	1	3	1	1	0	1	0	1	2	0	4	0	1.14157e-05	4.28965e-05	2.03292e-05	1.40066e-05	0	2.59748e-05	0	1.46728e-05	4.41309e-05	0	6.40611e-05	0	0.05	0.05	0.05	0.05	0	0.05	0	0.05	0.05	0	0.05
1451	VALID	Q9DC11	Plxdc2	Plexin domain-containing protein 2	CONCLUSIVE	TRUE	27	0	0	4	0	0	1	4	0	5	3	0	10	0	0	3.64755e-05	0	0	1.63622e-05	6.62604e-05	0	4.67868e-05	4.22157e-05	0	0.000102135	0	0	0.043	0	0	0.019	0.075	0	0.102	0.053	0	0.126
1452	VALID	Q8BVA4	Lmod1	Leiomodin-1	CONCLUSIVE	FALSE	59	0	0	0	0	4	0	9	14	5	7	14	6	0	0	0	0	3.18268e-05	0	0.000132799	0.000246185	4.16756e-05	8.77425e-05	0.00018362	5.45866e-05	0	0	0	0	0.04	0	0.106	0.208	0.082	0.097	0.111	0.106
1453	VALID	Q60902	Eps15l1	Epidermal growth factor receptor substrate 15-like 1	CONCLUSIVE	FALSE	127	1	24	17	1	8	10	10	11	11	11	10	13	1.59842e-05	0.000102099	9.05856e-05	7.57581e-06	4.17573e-05	9.56117e-05	9.67971e-05	0.000126892	6.01471e-05	9.04512e-05	8.60403e-05	7.75867e-05	0.01	0.299	0.168	0.028	0.104	0.163	0.111	0.117	0.246	0.165	0.15	0.157
1454	VALID	P22315	Fech	Ferrochelatase, mitochondrial	CONCLUSIVE	FALSE	177	11	7	63	8	1	6	7	2	28	5	4	35	0.0003797	6.43085e-05	0.000724951	0.000130881	1.1272e-05	0.000123886	0.000146325	4.98231e-05	0.000330627	8.87871e-05	7.43224e-05	0.000451097	0.167	0.136	0.15	0.117	0.031	0.131	0.136	0.086	0.376	0.105	0.117	0.198
1455	VALID	Q8R1F1	Fam129b	Niban-like protein 1	CONCLUSIVE	FALSE	167	1	4	37	8	2	43	20	0	22	13	0	17	1.9356e-05	2.06062e-05	0.000238747	7.33913e-05	1.26415e-05	0.000497858	0.000234432	0	0.00014567	0.000129447	0	0.000122862	0.055	0.111	0.29	0.172	0.053	0.411	0.174	0	0.267	0.112	0	0.206
1456	VALID	Q9JIP6	Fzd2	Frizzled-2	CONCLUSIVE	TRUE	11	0	1	0	2	0	4	0	0	2	1	0	1	0	6.76931e-06	0	2.41097e-05	0	6.0856e-05	0	0	1.74014e-05	1.30844e-05	0	9.49678e-06	0	0.021	0	0.023	0	0.044	0	0	0.021	0.021	0	0.014
1457	VALID	Q9CQE6	Asf1a	Histone chaperone ASF1A	CONCLUSIVE	FALSE	5	0	3	0	1	0	0	0	0	0	0	1	0	0	5.67428e-05	0	3.36826e-05	0	0	0	0	0	0	3.82542e-05	0	0	0.304	0	0.127	0	0	0	0	0	0	0.127	0
1458	VALID	P62880	Gnb2	Guanine nucleotide-binding protein G(I)/G(S)/G(T) subunit beta-2	CONCLUSIVE	FALSE	1561	107	57	357	74	17	201	53	43	372	59	37	184	0.0045625	0.000646868	0.00507466	0.00149551	0.000236712	0.00512667	0.00136857	0.00132324	0.00542617	0.0012942	0.000849243	0.00292948	0.538	0.391	0.685	0.359	0.294	0.747	0.368	0.385	0.782	0.371	0.294	0.776
1459	VALID	Q8C7H1	Mmaa	Methylmalonic aciduria type A homolog, mitochondrial	CONCLUSIVE	FALSE	7	1	0	1	0	0	0	0	0	2	0	0	3	3.49341e-05	0	1.16458e-05	0	0	0	0	0	2.39007e-05	0	0	3.91313e-05	0.048	0	0.048	0	0	0	0	0	0.082	0	0	0.048
1460	VALID	Q99MR8	Mccc1	Methylcrotonoyl-CoA carboxylase subunit alpha, mitochondrial	CONCLUSIVE	FALSE	241	8	3	34	7	1	6	22	12	60	17	11	60	0.000161759	1.61444e-05	0.00022918	6.70834e-05	6.60284e-06	7.25689e-05	0.000269385	0.000175111	0.000415013	0.000176831	0.000119724	0.000452985	0.075	0.095	0.275	0.1	0.025	0.124	0.297	0.131	0.392	0.192	0.158	0.382
1461	VALID	O08807	Prdx4	Peroxiredoxin-4	CONCLUSIVE	FALSE	130	12	7	26	4	4	15	7	3	21	8	2	21	0.000634934	9.8575e-05	0.000458607	0.00010031	6.9113e-05	0.000474744	0.000224294	0.000114557	0.0003801	0.000217755	5.69624e-05	0.000414878	0.15	0.332	0.343	0.212	0.12	0.339	0.245	0.077	0.401	0.12	0.077	0.365
1462	VALID	Q99J99	Mpst	3-mercaptopyruvate sulfurtransferase	CONCLUSIVE	FALSE	75	7	2	19	5	6	5	1	1	17	2	1	9	0.000341696	2.59832e-05	0.000309182	0.000115678	9.56412e-05	0.000145993	2.95606e-05	3.52285e-05	0.000283871	5.0223e-05	2.62756e-05	0.000164035	0.168	0.091	0.38	0.192	0.091	0.189	0.034	0.037	0.411	0.034	0.091	0.266
1463	VALID	Q9CRD0	Ociad1	OCIA domain-containing protein 1	CONCLUSIVE	FALSE	118	4	0	17	12	2	11	6	0	30	4	0	32	0.00023478	0	0.000332636	0.000333826	3.83339e-05	0.000386202	0.000213267	0	0.000602356	0.000120779	0	0.000701301	0.146	0	0.433	0.308	0.19	0.352	0.19	0	0.575	0.19	0	0.474
1464	VALID	Q62141	Sin3b	Paired amphipathic helix protein Sin3b	CONCLUSIVE	FALSE	58	0	21	0	4	0	0	9	14	0	7	3	0	0	7.37966e-05	0	2.50319e-05	0	0	7.19631e-05	0.000133406	0	4.75472e-05	2.1322e-05	0	0	0.127	0	0.035	0	0	0.048	0.076	0	0.036	0.041	0
1465	VALID	Q8CDN6	Txnl1	Thioredoxin-like protein 1	CONCLUSIVE	FALSE	57	0	9	4	1	0	3	7	17	1	6	4	5	0	0.000120161	6.68928e-05	2.3776e-05	0	9.00206e-05	0.000212652	0.000615462	1.71606e-05	0.00015484	0.000108012	9.36534e-05	0	0.322	0.149	0.111	0	0.183	0.266	0.332	0.052	0.121	0.225	0.201
1466	VALID	P23708	Nfya	Nuclear transcription factor Y subunit alpha	CONCLUSIVE	FALSE	41	0	6	0	3	4	0	6	10	0	2	10	0	0	6.69106e-05	0	5.95774e-05	5.47311e-05	0	0.000152246	0.000302395	0	4.31105e-05	0.000225545	0	0	0.153	0	0.055	0.055	0	0.055	0.121	0	0.055	0.153	0
1467	VALID	P11983	Tcp1	T-complex protein 1 subunit alpha	CONCLUSIVE	FALSE	550	8	85	90	2	2	19	48	56	78	50	19	93	0.000208599	0.00058988	0.000782321	2.47168e-05	1.70296e-05	0.000296345	0.000757942	0.00105381	0.000695743	0.000670694	0.000266678	0.00090544	0.124	0.504	0.525	0.049	0.036	0.288	0.363	0.345	0.496	0.345	0.302	0.536
1468	VALID	P08775	Polr2a	DNA-directed RNA polymerase II subunit RPB1	CONCLUSIVE	FALSE	327	3	125	0	12	25	0	28	71	0	33	30	0	2.20776e-05	0.000244829	0	4.18554e-05	6.00792e-05	0	0.000124785	0.000377088	0	0.000124933	0.00011884	0	0.016	0.365	0	0.076	0.137	0	0.134	0.207	0	0.145	0.164	0
1469	VALID	Q9CQF4		Uncharacterized protein C6orf203 homolog	CONCLUSIVE	FALSE	15	0	0	2	1	0	0	2	0	3	2	2	3	0	0	4.02751e-05	2.86302e-05	0	0	7.31625e-05	0	6.19925e-05	6.2151e-05	6.50321e-05	6.76646e-05	0	0	0.092	0.092	0	0	0.092	0	0.146	0.092	0.092	0.146
[truncated: 4,871 more rows]

## Sheet: A
Supplementary Table S1								Spec Counts (SPC)									Normalized spectral abundance factor (NSAF)									Protein sequence coverage %
[truncated: 6,515 more rows]

[truncated: 2 more sheets: M, NE Enrichment Score]
